# Supplementary material for: Aspirin Modulation of the Colorectal Cancer-Associated Microbe Fusobacterium nucleatum
Source: mBio. 2021 Apr 6;12(2):e00547-21. doi: 10.1128/mBio.00547-21 (PMC8092249; doi:10.1128/mBio.00547-21)
Supplement: DATA SET S1 [file mBio.00547-21-s001.xlsx]

## Sheet: sTSB v 1 mM Diff Expressed
Down-regulated in 1 mM aspirin (enriched in sTSB)
Locus or gene name used in this work	feature	log2foldchange	pvalue	gene_symbol	product	db_xref	inference	PSORTb_predicted_ subcellular_localization	PSORTb_ prediction_score		Synonym, if known:	Other comments:
	FSDG_00773[831402-832505]	-2.97042	0.0362136	clpP_1	ATP-dependent Clp protease proteolytic subunit	NA	01_HAMAP:MF_00444	Cytoplasmic	8.96			Part of ɸFunu1 phage; Down-regulated in 2.5 mM aspirin
	FSDG_00744[848718-848894]	-2.76028	0.0353658	NA	hypothetical protein	NA	Prodigal:002006	Unknown	2			Part of ɸFunu1 phage
	FSDG_00771[834050-834268]	-2.55713	0.0285536	NA	hypothetical protein	NA	03_eggnog_v5_bacteria:336VA.faa.final_tree.fa	Unknown	2			Part of ɸFunu1 phage
	FSDG_00772[832505-834040]	-2.54941	0.021684	NA	Phage portal protein%2C lambda family	NA	02_Pfam_A_v33_1:PF05136.14	Cytoplasmic	8.96			Part of ɸFunu1 phage; Down-regulated in 2.5 mM aspirin
	FSDG_02454[337253-337456]	-2.47834	0.028231	NA	hypothetical protein	NA	03_eggnog_v5_bacteria:32R9U.faa.final_tree.fa	Unknown	2
	FSDG_02437[849596-849697]	-2.41298	0.0487383	NA	hypothetical protein	NA	NA	NA	NA			Part of ɸFunu1 phage; Down-regulated in 2.5 mM aspirin
	FSDG_00779[828380-828856]	-2.15339	0.0249875	NA	hypothetical protein	NA	03_eggnog_v5_bacteria:33936.faa.final_tree.fa	Cytoplasmic	8.96			Part of ɸFunu1 phage; Down-regulated in 2.5 mM aspirin
	FSDG_02441[822509-825256]	-2.15338	0.0448018	NA	Phage-related minor tail protein	NA	02_Pfam_A_v33_1:PF10145.10	CytoplasmicMembrane	9.46			Part of ɸFunu1 phage; Down-regulated in 2.5 mM aspirin
rpsE	FSDG_01718[2084999-2085490]	-2.09767	0.0287828	rpsE	30S ribosomal protein S5	COG:COG0098	UniProtKB:P0A7W4	Cytoplasmic	9.26
rplF	FSDG_01716[2085912-2086445]	-1.94325	0.04055	rplF	50S ribosomal protein L6	NA	UniProtKB:Q7A466	Cytoplasmic	9.97
	FSDG_00380[1244504-1245280]	-1.82736	0.0452003	fepC_2	Ferric enterobactin transport ATP-binding protein FepC	COG:COG1120	UniProtKB:P23878	CytoplasmicMembrane	7.88			Down-regulated in 2.5 mM aspirin
	FSDG_01346[240032-241234]	-1.81369	0.0207428	NA	FtsX-like permease family protein	NA	02_Pfam_A_v33_1:PF02687.22	CytoplasmicMembrane	10			Down-regulated in 2.5 mM aspirin
	FSDG_00379[1245280-1246248]	-1.77259	0.0430663	hmuU_3	Hemin transport system permease protein HmuU	COG:COG0609	UniProtKB:Q56992	CytoplasmicMembrane	10
	FSDG_00949[646626-647369]	-1.6552	0.0149883	phnC	Phosphate-import ATP-binding protein PhnC	COG:COG3638	UniProtKB:A0QQ70	CytoplasmicMembrane	7.88
rpoC	FSDG_02140[2420220-2424179]	-1.64273	0.0402404	rpoC	DNA-directed RNA polymerase subunit beta'	NA	UniProtKB:Q8KTH8	Cytoplasmic	9.97
	FSDG_02135[2417051-2418067]	-1.59037	0.0242384	apbE	FAD:protein FMN transferase	COG:COG1477	UniProtKB:A5F5Y3	Cytoplasmic	8.96
	FSDG_00282[1340211-1340654]	-1.5631	0.011858	NA	Putative pre-16S rRNA nuclease	COG:COG0816	UniProtKB:P9WGV7	Cytoplasmic	8.96
	FSDG_01628[2188929-2191010]	-1.50989	0.0255917	fusA_2	Elongation factor G	COG:COG0480	UniProtKB:Q5ZYP6	Cytoplasmic	9.97
	FSDG_02003[1769909-1770313]	-1.4635	0.0138207	dhaM-2	PEP-dependent dihydroxyacetone kinase 2%2C phosphoryl donor subunit DhaM	COG:COG3412	UniProtKB:Q92ET9	Unknown	2
FSDG_00378	FSDG_00378[1246263-1248434]	-1.407	0.0483492	btuB_3	Vitamin B12 transporter BtuB	NA	01_HAMAP:MF_01531	OuterMembrane	10			Down-regulated in 2.5 mM aspirin
macB	FSDG_01345[241238-241930]	-1.35952	0.018461	macB_1	Macrolide export ATP-binding/permease protein MacB	NA	UniProtKB:Q2EHL8	CytoplasmicMembrane	7.88			Down-regulated in 2.5 mM aspirin
	FSDG_00968[626020-626694]	-1.34904	0.02322	copR	Transcriptional activator protein CopR	NA	UniProtKB:Q02540	Cytoplasmic	9.97
	FSDG_01733[2071639-2072919]	-1.32243	0.0474511	NA	hypothetical protein	NA	UniProtKB:P9WFP1	CytoplasmicMembrane	10
	FSDG_01347[238742-240022]	-1.29746	0.0135153	NA	MacB-like periplasmic core domain protein	NA	02_Pfam_A_v33_1:PF12704.8	CytoplasmicMembrane	10			Down-regulated in 2.5 mM aspirin
fap2	FSDG_01771[2016533-2027932]	-1.28483	0.0154638	fap2_1	Fn7_1 fusobacterial outer membrane adhesin protein-type Va autotransporter secretion system protein	NA	prokka_high_priority_proteins.faa:Fn7_1_FSDG_01771_2	Unknown	6.04
mreB	FSDG_01615[2199522-2200550]	-1.2838	0.0363243	mreB_2	Cell shape-determining protein MreB	COG:COG1077	UniProtKB:Q01465	Cytoplasmic	9.97
	FSDG_00769[836003-836476]	-1.28211	0.0287703	NA	hypothetical protein	NA	03_eggnog_v5_bacteria:COG4220.faa.final_tree.fa	Cytoplasmic	8.96			Part of ɸFunu1 phage; Down-regulated in 2.5 mM aspirin
	FSDG_02294[70782-71654]	-1.25557	0.0295332	glyQ	Glycine--tRNA ligase alpha subunit	COG:COG0752	UniProtKB:O67081	Cytoplasmic	9.97
FSDG_01349	FSDG_01349[230776-237135]	-1.23184	0.0153187	NA	Autotransporter beta-domain protein	NA	02_Pfam_A_v33_1:PF03797.20	OuterMembrane	9.49		Gene_2067 in Fn23726
	FSDG_01342[243258-244463]	-1.2281	0.030241	NA	hypothetical protein	NA	03_eggnog_v5_bacteria:COG3127.faa.final_tree.fa	CytoplasmicMembrane	10			Down-regulated in 2.5 mM aspirin
	FSDG_02524[2289828-2291372]	-1.17498	0.0045899	abgT_2	p-aminobenzoyl-glutamate transport protein	COG:COG2978	UniProtKB:P46133	CytoplasmicMembrane	10			Down-regulated in 2.5 mM aspirin
	FSDG_01762[2037040-2038338]	-1.17268	0.0135294	murD	UDP-N-acetylmuramoylalanine--D-glutamate ligase	NA	UniProtKB:Q8E186	Cytoplasmic	9.97
	FSDG_00363[1260720-1261694]	-1.16366	0.00268486	pip	Proline iminopeptidase	COG:COG0596	UniProtKB:P42786	Cytoplasmic	9.97
	FSDG_00928[668829-669851]	-1.1616	0.0468135	ltaE	Low specificity L-threonine aldolase	NA	UniProtKB:O50584	Cytoplasmic	8.96			Down-regulated in 2.5 mM aspirin
	FSDG_00108[1516576-1517445]	-1.14269	0.0108569	gsiD_1	Glutathione transport system permease protein GsiD	COG:COG1173	UniProtKB:P75799	CytoplasmicMembrane	10
	FSDG_01731[2073652-2074503]	-1.12558	0.0346692	folD	Bifunctional protein FolD protein	COG:COG0190	UniProtKB:Q5NGF3	Cytoplasmic	9.26
	FSDG_01860[1913328-1914092]	-1.11896	0.0162112	yfcA	putative membrane transporter protein YfcA	COG:COG0730	UniProtKB:P0AD30	CytoplasmicMembrane	10
	FSDG_00105[1520185-1521048]	-1.09857	0.0134953	cntI	Pseudopaline exporter CntI	NA	UniProtKB:A0A0H2ZHZ4	CytoplasmicMembrane	10
FSDG_01370	FSDG_01370[208127-213046]	-1.09422	0.0158838	NA	hypothetical protein	NA	03_eggnog_v5_bacteria:2Z9G3.faa.final_tree.fa	OuterMembrane	9.49
	FSDG_02370[150133-151065]	-1.07802	0.00377871	mltG	Endolytic murein transglycosylase	COG:COG1559	UniProtKB:P28306	Cytoplasmic	9.26
	FSDG_00642[952456-952935]	-1.07256	0.0185944	luxS	S-ribosylhomocysteine lyase	COG:COG1854	UniProtKB:Q9RRU8	Cytoplasmic	8.96
	FSDG_00188[1438026-1441094]	-1.07129	0.00614196	swrC	Swarming motility protein SwrC	COG:COG0841	UniProtKB:O31501	CytoplasmicMembrane	10
	FSDG_00559[1064058-1065641]	-1.0625	0.0346376	NA	hypothetical protein	NA	03_eggnog_v5_bacteria:COG2509.faa.final_tree.fa	Unknown	5.48
	FSDG_00452[1172405-1173370]	-1.03942	0.0196711	nrnA	Bifunctional oligoribonuclease and PAP phosphatase NrnA	COG:COG0618	UniProtKB:P71615	Unknown	2
	FSDG_01764[2034581-2035963]	-1.03475	0.0321688	murC	UDP-N-acetylmuramate--L-alanine ligase	COG:COG0773	UniProtKB:Q9HW02	Cytoplasmic	9.97
	FSDG_00079[1546493-1546897]	-1.02833	0.0404351	atpC	ATP synthase epsilon chain	COG:COG0355	UniProtKB:Q8RGE3	Cytoplasmic	8.96
oppD5	FSDG_01661[2139287-2140072]	-1.02727	0.021496	oppD_5	Oligopeptide transport ATP-binding protein OppD	COG:COG0444	UniProtKB:P76027	CytoplasmicMembrane	9.99		FSDG_RS10170	Down-regulated in 2.5 mM aspirin; Up-regulated during Caco2 infection (Cochrane et al., 2020)
	FSDG_00168[1462315-1463811]	-1.02516	0.0171056	NA	DKNYY family protein	NA	02_Pfam_A_v33_1:PF13644.7	Cytoplasmic	8.96
	FSDG_01770[2028139-2029557]	-1.02452	0.0332242	ybjL	Putative transport protein YbjL	NA	01_HAMAP:MF_01015	CytoplasmicMembrane	10
	FSDG_01072[501516-502997]	-1.0231	0.0314472	lysS	Lysine--tRNA ligase	NA	UniProtKB:Q9RHV9	Cytoplasmic	10
	FSDG_00536[1084303-1084956]	-1.01269	0.000555597	NA	hypothetical protein	NA	03_eggnog_v5_bacteria:2ZHA7.faa.final_tree.fa	CytoplasmicMembrane	10
	FSDG_00196[1429458-1431368]	-1.01216	0.0147029	metG	Methionine--tRNA ligase	NA	UniProtKB:P67579	Cytoplasmic	9.97
	FSDG_01763[2035968-2037032]	-1.00988	0.0333726	murG	UDP-N-acetylglucosamine--N-acetylmuramyl-(pentapeptide) pyrophosphoryl-undecaprenol N-acetylglucosamine transferase	COG:COG0707	UniProtKB:P17443	CytoplasmicMembrane	7.88
Up-regulated in 1 mM aspirin
Locus or gene name used in this work	feature	log2foldchange	pvalue	gene_symbol	product	db_xref	inference	PSORTb_predicted_ subcellular_localization	PSORTb_ prediction_score
FSDG_02167	FSDG_02167[2445258-2445545]	1.63267	0.0282821	NA	hypothetical protein	NA	03_eggnog_v5_bacteria:33XJE.faa.final_tree.fa	Unknown	2
FSDG_02280	FSDG_02280[56918-57211]	1.00146	0.0404722	NA	Late embryogenesis abundant protein	NA	02_Pfam_A_v33_1:PF02987.17	Unknown	2		FSDG_RS00255	Up-regulated during Caco2 infection (Cochrane et al., 2020)

## Sheet: sTSB v 1 mM ALL FEATURES
feature	enriched	log2foldchange	pvalue	gene_symbol	product	db_xref	inference	PSORTb_predicted_subcellular_localization	PSORTb_prediction_score	DNA_sequence
FSDG_00001[1626029-1626736]	sTSB_overnight	-1.24062	0.0785053	deoD	Purine nucleoside phosphorylase DeoD-type	COG:COG0813	UniProtKB:Q5EEL8	Cytoplasmic	9.97	ATGAGTATACATATAGCTGCTAAGGTTGAAGATATAGCAAAAACTGTATTATTACCTGGTGATCCTAAAAGAGCAAAGTGGATAGCAGAAAATTATTTAGATGATGTTTTTTGTTATACAGATATTAGAGGGATGTTAGGATTTACAGGAACATATAAAGGAAAAAGAATATCTGTACAAGGGACTGGGATGGGAATCCCATCAATATCTATCTATATAACAGAACTTATAAAAGATTATGGAGTTAAAAATTTAATAAGAGTTGGTACAGCAGGTTCTTATCAAAAAGATATAAAAGTTAGAGATATTGTTATTCCTATGTCTGCTTCAACTGATTCAAATATTAATAGTAGAAGATTCAATGGAGCTAATTTTTCTCCTACTGCTAATTTTGAATTG…
FSDG_00002[1625255-1625761]	sTSB_overnight	-0.297638	0.493367	nrdG	Anaerobic ribonucleoside-triphosphate reductase-activating protein	COG:COG0602	UniProtKB:P0A9N8	Cytoplasmic	9.97	ATGAATTATTCAGGAATTAAATATGCAGATATGATTAATGGAAAAGGTATAAGGGTAAGTTTATTTGTAAGTGGTTGTACTCATTGTTGTAAAAATTGCTTTAATGAGGAAACTTGGAATGAAACTTATGGAAAAAAGTTTACTGAAAAAGAGGAAAATGAAATTATAGAATATTTTAAAAAGTATGGTAAAACAATAAAGGGTCTTTCACTTTTAGGTGGAGACCCTACATATCCTAAAAATATTAAGCCTCTTTTAAAGTTTATAAAAAAATTTAAAGAGAATTTGCCAGATAGAGATATTTGGATATGGAGTGGCTTTACTTGGGAAGAAATATTAGAAGATGAAAATAGATTTTCTCTAATAAAAGAATGCGATATCTTAATTGATGGAAAATTC…
FSDG_00003[1623064-1625250]	sTSB_overnight	-0.450184	0.0318235	nrdD	Anaerobic ribonucleoside-triphosphate reductase	COG:COG1328	UniProtKB:P28903	Cytoplasmic	9.97	ATGAAAAGGGTTATTAAAAGAGATGGTTCAGTAGTTGAGTTTGATAAAGGTAGAATTATAAATGCAATAAGGAAAACATTTGAACAGGCTTCCAGAGAACCAAATATGAAATTAATAGAAAAAATTGCCTCCCAAGTGGAAGATTTGCCTGATAAAGTTTTAGCAGTTGAGCAAATACAAGATATAGTGGTAAAAAAATTGATGGGTTCATCCGAAAAAGATATAGCTATGTCTTATCAAAGTTACAGAACTTTAAAAGCCGAAATAAGAGAAAAAGAAAAAGGAATATATAGACAAATTGGGGAACTGGTAGATGCTTCTAATAAAAAGTTATTATCTGAAAATGCAAATAAAGATGCGAAAACTATTTCTGTTCAAAGAGATTTACTTGCAGGAATT…
FSDG_00004[1621744-1622814]	Aspirin_1mM_overnight	0.819888	0.189325	malK	Maltose/maltodextrin import ATP-binding protein MalK	COG:COG3839	UniProtKB:P19566	CytoplasmicMembrane	7.88	ATGGCATCAGTAACAATAACAGGAGTTACAAAATCTTTTGGAAATGTGAAAGTTTTGCAAGAATTTAATCAAAAATTTGAAGATGGAGAATTTATAACATTACTAGGCCCATCTGGTTGTGGAAAAACAACTATGCTTAGACTTATTGCAGGATTTGAAAAACCAAGTAGTGGAGAAATATATATAGGTGATAAATTAGTTTCAAGTGAAAAAGAATTTTTACCACCTGAAAAAAGAGGAATTGGAATGGTATTTCAATCTTATGCAGTATGGCCTCATATGAATGTATTTGATAATATTGCTTATCCATTAAAAATTCAAAAAATTAGCAAAAATGAAATAGAAGAAAGAGTAAATCAAGTTTTAAAAATTGTACACTTAGAACAGTATAAAGATAGA…
FSDG_00005[1620047-1621729]	sTSB_overnight	-0.274884	0.593982	NA	Binding-protein-dependent transport system inner membrane component	NA	02_Pfam_A_v33_1:PF00528.23	CytoplasmicMembrane	10	ATGGTTGGACAAAAAAAATGGAGAATAGATATAAAATGGATAGTTATATTAGCAATAGTAGCTTTCTTGCTTATATTTGAAGTGTTTCCATTATTCTACTTATTAATTAAATCCCTGTTTTCAGGAGGAAGTTTTTCTTGGGAAGCATATAGAAGAGTTTACACCTATGATTTAAATTGGATAGCTTTAAAAAATACCATAATTACAGCTGGTTTTACAACAATTCTTGGAGTTGCAATAGCATTTCCATTGGCATTTCTAGTTGGTAGGACAGATATGTATGGAAAGAAATTTTTTAGAACTTTATTTGTTGTAACCTATATGGTTCCTCCTTATGTTGGAGCTATGGCTTGGTTAAGGCTTTTAAATCCAAATGCTGGTGTTCTAAATAGATTTTTA…
FSDG_00006[1618978-1620033]	sTSB_overnight	-0.231229	0.953981	NA	Bacterial extracellular solute-binding protein	NA	02_Pfam_A_v33_1:PF13343.7	Unknown	2	ATGAAAAAGAAATTTTTTTGGCTTGTATTATTTTTAATGACATTGTTTTTAGTTGCTTGTGGTGGAGGAGAAAAGAAAGAAGAAGCTACTGATTCTAATGCTAACACTGAAATAACAGGAAAAATTGTTATCTATACTTCTATGTATGAAGATATAATAGATAATGTCAGTGAAAAATTAAAAAAAGAATTTCCAAATTTGGAAGTTGAATTTTTCCAAGGTGGAACAGGAACTTTACAATCTAAAATTATAGCTGAATTACAAGCTAATAAATTAGGTTGTGATATGTTAATGGTCGCAGAACCATCTTATTCATTAGAATTGAAAGAAAAAGGAATATTACATCCATATATTTCTAAAAATGCTGAAAATTTAGCTTTAGATTATGACAAAGAAGGA…
FSDG_00008[1617171-1617785]	sTSB_overnight	-0.822289	0.554081	nikE_1	Nickel import system ATP-binding protein NikE	COG:COG4608	UniProtKB:Q2FYQ8	CytoplasmicMembrane	9.82	ATGTTAGAAATAAAAAATATTTCATTTAATTATTTAAAAGGAATGCCTATTCTTAAAGATATTAGTTTAAATATAAAAGCTGGTGAAATAGTAGGAATTTTTGGTTCTTCAGGTTGTGGAAAAAGTACACTAGCAAAAATAATGGCAGGAATACTTAAACCAAGTAAAGGAACTATACTAGTAGATGGTAAGGAATTGGAAGAAGAGGGGTATTGCTCTGTTCAGCTTATTTATCAACATCCAGAAAAAGCCACTAATCCTAAATGGAAAATGGATAAAATTTTAAATGAAGGTTGGATAGTAGATAATGAGACAATGCAAAAAATGGGAATTCAAAGTTATTGGCTGACAAGGTGGCCTCAAGAATTAAGTGGAGGAGAACTTCAAAGGTTTTGTATC…
FSDG_00009[1616312-1617142]	sTSB_overnight	-0.580276	0.459572	oppD_3	Oligopeptide transport ATP-binding protein OppD	COG:COG0444	UniProtKB:P76027	CytoplasmicMembrane	7.88	ATGAATATTTTAGAAGTAAAAAATTTAAATATAGGTTTTAATATGTATGATAAATTATTAAACCAAAAGTTACATCAAATGGTATTTGATTTAAATGTGACTATAAAAAAAGGAGAAATACTAGCAATTGCAGGTTCATCTGGAAGTGGCAAAAGTCTTATGGCACATGCTATTTTAGGAATTTTACCTAAAAATGCAGTGGTGTCTGCTGAAATTAAATTTAAAAATGAAATAGTTGATGAAAATAGGTTATCTCAATTACGAGGAAAAGAAATTACTTTTGTTCCACAATCTATTGCTTATTTAGATCCTTTAATGACTATAGAAGATCAACTTATGAGAAAAGGTATAAATCAGCAAGATTTTTTTAAAGTTATGGATACATTAGGCTTTACTAAG…
FSDG_00010[1615447-1616307]	sTSB_overnight	-0.648451	0.190967	dppC_2	Dipeptide transport system permease protein DppC	COG:COG1173	UniProtKB:P26904	CytoplasmicMembrane	10	ATGATAGATAATACTTTACTCCAAAAAAAATCTAATTATAAGAAATTAAATTTAAGGCAAAAAACCTTACTATATATAGTAGTATCAGTAGTCTTTCTTTTAATTATTTTAATATGGGGAGGATTTATGGATAAAAATAGCTATGGAGTAGACTTCACTGTTCGGAATAATCCTCCTAGTTTAAAACATATATTTGGAACTGATTGGATGGGAAGAGATATGTTAACACGAACTATAAAAGGGCTTAGTACTAGCTTAATTATAGGGGTAGTTGCATCACTTGTTAGTTGTGTATTTGCAGTAATAATTGGTTCGGCATGTGCTATATTTGGAAAAAAAATTGATAAATTTTTTTTATGGCTTATTGATTTATTTCAAGGTATGCCTCATCTTATACTG…
FSDG_00011[1614480-1615457]	sTSB_overnight	-0.823422	0.245296	cntB	Metal-staphylopine import system permease protein CntB	COG:COG0601	UniProtKB:Q2FVE8	CytoplasmicMembrane	10	ATGAAAAAAATTATATGGCAAATAGCTAAGCTGTTCTTTTTGTTATTTGCTATTTCTATTATAACTTTCTTGTTGATGAAGTTAACACCAATAGATCCTGTTTCTAGTTATTTAGGAGCTGATAGTAATGTTACACAAGAACAATATGACTATTTAGTTAAAGTATGGGGTTTAGATCAGCCTTCAATAGTTCAATATTTTAATTGGGTAAAAGGAGCACTAACTGGAAATATGGGAGATTCTTTTATATATAACAAACCAGTATCTGAATTGATTTCTAAAGCTGCTAGTAATACTTTTATGCTTATGTTAACTTCATGGCTTCTATCAGGGATAATAGGTTTTATCTTAGGAATAGTTGCTGCAGCCTATCATGGAAGAGTCATAGACCAAATAATA…
FSDG_00012[1612814-1614451]	sTSB_overnight	-0.598543	0.136297	appA	Oligopeptide-binding protein AppA	NA	UniProtKB:P42061	Periplasmic	9.99	ATGAAAAAGATTCTAAAAATTGGTATTTCTGTAATAGCTGTAACTCTGATGTTTAGTTTTTTAGGTTGTGAGAAAAATTCATCTGAAATTAAAGAAGCAAGTAAAATTGAAAGATTAGAAAATAAAGAAGAGGTTATAGTAGGAGTAGGTCAGTCTATGTTAGAAAAGGGATTTGATCCTTGTAAAGGCTGGGGAAATTATGGTGTAACTTTAATACAATCTAAATTACTAGATTTTGATTTTGAAAATAATATTATTAAAGATCTTGCTGAAAATTATGAAGTAAGTGAAGATGGTAAAACTTGGATTTTTAAAATAAGAGAAGATGTAAAATTTAGTGATGGTCAAAAATTGACAGCAAAAGATGTAGCTTTCACATTTAATAAGACTAAAGAAATA…
FSDG_00013[1610554-1612332]	sTSB_overnight	-0.387528	0.0726937	aspS	Aspartate--tRNA ligase	NA	UniProtKB:P67015	Cytoplasmic	10	ATGGTATACAGAACACATAATTTAGGTGAGTTAAGATTAAAAAATATTGGAGAGGTTGTAACTCTATCTGGCTGGGTAGATACAAAAAGAAATGTAAGTACAAGTCTTACATTTATTGATTTAAGAGATAGAGAAGGAAAAACTCAAATAGTTTTTAACAATGTACTTCTATCAGAAAAAGTTTTAGAAGAAGTACAAAAATTAAAGTCAGAATCTGTCATCAGAGTAGTGGGAGAAGTAAAGGAAAGATCAAATAAAAATCTTAATATTCCAACAGGAGAAATAGAAGTTTTTGCAAAAGAAATTGAAATTTTAAATGCTTGTGATACTTTACCTTTTCAAATTTCTGGTATAGATGATAATTTAAGTGAAAATATGAGATTGACATATAGATATCTT…
FSDG_00014[1609295-1610536]	sTSB_overnight	-0.286878	0.197262	hisS	Histidine--tRNA ligase	COG:COG0124	UniProtKB:P60911	Cytoplasmic	10	ATGAAATTAATAAAAGCTGTAAGAGGAACAAAGGATATTATTGGAGAAGAAGCTAAAAAATATGTTTACATTTCAAATGTAGCCCAAAAAATGTTTGAAAACTATGGTTACAATTTTGTAAAAACACCAATTTTTGAAGAAACTGAGTTATTTAAAAGAGGAATAGGAGAAGCAACTGATGTTGTTGAAAAAGAAATGTATACTTTTAAAGATAGAGGAGATAGATCTATAACTTTAAGACCTGAAAATACTGCTTCTCTTGTTAGATGTTATCTTGAAAATGCTATTTATGCGAAAGAAGAGATTAGTAGATTTTACTATAATGGTTCAATGTTTAGATATGAAAGACCTCAAGCTGGAAGACAAAGAGAATTTAATCAAATAGGTCTTGAAGTATTT…
FSDG_00015[1608060-1609283]	sTSB_overnight	-0.0233206	0.998583	NA	putative AAA domain-containing protein	COG:COG2256	UniProtKB:P9WQN1	Cytoplasmic	9.97	ATGAATTTATTTCAAAAAAATTATAAAAATGTTGAACCTCTTGCATATAAATTACGACCAAAAAGTTTAGATGACTTCGTAGGACAGGAAAAACTTTTAGGAAAAGATGGGGTAATCACAAGACTTATTTTAAATTCTACTCTATCCAATTCCATTTTTTATGGACCTCCCGGTTGTGGAAAAAGTAGTTTAGGAGAAATTATTTCCAATACTTTAGATTGTAATTTTGAAAAATTAAATGCTACCACTGCAAGTGTTTCAGATATAAGAAATGTGGTTGAAACAGCTAGAAGAAATATAGAACTTTACAATAAAAGAACTATATTATTTTTAGATGAAATTCATAGATTTAATAAAAATCAACAGGATGCTCTACTTTCTTATACAGAAGATGGAACA…
FSDG_00016[1607327-1607932]	sTSB_overnight	-0.185012	0.738481	NA	hypothetical protein	NA	03_eggnog_v5_bacteria:2ZA6Q.faa.final_tree.fa	Cytoplasmic	8.96	ATGGATATATTATCAAAAATATTAAATAATAGTGAGTTAGCAGAAAAAATTAGACTTAAATGTGATATTGAGTTATATCCTCAATTACAGAAACCAGATGATATGGATGGAAAAATTACTTGGAATATTGATGGCAAAGCATTTGGAGTTGATGCAAGTGGAGGAGAGTTTGTTTTACTTTCTGATGAAAGTATAGGTTTTAACAGTTCAGAAGGAGAAACAGGTCGTATTGCAGAAAATATAAAAGAATTATTTTCTCTATTAGTGAATTGTCCTTGTTTTCATGATTTTTTAATGCCTGATATTTATAAGGATAAAATATTATTGAAAAAATATGCTGATAAAATTGAAAAACAATATAGAGAAGAATTTAATGATATGACAGAATATGACTGGGAT…
FSDG_00017[1606437-1607330]	sTSB_overnight	-0.379398	0.372515	NA	hypothetical protein	NA	02_Pfam_A_v33_1:PF10020.10	Cytoplasmic	8.96	GTGATTAAAATTTTTTACACAATGGAAAAACTTGAAGAAATTCATAAAGAAATATTAAATGGAAATATGGATATATTAAAAGATTTCCCTTTACTTTATTGCCTTTCTGAAAATAAAGAAAATTTTGTAGTTTTAAGAAAAGGAAGAATTGTAAAGGAGGAAAATCGTATAAAATATTTTTTCCCAAACTCAGAAAGTAATGAAAGCAATGGCATATATTGTTTAATATGGGGACGTAAAAATGAAGAAAGTTATGGTATAGGAGGAACACCAGTACCAGATGATTTCTATATTATAGAAATGAAATTTAAAAATGATATTCTTTCTTTGCTAAGTGAAAAAGATGAAAAAATAGAAGCTACATTAAAACAATTTAATAAAGCTTTACAAAATATATGG…
FSDG_00018[1605635-1606402]	sTSB_overnight	-0.341512	0.585318	NA	hypothetical protein	NA	02_Pfam_A_v33_1:PF05117.13	Cytoplasmic	8.96	ATGTGTCGTGTAGATGATAAACCTGCTTCTATTCGTCTTAACTTAGCTTTATCTAATATTGCACCTGTTGAAGATTACAAGCACAGAATTAGTATTTTTATAAAAATGAATAATCCTACTGACGATGGACTCTCATCTAACGAGGAATATCCAATGTTATGTGATATTGAAGATGAAGTTATAGGTAGATTAGAAACTTTAGAAGATATATTTGCAGGAACTGTTAAAACACAAGGAAGATTAGAACTTTATGTTTTTACTAAAAATCCTGAAAAAAGTGAAGAACTTTGTAAAGAAGCATTTAAAAAATTTCCAGATTATCAATGGAAATCTTATATAGATGAAGATAAGGAATGGGATTTTTACTTTAATTTCCTTTACCCAGATGTATACTCTTAT…
FSDG_00019[1604457-1605386]	sTSB_overnight	-0.455874	0.259279	aptB	Apulose-4-phosphate transketolase subunit B	COG:COG3958	UniProtKB:A6KXB3	Cytoplasmic	9.97	ATGAGTAAGAAGTCTACAAGACAAGCTTATGGAGAAGCCTTAGTAGAACTTGGAAGAATAAATAATGATATAGTTGTATTGGATGCTGATTTAAGTAAATCTACAAAAACTGATTTATTTAAAAAAGAATTTCCAAAAAGACATTTAAATATAGGGATTGCAGAAGCAGATTTAATGGGGACAGCTGCTGGTTTTGCAACTTGTGGAAAAATTCCTTTTGCTTCAACTTTTGCAATGTTTGCTGCTGGAAGAGCTTTTGAACAAATTAGAAATACAATAGCTTATCCAAAATTAAATGTAAAAATTGCTCCAACTCATGCTGGTATTTCAGTAGGAGAAGATGGAGGTTCACATCAATCAATAGAAGATATCGCTCTTATGAGAGCAATTCCAGGAATG…
FSDG_00020[1603621-1604433]	sTSB_overnight	-0.119075	0.861746	aptA	Apulose-4-phosphate transketolase subunit A	COG:COG3959	UniProtKB:A6KXB4	Cytoplasmic	9.97	ATGAATGATATTAGTTTTTTAAAAGAAAAAGCTAAGGAAATTAGAAGATCTATTGTTTCTATGATTACAGAAGCAAAATCAGGACATCCAGGTGGTTCTTTATCTGCAACTGATATTTTAACAGCACTTTATTTTTCAGAAATGAATATAGACCCTGCTAATCCTAAAATGGAAGGAAGAGATAGATTTGTTCTTTCAAAAGGACATGCTGCACCTGCAATATACGCAACTTTGGCTGAAAAAGGATATTTTTCAAAAGATGAATTAATGACATTAAGAAAATTTGGAAGTAGACTTCAAGGACACCCTGATATGAAAAAACTTCCAGGAATTGAAATTTCAACTGGTTCTCTTGGACAAGGTTTATCAGTTGCAAATGGAATGGCATTGAATGCAAAA…
FSDG_00021[1602244-1603059]	sTSB_overnight	-0.639483	0.719543	NA	hypothetical protein	NA	Prodigal:002006	Cytoplasmic	8.96	ATGTTACAAAATAGACTAATTATAACTAAAAAAAGTAAAAGAAATGAAATATATGAAAAATCTAAAAATAAATGGATTATTGACTTTGAAGATAAAATAAAAAGTTGGAGTGATTTTTATGATATAATTCAAAAAGAAATAGATTTTTTGAATTATAATAAAGAATATGGAAAAGGAAATCATACATATTCAGATATTGTAGGAGATTTAATAGTTTTTGAAAAAATGAAAGAAAGAAAAAAAGAAGGAATGGTACTTATTCTTGATTATACAGAAAATTTTAGAAAAATTAAAGATTGTGATGAAAAAAACTATGATAAAAGTACAATATATTATGACTTAGTATATAATCTATTAGTAGAGTGGTATAGAGATAATAAAATTATTTATAAAGGAAGG…
FSDG_00022[1601156-1601485]	sTSB_overnight	-0.577199	0.441892	NA	hypothetical protein	NA	Prodigal:002006	Unknown	2	ATGAATCAAGGAACTTCAAATAATTTTACTTATGGGCTTAATAACAAGCCTAAATCTGATGAAGATAAATTTGATAAGGTACTTCATGGGCTAGTTGATGTAGGGAATTATATATCTAAGGGAACTGGAGTTACAGATAAAACCACTGTATTAGAAAGAGTAAATATGACTATTTTAGGTAGCCTTGTTTCATCAAATTATGATGAACTTACAAAATGGGCTGGTAAGAATAATTATGATGCTATTGGCTATAAGGAATACTTTAAGTATAAGGTATATAAATTTAATATAGATTCTTATAAAAATTCACGTAGAAATATGTACAAATAA
FSDG_00023[1600965-1601105]	sTSB_overnight	-0.848111	0.920142	NA	hypothetical protein	NA	NA	NA	NA	ATGAAAAAAGTATTAATAATATTAATAGGAATTTTGATATTTTTTTTAAATATGTGTATAAGATATATTCCTGAAAATTATTATATATTAGTCAGTGATAATCAAGTATCAGAAGAAGAAAAAAAATATATGAGTCTTTAA
FSDG_00025[1600042-1600320]	sTSB_overnight	-0.624394	0.981095	NA	hypothetical protein	NA	03_eggnog_v5_bacteria:32RUA.faa.final_tree.fa	Cytoplasmic	8.96	ATGGATATGATTAAAGACTTTTTATATTCAGAAATGAGTATAGAGGAGCTTTATAAAGAAGTTATATTTTTTATAAATTCAGATGAAATTCAAAAAGGTGAATTTGAAGGGAATCAATATATTTTAAAGAAGATAGATAAAGAAAATTTCATATTATATGCAGAGTATGAGGATAAAGAAGGAGTAGTAAAAGATATGTCAGGAACAGCCCAATTTATCCATAAAGACAAGTTAATTGAAATAATTGAAAAATATAGAAAAGAAAATGAGGAATTTTAA
FSDG_00026[1599721-1599999]	sTSB_overnight	-2.64311	0.887654	NA	hypothetical protein	NA	03_eggnog_v5_bacteria:30WGT.faa.final_tree.fa	Unknown	2	ATGGATGTAATTACAGATTTTCTACAATCAGAAATTGATACCAAAGAACATTATGGAAAAATTATTCATTTTATAACTTCATATGAAATCAGAAAAGGGAAATTTAAAGGAAATAAATATATTATAGAGAAGATTAATAGAGATAGTTTTATTTTATATATTGAATATCAAGATATACAAGGTAAAATAATATATACGCCTTTAATTGCTCCTATTATTTCTCAAAATAGGTTAATTGAATTTATTGAAGAATATATAAAAAAAATTGAGAGACTTTAA
FSDG_00027[1598493-1599635]	sTSB_overnight	-0.342582	0.935815	NA	hypothetical protein	NA	03_eggnog_v5_bacteria:33QDT.faa.final_tree.fa	CytoplasmicMembrane	10	ATGAGAAAAAAATTTTTTATCTATATAATTTTATTATCTTTAACTATTTTCTTTTTAACAAAAATTCCAAAGTATGAAAATACTCTATTACAATTAAATGAAAATACTAAAATAGCAAGAGATTATCCTACATTTAATGATGATACAGCCCTTTTTTATTTAAAATCAACTAGTCTGAAATATATTATATATGTAAAAGGATTAAAAAAATTAGATAATATATGGGTAGGGAATGCTTATAGTTATAAAGAAGCCTGCGAAAAAAATTCTGGTTTTAAATGGCTAGAAGATGATTCAAAGAGGTTTAACCCTGAATATAATAGAAAACAAAAAGAAATAGAGTATAATAAAAATGTAGGTTATTTTATTATTGATGATAAAAAGGAAATATATGGACTT…
FSDG_00028[1597807-1598334]	Aspirin_1mM_overnight	0.809254	0.259699	hpt	Hypoxanthine phosphoribosyltransferase	COG:COG0634	UniProtKB:O33799	Cytoplasmic	9.97	GTGAAGTACAAAATTGAAAATTTAATTAATAAAGAGTCAGTAGAAAAAAGAATAAAAGAATTAGCAAGAGAAATTGAAAAAGATTATGCAGGAGAAGAAATTTATTGTATAGGATTATTAAAAGGTTCTGTAATATTTTTAAGTGATTTAGTAAAAGAATTAAATATGCCAGTTATTATAGATTTTATGTCTGTTTCTAGTTATGGAAGTGAAACTGTAAGCAGTGGAGATGTAAAAATTTTAAAAGATACAGATTTAGATTTAAGAGGGAAACATGTTTTAATAGTTGAAGATATAATTGATACAGGACTAACTTTGGAATATGTAATAAAATATTTTAAAGAAGGAAAAGGAGTTAAAAGTCTTAAAACTTGTACATTGTTAAGTAAACCCGAAAGA…
FSDG_00029[1597003-1597797]	Aspirin_1mM_overnight	0.127915	0.542774	rsmA	Ribosomal RNA small subunit methyltransferase A	COG:COG0030	UniProtKB:P37468	Cytoplasmic	9.97	ATGGAATTTAAACATAAAAAAAAATATGGACAGAATTTTTTAAATAATAAAGATGAAATTCTAAATAAAATAATTGAAGTTTCAAACATTAGTGATAATGATGAAATCTTAGAGATAGGACCTGGACAAGGAGCTTTAACTTCACTTTTAGTTGAAAGAGTTAAAAAAGTAACCTGTGTTGAAATAGATAAAGATTTAGAAAATATTTTAAGAAAGAAATTTTCTTTAAAAGAAAACTATACACTTGTAATGGGAGATGTGTTAGAAGTAGATTTACGAAGATATCTAAATCAAGGTACTAAGGTTGTTGCAAACATACCTTACTATATAACATCACCTATAATTAATAAGATTATAGAAAACAGAGATTTAATAGATGAAGCCTATATAATGGTACAA…
FSDG_00030[1596752-1596994]	sTSB_overnight	-0.662754	0.170201	NA	hypothetical protein	NA	02_Pfam_A_v33_1:PF16256.6	Unknown	2	ATGAAAAAAAGCTATGAATTTTTGATACAAAGTAAAAGAGAAGATATAGATTTCATAAATAAAATTGTTGAAGCTTATGAAGGAGCAGGGGTTGTTAGAACTCTTGACCCAATAAAAGGGATAATAAGTGTTATATCAACAGATGATTTTAAAGATTTTATGAGAGATGTATTGGTAGATTTAGGTAATAAATGGGTGGATTTAAAAATAATTGAAGAAGGTGCTTGGAGAGGTACTTTATAA
FSDG_00031[1596501-1596752]	Aspirin_1mM_overnight	0.0156318	0.797432	NA	KH domain protein	NA	02_Pfam_A_v33_1:PF13083.7	Unknown	2	ATGGAGGAAAAAGTGGAAAATTTAGAAAGTTTATTGAATTACATTATCAAAGAATTGGTTGAAACAAAAGATAAGGTTAATGTAACTTATGAAGTTTTAGATTCAAATGTAACATTTAAAGTAAGTGTTGCAAAAGGAGAAATGGGAAAAATAATAGGTAAAAATGGACTTACAGCTAATGCTATAAGAGGGGTTATGCAGGCAGCAGGAGTAAAAGATAAACTTAATGTAAATGTTGAATTTTTAGATTAG
FSDG_00032[1595977-1596492]	sTSB_overnight	-0.194701	0.218212	rimM	Ribosome maturation factor RimM	NA	UniProtKB:P66656	Cytoplasmic	8.96	ATGATTGTTGCAGGAAAAGTATTAGGTTCTCATAATTTAAAGGGAGAAGTGAAAGTTATTTCTGATTTAGATAATATTGAAGTCTTAGTTGGAAATAAGGTAATTTTAGAATTAGCAGATTCTCAACAAAAATTATTAACAGTTAAAAAGATAGAACATCTTGTTGCAAATAAATGGATTTTTTCTTTTGAAGAAATAAAAAATAAACAAGATACTATTGAAATTAGAAATGCCAATATAAAAGTTAGAAGAGATATTGTTGGTATTGAAGAAGATGAATATCTTGTAAGTGATATGATAGGTTTTAAAGTCTATGATGTAAAAGGTGATGAGTATCTAGGAGAAATAACTGAGATTATGGATACTACTGCACATGATATTTATGTTATAGAAAGTGAA…
FSDG_00033[1595264-1595980]	sTSB_overnight	-0.258695	0.123522	trmD	tRNA (guanine-N(1)-)-methyltransferase	NA	UniProtKB:Q6GHJ5	Cytoplasmic	9.97	ATGAAAATAAATATTTTAACATTATTTCCAAAGATGTTTGATGGCTTTTTAAGTGAAAGCATAGTTGCAAGAGCAATAAAATTTGGAGCAGTGGAAGTAAATATTATTGATATAAGGGATTACTGTTTTGATAAACATAAACAAGCTGATGATATGCCTTTTGGTGGTGGAAATGGAATGGTTATGAAACCAGAACCTTTATTTTTAGCTTTAGAAAATATTTCAGGAAAAGTTATCTATACTTCACCACAGGGAAAAACTTTTAATCAAGAAATAGCAAAAGAACTTGTAAAAGAGAAAGAATTAACAATAGTTGCAGGACATTATGAAGGAATAGATGAAAGAGTTGTAGAAAATAAAGTTGATATGGAATTGTCAATAGGAGATTTTGTTCTAACA…
FSDG_00034[1594691-1595254]	sTSB_overnight	-0.188097	0.849066	NA	putative protein	COG:COG4752	UniProtKB:Q9X1Q6	Cytoplasmic	8.96	ATGAGAAATAAAGTTTATTTAAGTTTAGTTCATTATCCAGTTTACAATAGAAATAAAGATATTGTTTGTACTTCTGTAACAAATTTTGATATACATGATATTTCAAGGTCTTGTGGAACTTATGAAATAAAAGGTTACAGATTGGTTGTACCTGTTGATGCACAAAAGAAATTGACAGAAAGAATAATTGCATATTGGCAAGATGGTACAGGTGGTCAATATAATAAAGATAGAGAACAAGCATTCAAAGTTACAGATGTTACAGAAAGTATAGAAGATGTTGTAAAAGAAATTGAAAAAATTGAAGGGCAAAAACCTTTAATAATAACAACTTCTGCTAGAACATTTAATAATAGTATAAGTTATAAAGATTTATCTAAACAAATATTTGAAGATGAT…
FSDG_00035[1590129-1594478]	sTSB_overnight	-0.114027	0.434707	polC	DNA polymerase III PolC-type	COG:COG2176	UniProtKB:P13267	Cytoplasmic	9.97	ATGAATAATAGGCAAATTATTATAGAGCCTAATATGGAAGTTTTTTCTAAGTTAGGTGTAAAAAGTATAGAGATAAAAAATATTCTCTTAAATACAAGAGTTAAGAGGATAACTTTTAATTGTTCTGTATCTTCTATGAATTGTATAGATGATATAGATATTATATATAAAGATGTCCTTTCAAAATTTGGAAGGGAACTGGAAATAGAGTTTATAACAGATAATAAAAATTTATCTTTAAATGATGAAGAAATAAAAAGTATCGTAACTAGGGCTATAGAAAGGTTGAAAACTAAAAATACAACCTCTAAGTCCTTTTTGTGTTTTTATAAGCTACATATCAAAGAAAATTATATAATTATAGAACTTAATGATGAAAATACAAAATTTATGTTAGAA…
FSDG_00036[1588833-1590116]	sTSB_overnight	-0.9163	0.191058	NA	hypothetical protein	NA	Prodigal:002006	Unknown	2	TTGAAAAAATTATTAAGTAAAATAGTATTATTTATAATACTATCACTGACAGCATTTTCATATAATTTTCCAATAGATGATCCCTATTCAGCAACAATTATAGGAAGTGCAACAATGATGACACCAGGAGTTAGTGAGAATATACCATTAAAAGTATATGAAATACAAATAAAAGATAAAAAAGATATTCCTGATGTATTTTGGTATGCAAGTAAGTTTAAATTTTCTTTTAGTAAACAAAAGAATAAAAAAGCACCTTTAATCTTTGTTTTAGCAGGAACAGGTTCAGACTATAATACAACAAGGGTTAAATTTATGCAAAGAATATTTCATGATGCAGGCTATCATACAATAGCGATAAGCTCTCAAATGAGTCAACAGTTTATGATTTCTGCTTCT…
FSDG_00037[1588076-1588843]	sTSB_overnight	-0.678238	0.263486	mlaA	Intermembrane phospholipid transport system lipoprotein MlaA	COG:COG2853	UniProtKB:P43262	OuterMembrane	9.92	ATGAAAATTAAAAATTTATTATTGTTTAGTATTTTAAGCCTTATTTTAGTTTCTTGTAGTAATACAAATGAAATACAATCTTCTAATACAGACTATGAAGAAGCTAACAATGTTATATATGCTAATCCTGGTGAAAGTAATTTTATTGCTGATGAACCTGATCCATGGGAATCATTTAACAAAAGAATGTATCAGTTTAACTATCAAATAGAAAGATTAGTAATAACCCCTATTATCAATACATATAAGTTTATTACTCCTGATTTTGTTGAAGATAGAGTGAGCAATTTTTTTAAAAATGCAAAAGTATTAAATACCATGGCTAATTCTGCTTTTCAATTTAAAGGAAGAAAATCTATGAGAGCCTTAGGAAGATTTACCATTAATACAGTATTAGGT…
FSDG_00038[1586669-1588027]	sTSB_overnight	-0.066199	0.546483	NA	Putative dipeptidase	NA	UniProtKB:Q7A522	Cytoplasmic	8.96	ATGGATTTAAAAGAAAAAGTTTTAGATTACAAAGATGAGGTTGTAAAAGAAATTCAAAATGCAGTTAGAGTAAAAAGTGTTAAAGAAGCACCATTACCTGGAATGCCATTTGGAGAAGGACCAGCAAAAGCACTTGATCATTTTATGGATTTAGCAAAAAAATTAGGTTTTAAAGCAGAAAAATTCGATAATTATGCAATGCACATAGATATGGGAGAAGGAAAAGAAACATTGGGAATACTTGCACATGTTGATGTAGTTCCAGAAGGAGATAATTGGACTTATCCTCCATATTCAGGAACAATAGCAGATGGAAAAATTTATGGTAGAGGAACATTAGATGATAAAGGACCTGCTATAATTTCATTATTTGCTATGAAAGCAATAGCAGATTCAGGG…
FSDG_00039[1585784-1586656]	sTSB_overnight	-0.612582	0.546561	NA	hypothetical protein	NA	02_Pfam_A_v33_1:PF09924.10	Cytoplasmic	8.96	ATGTGGAAAAAATTAACAGTAGAATCTAAAAGTTCTATTGATGAGTATACCAAGAATAGATTTGAAATATGTGATTTAAGTTTTTCTAATTTATTATTATGGAGTATTGGAGAAAATACAGAATATGAAATAGAAAATGATGTTTTAACTATAAGAAGTATTTATATGGGAGAGTTATATTATTATATGCCTATCCCTAAAAAAGATACCCCTGAGAATATAGAAAAAATGAAAGAAAAAATAAGAGAGATTTTAAAAGAGAATGTAGCTATACACTATTTTACAGAATATTGGTATGAAAAATTAAAAGATAATTTTAATTTACAAGAAAAGAGAGATTATGAAGACTATATTTATTCCTATGAAAGTCTATCAACTTTAAAAGGCAGACATTATGCT…
FSDG_00040[1584114-1585733]	sTSB_overnight	-0.497465	0.268428	NA	Na+/Pi-cotransporter	NA	02_Pfam_A_v33_1:PF02690.16	CytoplasmicMembrane	10	ATGTATTTAAAAATTATATTACAACTTATTGGTGGCTTGGGTTTGTTTCTATATGGTATGGAACATATGTCAACAAGTATGCAAAAAATTGCAGGACCAAAGCTAAAAAGGATTCTAGCTTCTTTAACTAACAATAGATTTTTAGGAATTTTAGTTGGAATTATTATAACAGCTTTGGTACAATCATCATCTGTTAGTACAGTTATGACTATTGGTTTTGTTAATGCTTCTCTTTTAACTTTAAAACAGGCTTTGGGAGTTATTTTAGGAGCTAATATAGGAACAACTATAACTGGTTGGTTATTAGCACTAAACATAGGTAAATATGGACTTCCAATAGTTGGGTTAGCTTCAATTTTATTTATGTTTATGAAAAAAGAGAAAGCTAGAACAAAATTA…
FSDG_00041[1582061-1583884]	Aspirin_1mM_overnight	0.364791	0.536518	htpG	Chaperone protein HtpG	COG:COG0326	UniProtKB:P0A6Z3	Cytoplasmic	9.97	ATGAAAAAAGAAGAAAAGATTTTTAAAGCAGAAACTAAGGAACTGCTTAATCTTATGATACATTCAATTTACACAAATAAGGAAATATTTTTAAGAGAATTAATATCTAATGCAAATGATGCTATTGATAAGTTAAAATTCAAATCACTAACAGATACTGATATTTTAAAGGGGAATGATAAATTTAAAATAAATATCAATGTGGATAAGGAGAATAGAACTTTAACTATAAGTGATAATGGTATAGGAATGACTTATGAAGAAGTTGATGATAATATTGGAACTATTGCAAAGTCTGGTTCAAAATTATTTAAAGAACAATTAGAAGAAGCTAAAAAAGGGGATATAGATATAATAGGACAGTTTGGAGTAGGTTTTTATTCAGGTTTTATTGTAGCT…
FSDG_00042[1580780-1581667]	Aspirin_1mM_overnight	1.32238	0.249418	fda	Fructose-bisphosphate aldolase class 1	NA	UniProtKB:P99117	Cytoplasmic	8.96	ATGAACGAAAAATTTGAAAAAATGAAAAATGGAAAAGGATTTATTGCTGCACTTGACCAAAGTGGAGGAAGTACACCAAAAGCATTAAAATTATATGGTATAAATGAAAATGAATATTCAAATGATAAAGAAATGTTTGATTTAATCCATAAAATGAGAACTAGAATTATTAAAAGCCCTGCTTTTAATAATTCAAAAATTTTAGGAGCTATCCTATTTGAACAAACTATGGATAGCAAGATTGATGGAAAATATACAGCAGATTTCTTATGGGAAGAAAAGAAAATATTACCTTTCTTAAAAATAGATAAAGGTCTTAATGATTTAGATGCTGATGGTGTTCAAACAATGAAACCAAACCCAACTTTACCAGAACTTTTAAAAAGAGCCAATGAAAGA…
FSDG_00043[1580311-1580550]	Aspirin_1mM_overnight	0.396361	0.854335	NA	hypothetical protein	NA	03_eggnog_v5_bacteria:32XNN.faa.final_tree.fa	Unknown	2	ATGGAACTTTATGATTTGACATTAAAAAAAGAAGTTGCAAGAGAATGTGCTTGGGGGATAATGGGAACAATTAGTAGAATTAAAGATAAAATAGGAGAAACAGAATTTTTAAAGATAGTTCAAAAGAAAATAGGATTAGAAATTAAAAATATACCGACAATGGATTTAAAAGAAGTAGAAGAATTAAATGTAAAATGTAAATTTTTAATGGGGGTATTTTCAGAAATGGAGGAAATATAA
FSDG_00044[1579411-1580307]	Aspirin_1mM_overnight	0.320663	0.607726	NA	Toxin zeta	NA	UniProtKB:Q54944	Cytoplasmic	8.96	ATGGAGAAAAATTATACAAATGATGAGTTAGAAATTAAATTTAAAGAAATTTTAGGATATTATAAATCTATGTATTCTCCAACTGAAAATCCAAAAGTTGCTTTATTAGGAGGACAACCAGGTGCAGGGAAGAGTGGACTTGAAAATATGGTTAACATTAAAAAAAATTATGTATCAATAAGTGGAGATGATTATAGAGAATATCATCCTAGATTTAAAGAAATAAATTTAGAGTATGGAAGAGAAGCATCAAAGTATACTCAACAATGGGCTGCTGAGATAACAGAAAAACTTATAAAAGAACTAAGAAAAGAAAAATATAATCTAATTATAGAGGGAACTTTAAGAACAGCTGAACTTCCTTTAAAAGAAGCTAATGCTTTTAAGAAGGCTGGCTAT…
FSDG_00045[1578642-1579388]	Aspirin_1mM_overnight	0.575496	0.387248	NA	Fic/DOC family protein	NA	02_Pfam_A_v33_1:PF02661.19	Cytoplasmic	8.96	ATGAGTAATAATATTATAGAAAAAATGACAGATGAGTATATAAGTGATTTATTAGTTAGAGCAGCACATCATTCAACAGCTATTGAAGGAAACACTTTAACTTTAGGGGACACTATCTCAATTCTTATTCATAATTATATTCCTAAAGGAATGAGTGAAAGAGAGTATTATGAGGTTAAAAATTATAAAAAAGCATTTGAATTTCTTTTAAAATCAGACAAATTAATTACTACAAATTTAATAAAAAATTATCATAAATATATTATGGAGAATTTAAGAGAAGATAATGGAGAGTTTAAAAAAATACAAAATATTATTTTAGGTTCAGTTATTGAAACAACTAAACCATATTTAGTTCCCACAGTTATAGAAGATTGGTGTCAAAACTTAAAGTATAGA…
FSDG_00046[1577394-1578626]	sTSB_overnight	-0.221837	0.677521	NA	hypothetical protein	NA	Prodigal:002006	Cytoplasmic	8.96	ATGGAAAAGAGATTCGATAAAGAAATAAAATCATATATCTTAAAAAATAAAGATATTCCTATCCTTACTTTTGATTATGAAAAAGTGATAGATAAGACAAAGTGGGGGGATTTTCCTAGCTATAAATTTAAGCATATAAAAATTTTAAGAGAAGATTTACTCCCAAAAGGCTATCCCAATACAGTTGATTCTAATATTTTAAAAAAATGGATAGATTTAAGAAAAATTCCTAAAAATAGAGAAAATGTAAATGCTATATTGAATTATCGTTTAAAAGAAATGGATACAACTCCTAATAATTTTATGAACTATATTGATCTATCTTATGGATTATCATTTAATGATTCTTATTGGATAATTCCAGAAGAACAAAAAGATTTACTTTGGAAAGATTATAAT…
FSDG_00047[1576768-1577397]	Aspirin_1mM_overnight	0.167997	0.62537	tnpR	Transposon gamma-delta resolvase	COG:COG1961	UniProtKB:P03012	Cytoplasmic	8.96	ATGATTTATGGATATGTAAGAGTTAGTTCAAAAACTCAGAATGAAGAGAGACAAATTGCTGCACTTAAAAATGAAGGAGTAGCAATAGAAAATATTTTTATAGATAAAGAATCAGGAAAAGATTTTAATAGAAGTGCTTGGCAAAAATTAATAGCAAAATTGGTTATAGGAGATATTATTGTTATAAAAGAATTAGATAGAATAGGAAGAAACAATAATGAAATTAAAGAAAATTTTGAATTGATAAAAAATAAAGGTTGTTATCTTGAATTTTTAGAAAATCCACTTTTATCAACAAAAGGAAAATCAAAAGTTGAAATAGAACTAATTCAGCCATTAGTATTACATCTTTTTGGATATTTAGCTGAGAAAGAAAGAGAAAAGATATTAGTAAGACAA…
FSDG_00048[1575900-1576250]	sTSB_overnight	-0.241327	0.691605	rplT	50S ribosomal protein L20	COG:COG0292	UniProtKB:P55873	Cytoplasmic	9.26	ATGAGAGTAAAAACTGGAATTATAAGAAGAAAAAGACATAAAAGAGTACTAAAAGCTGCTAAAGGTTTTAGAGGTGCATCAGGAGATGCTTTTAAACAAGCTAAACAAGCTACTAGAAAAGCAATGGCTTATGCAACAAGAGATAGAAAAGTTAATAAAAGAAGAATGAGACAATTATGGATTACAAGAATAAACTCTGCTGCAAGAATGAATGGAGTTTCTTATTCTGTATTAATGAATGGACTTAAAAAAGCTGGTATCTTACTTGACAGAAAAGTTCTTGCTGATATAGCTTTAAATAATGCTACTGAATTTACAAAATTAGTAGAAGCTGCTAAGTCTGCACTATAA
FSDG_00049[1575669-1575875]	sTSB_overnight	-0.0978883	0.997313	rpmI	50S ribosomal protein L35	COG:COG0291	UniProtKB:P0A7Q1	Cytoplasmic	9.26	ATGCCAAAGATGAAAACTCATAGAGGAGCAAAAAAAAGAATTAAAGTAACTGGAACTGGAAAATTTATTATCAAACATTCTGGTAAAAGTCATATCTTAACTAAAAAAGATAGAAAAAGAAAGAATCACTTAAAGAAAGATGCTGTGGTTAATGAAACTTATAAAAAACATATGCAAGGATTACTACCATATGGAGAAGGAAGATAA
FSDG_00050[1575167-1575592]	sTSB_overnight	-0.202678	0.755615	infC	Translation initiation factor IF-3	COG:COG0290	UniProtKB:P9WKJ9	Cytoplasmic	9.97	ATGACAGCAGAACAAGCTTTAAATTTGGCTTCTTCACAAGGTTATGATTTAGTTGAGATTGCTCCAAGTGCAACCCCACCTGTTTGCAAAATAATGGATTATAGCAAATATAAATATGAACAAACTAGAAAATTAAAAGAAGCTAAGAAAAATCAAAAGCAAGTTGTTATTAAAGAAATTAAAGTAACAGCAAGAATTGATAGCCATGATTTAGAAACTAAACTTAATCAAGTTACTAAATTTTTAGAAAAAGAAAATAAGGTAAAAGTTACTTTGGTATTGTTTGGTAGAGAAAAGATGCATGCTAATCTAGGAGTTACGACACTAGATGAAATTGCTGAAAAATTTGCTGAGGTTGCTGAGGTAGAAAAAAAATATGCTGATAAACAAAAACATTTA…
FSDG_00051[1573489-1574835]	sTSB_overnight	-1.002	0.166162	alsT_3	Amino-acid carrier protein AlsT	COG:COG1115	UniProtKB:Q45068	CytoplasmicMembrane	10	ATGTTAAATTTTATTGCTAGTATTAATGAACTTTTTTGGGGAGCTATTTTAATTTTACTTTTAGTTGGAACTGGAATTTTTTACACTATAAAATTAAAATTTGTACAAGTAAGAAAATTTAAAAAAGGTGTTTCACAATTGACAGGAAATTTTAATATAAATGGTAAAGATGCTGACCACAATGGTATGTCCTCTTTCCAAGCTCTTGCAACTGCTATTGCAGCACAAGTTGGAACAGGAAATCTTGCAGGAGCTGCAACTGCTATTGTATCAGGAGGACCGGGAGCTATATTTTGGATGTGGGTAAGTGCATTTTTTGGAATGGCTACTATCTATGCAGAAGCAATTTTAAGTCAATTATTTAAAAAGAAAGTTGAAGGAGAAATTACAGGAGGACCT…
FSDG_00052[1572566-1573000]	sTSB_overnight	-0.135971	0.613123	rplM	50S ribosomal protein L13	NA	UniProtKB:Q7A473	Cytoplasmic	9.97	GTGAAAAAATATACTTTTATGCAAAGAAAAGAAGATGTTGTCAGAGAATGGCATCATTATGATGCTGAAGGACAAATTTTAGGAAAAATAGCAGTAGAAATTGCTAAAAAATTAATGGGTAAAGAAAAACTTACATTTACTCCTCATATTGATGGTGGAGATTATGTAGTGGTTACAAATGCTTCTAAATTAGTTGTGACTGGAAAAAAATTAACTGATAAAGTTTACTACAATCACTCAGGATATCCTGGAGGAATAAGAGCAAGAAAACTAGGAGAAATCTTAGAAAAGAAACCAGAAGAATTATTAATGCTAGCTGTTAAAAGAATGCTTCCAAAAAATAAATTGGGAAGACAACAACTAACAAGACTTAGAGTGTTTGCAGGAGCAGAACATTCT…
FSDG_00053[1572149-1572550]	Aspirin_1mM_overnight	0.160894	0.89764	rpsI	30S ribosomal protein S9	COG:COG0103	UniProtKB:P21470	Cytoplasmic	9.26	ATGACTCAATATTTAGGAACTGGTAGAAGAAAAACTTCAGTAGCTAGAGTAAGATTAATTCCTGGAGGACAAGGAGTAGAAATAAATGGTAAAGCAATGGATGAATATTTTGGAGGAAGAGCTATTCTTTCTAAAATAGTTGAACAACCTTTAGCTTTAACAGAAACTTTAAATAAATTTGCAGTTAAAGTAAATGTAGCAGGTGGAGGAAACTCTGGGCAAGCTGGTGCAATAAGACATGGAGTTGCAAGAGCATTATTACTTGCTGATGAAAGTTTAAAAGATGCTTTAAGAGAAGCTGGATTCTTAACAAGAGATTCAAGAATGGTTGAAAGAAAGAAATATGGTAAGAAGAAAGCAAGAAGAAGCCCACAATTCTCAAAACGTTAA
FSDG_00054[1571026-1572015]	Aspirin_1mM_overnight	0.659619	0.445703	NA	hypothetical protein	NA	02_Pfam_A_v33_1:PF10020.10	Cytoplasmic	8.96	ATGCAAGAACAAGAATTTCCAGTGAGTCAAAACAATAATTTAGTAGATAAAGTTGAGAAGGAAAAAGAAATAATAGCTCTTATAAATTCAAAAGGGACTTTTACTTCACAAATAACTTCTGAGAATAAAAATTTATTAGTAGCCAATGCAGAACTTATAGCATATATTGATTGTGATACTAATGAGTTACATAAATCTCAAGCAAAAATTGAATGGTTAGTTACAGTTGAAGATAGTAAGAAAAATTTTATTTACAATATAGAAAAGTATCACATTTATCATTTAAAAGTTAAAGAAGCTGATACTGATAATTTTTTACTTATTGATGTTTTAGAAAGAGATATTGATAATGAATTATTAAAGAAAACTTTAAAAGAATGTGAACAAAAGGCAGCTATT…
FSDG_00055[1569933-1570988]	sTSB_overnight	-1.10526	0.0667128	corA	Cobalt/magnesium transport protein CorA	COG:COG0598	UniProtKB:Q9WZ31	CytoplasmicMembrane	9.99	TTGCCAAATTCAAATAGAAAATTAGGTCTACTCCCTGGAAGTGTAGTCTATACAGGAGAAAATCCTAATTACAATATAACAGTTACAGTAATTTACTATTCAAAAAATTCTCATAAAAGAGACATATTTTTATCCGATGATAAAATAGATATAGACTTTAACTTTGATGGGAATATTTGGATAAATATAGATGGTATAAATGATGTACATCTCATAAAAGAGATAGGAAAAATATTTGATATAGATTCTCTATCCTTAGAAGATATTGCTAACCCAGAACAAAGAGTAAAAATAGATGATAGAGATTCATATATCCATATAATATTAAAAATGTTACAAATGGAGTTACTTACAAAAGAAGTTCAATATGAGCAGTTATCTTTAATAATAAAAGATAAT…
FSDG_00056[1569356-1569916]	sTSB_overnight	-0.519161	0.168968	glpP	Glycerol uptake operon antiterminator regulatory protein	COG:COG1954	UniProtKB:P30300	Unknown	2	ATGGGAATAAAAAACATTTTAGAAAGAAATCCTATTATACCTGCAATAAAAGATAATATAACTCTTGAAAAGGCTTTAAATTCAAATAATGAATTAGTTTTTATTATTTTATCTAATATAATAAATATAAAAGATTATACAGATAAATTAAAAAAAGCAAATAAAAAAATATATATTCATGTTGATATGATAGACGGTTTAAATAGCACAAATAATGGTATAGACTATATAGTGAATACTGTAAAACCTGATGGGATATTGACAACAAAATCAAATGTTGTAGCACATGCTTATAAAAATAATATAAATGTAATTCAAAGATTTTTTGTACTTGATAGTTTATCTTATGAAAAAACACTTTTAAATATCAAGGAAAATAAAATTATAGCAGCTGAGATA…
FSDG_00057[1568097-1569344]	sTSB_overnight	-0.99998	0.0172628	hisC	Histidinol-phosphate aminotransferase	NA	01_HAMAP:MF_01023	Cytoplasmic	9.97	ATGTTAGCGAAGAGATATATAGGAAAAAAATTAGTTGATAATATATTTGCAACAAGTAAAAAAGCTAAACAAGCTATTGTAAAATTTGGTAAAGAAAATGTAATTAATGCAACTATTGGTTCACTTTATAATGAAGATGAAAAATTAGCTGTTTATGATGTAGTTGAAAGTGTATATAGAAATCTTCCACCAGAAGACTTATATGCTTATTCTACAAATGTAATAGGAGAAGACGAATATCTTGAAGAGGTAATAAAGGCAGTTTTTTTTGACGACTACAAAGAAGCATTAAAAGAATTACATATTGCTTCTATTGCAACAACAGGTGGAACAGGGGCTATATCTAACACTGTTAAAAACTATATGGATACAGGAGATAAAGTTCTACTACCAAATTGG…
FSDG_00058[1567457-1568005]	Aspirin_1mM_overnight	0.138191	0.732215	pal_4	Peptidoglycan-associated lipoprotein	NA	01_HAMAP:MF_02204	OuterMembrane	9.92	ATGAAGAAAAAATTATACGCAGTACTTTTATTAGCTCTTTTAGTAACAGCTTGTAGCAGTACAAAAACAAACAGAAAAACAAATGTAGGAGTTGATTCAACTAATAAATATGCTGTTGAAGATACAGAAGCAAATAAAAAACCATTAGAAGATATTATAGTTTTCAATGAAGAAGGAGTCACAATAAGAAGAGAAGGTAATAATCTAATATTATCAATGCCTGAATTAATATTATTTGACTTTGATAAGTACATAGTTAAAGATAAAATAAAACCTTCACTTTCAACCTTAGCAAAAGCTTTGGGAGAAAATAAAGATATTCATATAAAAATAGATGGATATACAGATTTTATAGGAACCGAAGCATATAACTTAGAATTATCTGTAAAAAGAGCAAAT…
FSDG_00059[1566212-1567414]	sTSB_overnight	-0.445043	0.0282288	NA	Bacterial SH3 domain protein	NA	02_Pfam_A_v33_1:PF08239.12	Unknown	4.9	ATGAATAAAAAGAAAATTTTATTATTTATGTTAATGATGACTATGTCTTTTAATATAAATGCAGCACCAAGTGCTTCATTTGCTGAAACAATAAACAATGAAAATATAGAAGTTATTGCTACTTATGACAATGAAATGCCACAAGAGATAAGAAAAATCTATAAACCTAAACATACTGGAGAAGGAGTATCATATTTTGATTATATATTTATTAAAGCAAGAGTATCAAATTTAAGAGAAAAACCTGATCCTAATTCTCAAATTGTAGGAAAATATACTTATGATAGTAAATTAAAAGTTTTGGAAAAAGTAAGATATCAAGGGAATATTTGGTATCTAGCAGAAGATACTAATGGAACAAAAGGATACATTGCAGCTAGTCAAACAGAAAAAAGAGAT…
FSDG_00060[1565724-1566044]	Aspirin_1mM_overnight	1.23197	0.451779	NA	hypothetical protein	NA	03_eggnog_v5_bacteria:31P8Y.faa.final_tree.fa	Unknown	2	ATGAAAAGATTTCAAAATGCTACTATGGAATACAATGTAAATAAAAATGATTTAGTGATTAGAGATGTAAATACCAATGGAATATTTTTTGCCATTGAGTTTTTTGAAAATACAAAACAGATTAAAAGAGTTTTTACTTTATATCCTGTTAGCATTGAAATAAAAGAGAATAATATATTGGAATTAAAATTTTCAGTACAAAATGAAAGTAATAATCAAAGTTTATTAACTCTTATTCTTGAACTTAATCAACTTGTTGCTGATAAAAGAAGTGTTATAAATATTTCTGATGAAGATTTAAACAATATAACATTAAATTAA
FSDG_00061[1565109-1565564]	Aspirin_1mM_overnight	0.35897	0.382034	NA	Positive regulator of sigma(E)%2C RseC/MucC	NA	02_Pfam_A_v33_1:PF04246.13	Unknown	2	ATGGTGAATAAAGGTATTGTTACTAAAATTAATGGTGATACAGTCGCTGTAAAATTATATAAAAGTTCTTCTTGTTCACATTGTAGTTGTTGCAGTGAAACTAATAAAATGGGAAGTAACTTTGAATTTAAAATAAATCAAAAGGTTGAATTGGGAGATTTAGTTACTTTGGAAATTTCTGAAAAAGATGTTGTAAAAGCAGCTTTTATAGCATATATTTTCCCACCAATACTTATGATTTTAGGTTATATAGTGGCAAATCATTTAGGATTTTCTGAAATGAAATCTATATTTGGAAGTTTTATAGGATTAATAATTGGATTTATTTTTCTTGCCATCTATGACAGATTTTTTGCAAAGAAAACAATAGATGAAGAAATAAAAGTTATTGCTGTTGAA…
FSDG_00062[1562738-1564861]	sTSB_overnight	-0.787077	0.339473	bpaC_2	Autotransporter adhesin BpaC	NA	UniProtKB:A0A0H3HIJ5	Unknown	6.26	ATGAAAAAAAGAAACTTACAGTTATTAGTACTTGGTTTATTTTTGGTATTAGCACAAAATTCTATAGCAGCTAATAAAGTTCAAGAAGGAAATGGAAGTGAAGCAGCCTCAGATGAAACTGTTGCTGTAGGTCTTAGCTATACAGATGGTGTAAATGTATATAAAAATATAGCTGGAAACCCAGCTGAGTCAGGTGAAAAATATTATGCAACAGCTATAGGAATAGCTAATAAAGCGAGTGGGAAAGAAAGTTCAGCTTTTGGATATAAAAATACAGCTAGTGGATATTGGAGTTCAGCTTTTGGATTCAGTAATAAAGCAATTGGTGAAGGTAGTTCAGCTTTTGGACGTTGGAATGAAGTAAGTGGAGAAGACAGTTCAGCTTTTGGATATAAAAAT…
FSDG_00063[1560907-1562541]	sTSB_overnight	-0.294827	0.507849	NA	putative AAA-ATPase	NA	02_Pfam_A_v33_1:PF09820.10	Unknown	5.48	ATGAAAAAATTACCAATAGGACTAAGTGATTTTAAAGAATTAATAGAAGAGAATTATTACTATTTTGATAAAACAAAGTTTATAGATGAAATAATTAAAGATGGTTCAAAGGTAAAATTATTTACACGTCCAAGAAGATTTGGAAAAACATTAAATATGTCTATGCTAAAATATTTTTTTGATGTCAAGGAAGCCGAAGAAAATAGAAAACTATTTAAAAATTTATATATAGAAAAAACAGAAAATTTTAGAGAACAAGGACAATATCCAGTTGTATTTTTATCTTTAAAAGATTTAAAAGCTGATAACTGGGAAAGTATGGTAAATTATTTAAAAGTATTAATTTCAAATTTATGTTTAGAAAATAGATATTTATTGAAAAATTTAGATAGTTTTGAT…
FSDG_00064[1559551-1560852]	Aspirin_1mM_overnight	0.0160867	0.69614	NA	Na+/H+ antiporter family protein	NA	02_Pfam_A_v33_1:PF03553.15	CytoplasmicMembrane	10	ATGATTTTATTAAATCCAGTTGTTCTTTCAGTTATTGTTATGATTGTCTTATGTTTATTGAAGTTAAATGTATTATTAGCACTTTTTGTATCAGCATTAGTTGCTGGACTTTCTGCTCACATGCCAATAGGTGATATAATGTCAAAACTTATTGATGGTATGGGTGGAAATTCTGAAACAGCATTAAGTTATATTCTACTTGGTGCATTAGCTGTTGCAATAAGTAGTACAGGAGTTGCTGCAATAGTTTCCAAAAAAATTGCATCTGTTGTTAATGGTAAGAAAAAAGTTTTATTATTAATAATTGCATTCTTTGCTTGTTTTTCACAAAATTTAATACCTGTACACATAGCTTTTATACCTATATTAATCCCACCTTTATTAAAATTAATGAACTCT…
FSDG_00065[1559008-1559511]	Aspirin_1mM_overnight	0.397969	0.221795	ppiB	putative peptidyl-prolyl cis-trans isomerase	COG:COG0652	UniProtKB:O66105	Cytoplasmic	9.26	ATGAGTTTACAAGCTATTATCAAAACAAATAAGGGGGAGATAAAGCTAAATTTATTTCCAGATGTAGCTCCTATAACTGTACTTAATTTTGTAACTCTTGCTAAAACTGGTTATTATAATGGTTTAAAATTTCATAGAGTTATAGAAAATTTTATGATACAAGGTGGAGATCCAACAGGAACTGGTGCAGGAGGGCCAGGTTATCAATTTGGAGATGAATTTAAAGAAGGAGTAGTATTCAATAAAAAAGGATTATTTGCTATGGCAAATGCAGGTCCTAACACAAATGGTTCACAATTTTTTATCACTCATGTTCCAACAGAGTGGTTAAACTACAAACATACTATTTTTGGAGAAGTAGTGTCTCAAAAAGATCAAGATGTTGTAGATAGCATTAAG…
FSDG_00066[1558293-1558952]	sTSB_overnight	-0.114417	0.749738	NA	hypothetical protein	NA	03_eggnog_v5_bacteria:2ZAUC.faa.final_tree.fa	Cytoplasmic	8.96	ATGGATATAGAAACTAAAATAAAAGATTTTATAAAATATGCTAAGGAAGTATGTCTTCAAAATCTTTTTTTGGCAGATAATATTAAAGTGGACTTAAAAAATCAAGATAATTTATTTGAAGCAGAAAGAATAGAAAAAGAAGTTATCTCAAAATACGAAAACATTTATCTATTATTAGAAGAAGAAACTTTACTAAATATTTATAAAAAAGATAAAAAAATTTTTGAGAAAATAAAAGAAACAATAGAAAAGATGGCAAAAGATAGTAACTTAAAGGAAGAATATATTAAATCTCAAATTAAAAAAAGAGAAGAATTAAAAGGAAATTCTGGTGCAGAAGTTGTTGAAAAATTTTTTAAATATAAGATAAAAGAATTTAAAAAAATTAAAGGTGATTTA…
FSDG_00067[1557169-1558302]	sTSB_overnight	-0.013075	0.909249	rlmL	Ribosomal RNA large subunit methyltransferase K/L	COG:COG0116	UniProtKB:P75864	Cytoplasmic	9.97	ATGATATTTGTAGCATCTACAACTATGGGTTTAGAAAGTATTGTTAAAGATGAATGCCTTGCCTTAGGTTTTAAAAATATAAAGGTTTTTGATGGTAGAGTTGAATTTGAAGGAGATTTCAAAGATTTAGTTAAGGCTAATATATATTTAAGATGCTCTGACAGAGTATTTATAAAAATGGCAGAATTTAAAGCATTAACTTATGAAGAGTTATTTCAAAATATAAAAGCCATTAATTGGCAAGATTATATAGACGAAGATGGAGAATTTCCTATTTCTTGGGTAAGTTCTGTTAAATCTAAACTATATTCAAAATCTGATATACAAAGAATTAGTAAAAAAGCTATTGTTGAAAAATTAAAAGAAAAATATAAAAGAGAAATATTCCTAGAAAATGGT…
FSDG_00068[1556081-1557172]	sTSB_overnight	-0.33497	0.472998	yhhT	Putative transport protein YhhT	COG:COG0628	UniProtKB:P0AGM0	CytoplasmicMembrane	10	ATGAATTCAAAAAAATTAATGAAAATTGTGGTAATAATTTTAATTTTTGTAATTTTACAGTCATATTTTACAAATCCAGAAAGTTTCTCAACTATCATTGAGAAATGGAAAGGATATTTTATGACTCTAATTATGGCAATTTTTATAGCTATTCTTTTAGAACCAATAAAAAAATATTTAAAAAAGAAAAGTAAGATAAATGATGTTTTGGCAATAAGCCTATCAATAGTTTTTGTAGTTTTAATAGTTGTAATTATATCTTTGATAGTGATACCAGAAATTATTTCATCTTTAAAAGTTCTTAATGATATATATCCAGCTATTTCAGAGAAAGTGTTGACAATAGGAAAAGATGTAACAAATTATTTAGCAGAGAAAAACATATATACAGTGGATACA…
FSDG_00069[1555668-1556060]	sTSB_overnight	-0.783032	0.243289	NA	NusG domain II	NA	02_Pfam_A_v33_1:PF07009.12	Unknown	2	ATGAAAAAAACTAAATACTTTAAAATAGGGGATTTGGTTATTTATATCTTCTTATTAATTTTTTTCTCTATACTTATTTTTAAAATAGGTAGTTTTAAAGATGTTAAAGGAGCTAAGGCAGAAATATGGGTTGATGGAGAACTAAAATATGTCTATCCTTTACAAGAAGAAGAAAAAAATATCTTTGTTGATACTAATTTAGGTGGTTGTAATGTACAATTTAAAGATAATATGGTAAGAGTAACAACTTCTAATTCTCCACTTAAAATAGCAGTTAAACAGGGATTTATTAAGTCACCAGGAGAAGTTATAATAGGTATACCAGATAGATTGGTAGTTAAGGTAGTAGGTGATTCTGAAGATGATTCAGAATTAGATTTTGTAGCAAGATAG
FSDG_00070[1554779-1555681]	sTSB_overnight	-0.232785	0.815654	psd	Phosphatidylserine decarboxylase proenzyme	COG:COG0688	UniProtKB:P0A8K1	CytoplasmicMembrane	7.88	ATGAAGTTTGAAAAAATAAAATATATAGAAAGAAAAACTGGTGAGATAAAAACTGAGAAAGTTATGGGAGAGGGAGCATTAAAATTTTTATATTATAATCCTTTTGGAAAATTAGCTTTGCATACCATAGTAAAAAGGAAATTTTTATCTGATTGGTATGGAAGAAAGATGTCTAAACCTGAATCAAAAGAGAAAATAAAATCTTTTGTTGAAGAAATGGGGATAGATATGAATGAATATAAAAGACCTATAGAGGATTATACAAGTTTTAATGACTTTTTTTACCGTGAGTTAAAAGATGGAGCTAGAAAAATAGATTACAATGAAAATGTAGTTGTTTCACCAGCTGATGGAAAAATTTTAGCCTTTGAAAATATAAAAGAAGTTGATACCTTTTTT…
FSDG_00071[1553212-1554717]	sTSB_overnight	-0.375675	0.213436	NA	hypothetical protein	NA	02_Pfam_A_v33_1:PF17956.2	Cytoplasmic	8.96	ATGAATAACGATATAATTTTAACAGAATTTGCAAGAGTTATCAACTCAGATAGATATCAATATACAGAAAGTGATATTTTCCTTGTAGAAAATATGCAAAATAAGATTGCAGTCTTTGATATGTTTTTTAGAAAAACAGAAGATGGTGGTTTTGCTGTTGTGTCAGGAATACAAGAAGTTATTCATCTTGTAGAAGTTTTAAATAATACACCAGAAGAAGAAAAAAGAAAATATTTTTCAAAAGTATTAGAAGAAAAACATCTAATAGATTTTTTATCTAAAATGAAATTTACAGGGGATTTATATGCAATACAAGATGGAGAAATAGTTTATCCTAATGAACCAATAATAACCATAAAAGCCCCTTTGATACAAGCAAAAATTTTAGAAACTCCTATA…
FSDG_00072[1552632-1553087]	sTSB_overnight	-0.983213	0.21614	dtd	D-aminoacyl-tRNA deacylase	COG:COG1490	UniProtKB:A0A023W421	Cytoplasmic	8.96	ATGAGAACAGTTATACAAAGAGTTAAGTATGCAAAAGTGAGTGTTGATGGAAAAATTTTAGGAGAAATTGACAAAGGACTTTTAGTTCTTTTAGGAGTTACACACGAAGATACTATTAAAGAAGTTAAGTGGCTTGCTAATAAAACTAAAAATTTAAGAATTTTTGAAGATGAAGAAGAAAAAATGAACTTGTCCTTGGAAGATGTAAAGGGAAAAGTTTTAATCATTTCACAATTTACTCTTTATGGAAATTCTATAAAAGGAAATAGACCATCTTTTATTCAGGCTGCCAAACCAGATTTTGCAAAAGAATTATATTTAAAATTTATTGAAGAATTTAAAAATTTTGGGATAGAAACACAGGAGGGAGAATTTGGTGCTGATATGAAAGTAGAGCTT…
FSDG_00073[1551941-1552384]	Aspirin_1mM_overnight	0.442167	0.486838	NA	hypothetical protein	NA	03_eggnog_v5_bacteria:32TWX.faa.final_tree.fa	Unknown	2	TTGGAAAAAGTTTATAAAAGTAGAGTATATAGAGTAATTTTTAATTTTTTATATGGTGCAATTCTTTCAATTTTTGTTTTTTTTATTGCACATATTTGGTTAAGTCAATTAACTTCAATTATCATAGCTACTATAATTTTCTTTTCTTATATATGGTTAGTAATCTGTGGAAATTTTATTACCATAATTGTTAATGATAAAGAACTTATTGTTAAAAATGGAAAAAAAGAAGATAAGTATGAATTTAGTAAATATTATTTTCGTGCAAGAACTGTTTCTTCCAGTGGTGACACAGAGTGTAGTTTATATGCTATTGATGAGAATGGAAACAAAATTCATATAGATTGTGAATTGATTGGTATAGGTCAGTTTAGACAGCTAATAAATGATTTAAAATTA…
FSDG_00074[1551468-1551914]	sTSB_overnight	-0.194571	0.825906	NA	hypothetical protein	NA	03_eggnog_v5_bacteria:33D7A.faa.final_tree.fa	CytoplasmicMembrane	9.82	GTGAAATTTATATATCTTTATATTGGAGTAATGATTATTTTTGGACTTGGATATTCATTTTTTATGTTTAATCGTGCAAATAAAAGAAAAAAAGAAATCCTTGAATGGTTAGAAAAAAATCCTAAGGCTGCAAAGGTTTATATTGGAAGCACTTCTTCAAACTTACTTAGTTTTATACTTACTCCTAGTAGTATAAGCCTTATTGCTATTGATGACAAAAAACCTACAACTTTTATTATGGAAGGGACTAAACAAGTTTTCTATCTTACACCAGGAAAACATACAATAACTTCATCATTTCAAAAATCTAGACCTGGTATTCTATCTAAAAGAGTTATATCTGAATATGAACCTACAACACAAGAAGTAGAAGTAGAAGCAGAAAAAACTTATATATAT…
FSDG_00075[1549790-1551187]	sTSB_overnight	-0.244018	0.236064	nhaC	Na(+)/H(+) antiporter NhaC	COG:COG1757	UniProtKB:O07553	CytoplasmicMembrane	10	ATGTTTGATTTAGTACAACACCGTAAACCAAAAAAATTAGAGGCTTTTGTTATGATTATTATTGTATTTTTGATGTTAGGTTACCCTATGATTATGATTCCTAATATGATACCACATATTCCTGTGTTAATAACTATAATATTTTTATTGTTATATGGAACAATTAATAAGGTAAAATTTTCTTTGTTACAGGAAAGTATGATTCAATCTGTAAGTACAAGTATGGGAGCTGTGTTTTTATTTTTCTTCATTGGAATTTTAGTTTCTGTATTAATGATGTCAGGAGCAATTCCTACATTAATGTTTTTAGGACTTAATGTAATCTCAACTAAGATTTTTTATCTTTCATCTTTTTTAATAACTGCAATAATAGGAATTTCTATTGGAAGTAGTTTAACA…
FSDG_00076[1548770-1549645]	sTSB_overnight	-0.668378	0.0309772	NA	EamA-like transporter family protein	NA	02_Pfam_A_v33_1:PF00892.21	CytoplasmicMembrane	10	ATGAATTTAAAAAAAATATATGCAAAATTAACAGCAAAAGAGTGTGCTTTTATTGCAATCTTTTTTTGGGCAACAGCTTTTGTTTTCACAAAAGTTGTTTTAAAAGAAGTTGAGGCAATAACACTTGGAGTTCTAAGGTATTTTTTTGTATCCATTATAGCCATTTTTATACTTATAAAAGAAAAAGTTTCTTTTCCAAATTTAAAAGATATCCCAGCATTTCTATTTGCAGGATTTTCTGGATATGCAGGGTATATAGTGGTTTTTAATACTGCTACTGTACTTTCTAGCCCTTCTACTTTAAGTGTTATAAATGCACTTGCTCCTGCAATAACTGCTATCATTGCATATTTTATGTTCAATGAAAAAATAAAAATAATTGGCTGGATTTCAATGGGA…
FSDG_00077[1547532-1548683]	sTSB_overnight	-0.0975756	0.365855	metK_2	S-adenosylmethionine synthase	NA	UniProtKB:P66767	Cytoplasmic	9.97	ATGAAAAAATTTACATATTTTACTTCTGAATTTGTATCACCAGGACACCCTGATAAAATTTCAGATCAAATTGCAGATGCAATATTAGATGCTTGTTTAAAAGATGATCCAAATTCAAGAGTTGCTTGTGAAGTTTTTTGTACTACTGGCTTAGTTGTTGTTGGAGGAGAAATAACAACATCAACATATATTGATGTACAAGATATTGTTAGAAAAAAAATCAAAGAAATTGGTTATAGACCAGGAATGGGATTTGATTCTGATTGTGGAGTTTTAAATAGCATACATGCACAATCACCAGATATTGCTATGGGAGTTGACATTGGTGGTGCTGGAGATCAAGGGATAATGTTTGGTGGTGCTGTTAGAGAAACAAAAGAACTTATGCCTCTTGCACTT…
FSDG_00078[1546913-1547284]	sTSB_overnight	-0.304782	0.251774	gloA	Lactoylglutathione lyase	COG:COG0346	UniProtKB:P0AC81	Cytoplasmic	9.97	ATGAAGTTTCATTTTTTACATCAAAATTTTAATGTTTTAAATCTAGAAAAAAGTATAAAATTTTATGATGAAGCTCTTGGACTAAAAGTTGTAAGAGAAAAGTTTGCAGAAGATGGAAGCTATAAAATAGTTTATTTAGGCGATGGAATAACAAATTTTCAGCTAGAATTAACTTGGCTTGCAGATAGAAAAGAAAAATATGATTTAGGTGATGAAGAATTTCATTTAGCTTTTGAGGTTGATAACTATGAAGAAGCATTTAAAAAACATAAGAAAATGAATTGTGTTGTTTTTGTAAATGAAAAAATGGGAATATATTTTATAACTGATCCTGATGGATATTGGTTAGAAATTTTACCACCTAAGAAGTAA
FSDG_00079[1546493-1546897]	sTSB_overnight	-1.02833	0.0404351	atpC	ATP synthase epsilon chain	COG:COG0355	UniProtKB:Q8RGE3	Cytoplasmic	8.96	ATGTCAAGTTTTAAAGTTAGTGTTGTTACACAGATAAAAAAAGTATTAGAACAAGAAGCTGGATATTTAAGACTTAGAACTTCTGAGGGAGATATTGGAATACTTCCAAATCATGCTCCTTATGTTGCTGAACTTGCAATGGGAAAAATGGAAATAGAAAGTCCTGAAAAGGATAAAAGAGATGTTTATTTTTTAAGTGGAGGATTTATAGAATTTTCAAATAATCAAGCAACAGTAATTGCTGATGAAATTCTTCCAATAGAAAAAATTGATATTGAAACAGAACAAGAAAAAATTGAAGAATTGAAAAAACAGTTAGAAAAAGTTTCTGTTGAAGAAGAAAAAACTAAAATACAAAAGAAAATAAAAATCTCTTTAAAAAAGATAGAAGCTAAAAAT…
FSDG_00080[1545095-1546483]	sTSB_overnight	-0.91094	0.310844	atpD	ATP synthase subunit beta	COG:COG0055	UniProtKB:Q8RGE2	CytoplasmicMembrane	7.88	GTGAATATAGGAACTATAACACAAATTATAAGTGCTGTTGTAGATGTGGCTTTTAAAGATGAGTTGCCTGCAATATATAATGCTTTAAAAGTAAAATTAGAAGATAAAGAACTTGTACTTGAAGTTGAACAACACCTTGGTAATAATGTTGTAAGAACAGTTGCTATGGACTCAACTGATGGTTTAAAAAGAGGAATGGAAGTTATAGATACAGGAAAGCCAATCACTATCCCAGTTGGTAAAGTTGTTCTTGGAAGAATATTAAATGTTTTAGGAGAACCTGTTGATAATCAAGGACCAATAAATGCTGAAACATTTTTACCTATTCATAGAGAAGCACCTGAATTTGATGACTTAGAAACTGAAACTGAAATATTTGAAACAGGAATAAAAGTTATA…
FSDG_00081[1544055-1544903]	sTSB_overnight	-0.76894	0.123827	atpG	ATP synthase gamma chain	COG:COG0224	UniProtKB:Q8RGE1	Cytoplasmic	9.12	ATGCCTGGAATGAAAGAAATTAAGAGTAGGATTAAATCTGTTCAATCTACTCGTCAGATTACTAATGCGATGGAAATAGTTTCTACAACAAAATTTAAAAAATATTCAAAATTAGTATCTGAATCAAGACCTTATGAAGAAAGTATGAGAAATATTTTAGCTCATATAGCAGCAGGAGTTAAATATGAAAAACATCCATTGTTTGATGGAAGAAAAGAAGTAAAAAGTATAGCTATATTAGTTATGACTTCTGATAGAGGACTTTGTGGAAGTTTTAATAGTTCTACTTTAAAAGAATTAGAAAAATTAGTTAAAAAACTTAAAAATAAAAATATTACTATCATTCCGTTTGGAAGAAAGTCTATTGATTTTATTTCAAAGAAAAAATATAATTTTTCT…
FSDG_00082[1542542-1544044]	sTSB_overnight	-1.4436	0.104314	atpA	ATP synthase subunit alpha	COG:COG0056	UniProtKB:Q8RGE0	Cytoplasmic	9.97	TTGAATATTAGGCCAGAAGAAGTAAGTTCTATTATTAAAAAAGAAATAGACAATTATAAAAAAAGTTTAGAGATAAAAACTTCTGGGACTGTTCTTGAAGTCGGAGATGGTATTGCTAGAATTTATGGTTTAAGTAATGTTATGTCTGGGGAACTTCTGGAATTTCCACATGGAGTAATGGGCATGGCTTTGAACTTGGAAGAAGATAATGTTGGAGCTGTTATTCTTGGTAATGCTTCTCTTATAAAAGAGGGAGATGAAGTTAGAGCAACTGGAAAAGTTGTATCAGTTCCTACTGGTGATGAGTTACTTGGAAGAGTTATAAATGCCTTGGGTGATCCTATTGATGGTAAAGGAGAAATACATGCTGATAAATATATGCCTATTGAAAGAAAAGCA…
FSDG_00083[1541993-1542517]	sTSB_overnight	-1.15169	0.193092	atpH	ATP synthase subunit delta%2C sodium ion specific	NA	UniProtKB:P29708	Cytoplasmic	9.97	ATGATAAAATCACAAGTTGGAAGAAGATATTCTAAAGCTATATTTGATATTGCTGAAGAAAAAAATCAGGTGAAAGAAATCTATGAACTTCTAAATTCAGCTATGGTTCTTTATAGGACTGATAAAGGGTTTAAGAATTTTATCAGAAATCCTTTAATCAACAATGAAGAAAAAAAGTTAGTTCTGAATGAAATTTTTGGAAAAGATAACAGTGATAATCTAAATATTTTATTATATATTTTAGATAAAGGCAGAATTAATTGTATAAAATACATTGTTGCTGAATATCTAAAAATTTATTATAGAAAAAATAGGATTTTAGATGTAAGAGCTACTTTTACAAAAGAATTAACTGAAGAACAAAAGAAAAAACTTATTGATAAATTATCTCAAAAAACT…
FSDG_00084[1541505-1541996]	sTSB_overnight	-0.745377	0.100203	atpF	ATP synthase subunit b%2C sodium ion specific	NA	UniProtKB:P21904	CytoplasmicMembrane	7.88	GTGCCAATAATATCTATTGATGCTACTTTTTTTTGGCAAATTATTAACTTTTTTCTTCTTTTATTTATTGTTAAAAAATATTTTAAAGAACCTATATCAAAAATAATGAATAAAAGAAAAGAAAAAATAGAAACTGAACTAGTAACAGCAACTAAAAATAGAGAAGAAAGTGAACATCTTTTAAAGGAAGCTGAAACACAAATTAATTCTTCAAGAAAAGAAGCAAGTGAAATTATAAAAAACGCTCAAAGAAAAGCTGAAGAAGAAGCTCGTAATCTCATAAGTGAAGCAAGGGAAAATAGAGAAAATATAATAAAAGCCACTGAATTTGAAGTTACAAAAATGAAAAATGATGCTAAAGAAGAATTAAGTAGAGAAGTTAAAGATTTGGCTGCTGAG…
FSDG_00085[1541195-1541464]	sTSB_overnight	-0.892263	0.256476	atpE_2	ATP synthase subunit c	COG:COG0636	UniProtKB:Q8RGD7	CytoplasmicMembrane	9.82	ATGGATATATTAACAGCAAAAACTATAGTTTTAGGATGTTCAGCAGTAGGTGCAGGACTTGCTATGATAGCAGGATTAGGACCAGGTATAGGAGAAGGATATGCAGCAGGAAAGGCAGTTGAATCTGTTGCAAGACAACCAGAAGCAAGAGGAACAATTCTTTCAACAATGATAATAGGACAAGCAGTAGCTGAATCTACTGGTATTTATTCCTTTGTTGTTGCTTTAATTTTACTTTATGCAAATCCTTTCTTAAATAAATTAGGATAA
FSDG_00086[1540376-1541143]	sTSB_overnight	-0.96804	0.190381	atpB	ATP synthase subunit a	COG:COG0356	UniProtKB:Q2RFX3	CytoplasmicMembrane	10	GTGATACTAGGACCAATAGAATTTACAACAGGAGATTTAGTATCGGGACCATCTATAATATTTTCAATATTTGGTATTCCTGTTACTTCTACTGTGGTTACAACTTGGTTTATACTGTTTTGCTTTTTTCTGTTCTTCAAATTAGGAACGAGAAACTTACAATTAATACCTGGAAAGTTTCAAACAATTCTTGAAGGAATTTATGAATTTTTAGATTCAACCATTGGGCAAATATTAGGAGCTTGGAAAAAGAAATATTATATATATTTCGCAACTTTATTCTTATTTATATTTTTATCAAATATAATTACATTTTTTCCTATTCCATGGTTCAGTGTAAAAAATGGTGTATTGGAAATTTTTCCAGCATTTAGAACTCCAACAGCAGATTTGAACACA…
FSDG_00087[1539968-1540342]	sTSB_overnight	-0.955376	0.176628	NA	hypothetical protein	NA	03_eggnog_v5_bacteria:32JZ8.faa.final_tree.fa	CytoplasmicMembrane	10	ATGGAAGATATAAAAAATCTTTTTAAGAAAACAATAATAGTAACTATTGTATGTTTTTTACTTGGTTTAGTTTTTCAAAATAAATACCTTTTATTTGGAATTTCAGGAGGCTGTGCAATATCTGTTATAGCCTTATATATGTTGTCAGTTGATACAAAAGCAATTATTTATTCAAAAGATATAAAGACTGCCAAAAGGATAGCTTATATAGGCTATGCAAAAAGATATTTTTTACATTTTATATTTTTAGCAGTATTATTATATTTTTTTAAAGACTTTAAAATTTTTTTAAGTGGATTTATAGGTACATTGAATGTAAAACTCACAATATACACTATGAATGCTCTTGAAAGAATTAAAAAATATTTAAAGTGA
FSDG_00088[1538505-1539863]	sTSB_overnight	-0.610003	0.069018	glmM	Phosphoglucosamine mutase	COG:COG1109	UniProtKB:O34824	Cytoplasmic	9.97	ATGGGCAGATACTTTGGAACAGATGGCATTAGAGGGGAAGCCAATAGAGAATTAACTGTTGAAAAAGCATTAAAGCTTGGCTATGCTCTTGGCTATTATTTAAGAAATACTTATAAAAATGAAGAAAAAATAAAAGTAGTTATGGGAAGTGATACTAGAATATCTGGATATATGTTAAGATCTGCTTTAACAGCTGGACTTACTTCAATGGGTATTTATATAGATTTTGTTGGGGTTATTCCTACACCAGCAGTCGCTTATATAACAAGGTTAAAAAATGCCAAAGCAGGTATTATGATTTCTGCTTCACATAATCCAGCAAAAGATAATGGTATAAAAATATTTAATTCAGAAGGTTATAAATTTTCAGATGAAATAGAAAACAAAATTGAAGATTAT…
FSDG_00089[1537961-1538479]	sTSB_overnight	-0.418723	0.376279	NA	Heptaprenyl diphosphate synthase component I	NA	02_Pfam_A_v33_1:PF07456.12	CytoplasmicMembrane	10	ATGATAAAAAGAGAGTATAGAGAAGAAATTTATCTAATTGCCTTAGTGCTTTTAGGTTTATATCTTTCTCTTATTGAAAATATAATACCTAAACCATTTCCTTGGATGAAAATTGGTTTATCAAATATATCTGTACTTATAGCACTTGAAAAATTTAATTCAAAAATGGCTCTACAAACTATTTTACTTAGAGTTTTTATACAAGCTCTTATGTTAGGAACATTATTTACTCCTAATTTTATTATAAGTTTTAGTGCTGGACTTGTGAGTACACTATTTATGATTTTTTTATATAAATTTAGAAAATATTTATCATTATTATCTATAAGTTGTATTTCAGCATTTACTCATAATCTTTTACAGCTTATAGTGGTGTATTTCTTACTATTTAGAAATATA…
FSDG_00090[1536308-1537741]	sTSB_overnight	-0.470221	0.165885	purB	Adenylosuccinate lyase	COG:COG0015	UniProtKB:P12047	Cytoplasmic	9.97	ATGAATAACGAAATCTATTCAAACCCATTATGTGAAAGATACAGTTCAAAAGAAATGATGTATAACTTTTCTCCTGATAAAAAATTTTCAACTTGGAGAAAACTTTGGATTGCACTTGCAGAATCTGAAAAAGAATTAGGACTTAATATATCACAAGAGCAAATTGAAGAAATGAAAAAAAATATTTATAATATAGATTACGAACTGGCAGCTAAAAAAGAAAAAGAGTTTAGGCATGATGTTATGGCTCATGTACATACATTTGGTACACAAGCACCTTTGGCTATGCCAATAATACATTTAGGAGCTACAAGTGCTTTTGTTGGAGATAACACAGATTTAATCCAAATTAAAGATGGACTTCAAATTATAAAAACAAAACTTATAAATGTTATGAGT…
FSDG_00091[1535878-1536315]	Aspirin_1mM_overnight	0.0444119	0.999631	NA	Acetyltransferase (GNAT) family protein	NA	02_Pfam_A_v33_1:PF00583.26	Cytoplasmic	9.26	ATGATTAAAAAATTAACAAGTAATGATATAGATTATATAGAACAAATTTTTAATTTAGAAAAAGAAATTTTTAAAAGTTCTGCTTTTAATAAAAGTTATTTAGATACTTTAATAAAAGGAAATAATTCTTTTATCTATGTTTATTTAATAGAGAATAAAGTCTGTGGATATTTAATAATCCTTGATAGTATAGATGTCTATGAAATTCTTGCAATAGCAACTATTGAAAAATATAGAAATAAAGGTATAGCACAAGAACTTTTAGATAAAATAAAAACAAAAGATATTTTTTTAGAGGTAAGAGAAAGTAATCAAACAGCCATAAATTTTTATAAAAAAAATAATTTTAAAGAAATATCAATTAGAAAAAATTATTATTCAGAGCCAACTGAAAATGCT…
FSDG_00092[1534704-1535696]	sTSB_overnight	-0.692739	0.383954	lepB	Signal peptidase I	COG:COG0681	UniProtKB:P00803	CytoplasmicMembrane	10	ATGTCAACAAAGTTTTGGAATTGTGCTGCTATTTTTTTGATTATAGTTACACTATTAATAGTTTTAAAGTTTTTTGCAACAAAAACTATATTTTATGGAGTTTTTTATTTTTTTCTAACACTTTTTTTTATCTATATATTTGTAAAAGAAAAAGATTTAGCTAAAATATCTGATGCTCGTAGAGAAAAATATGTTAGTAAAATTGTAAAAAAATATGATATAAAAAATGAAAATAAAATTAAGAATATAAAAAAAGTTTTTTATTATATTGAAACAATAGGTACAGCTCTTATATTAGTTGTAATTATTCAAAGGTTTTATATAGGAAATTTTAAAATCCCTACTGGCTCAATGATACCTACAATACAAATAGGAGATAGAGTTTTTGCTGATATGGTT…
FSDG_00093[1531986-1534520]	sTSB_overnight	-0.49056	0.551228	NA	RecJ OB domain protein	NA	02_Pfam_A_v33_1:PF17768.2	Cytoplasmic	9.97	ATGAAAAAAAATACTGAATGGATTTTAGAAAATAAAACTAATTATGAAAAAATTTTTGAAAATAAAAGAGAAAAGAAATTAGATTTTATTATTGAAGATTTAATTGAGAATAGAAATCTATCTCTTGATACAAATTTTGATTTTAATCCTTTTGATTTAAAGGATATGGATATAGCTACCCAAAGAATTTTTGAGGCTATAAAAAGTAATCAAAAAATTTATATCTATGGAGATTATGATGTAGATGGAATAACATCTGTTTCTCTTTTATATTTGGCACTTTCTGAGTTAGGTGCAAATGTTGACTATTACATTCCTTTAAGAGATGAAGGTTATGGTTTAAATAAAGAAGCTATACAAATTTTAAAAAATGAAAATGCAGATTTGATTATAAGTGTG…
FSDG_00094[1530799-1531857]	sTSB_overnight	-0.116133	0.5505	NA	putative protein	COG:COG1840	UniProtKB:P43951	Periplasmic	9.76	ATGAAAAAGTTTATTAAATTTTTATTGATGTCTATTAGTGTTATTTTTATGTTTGTTGCTTGTGGAGGAGATAAAGAAAAAACAGAAGCAGCACCAGAAGCCCAAGGCTCAAATGAATTGGTAATTTACTCTCCCAATGCTGATGATGAAGTAAATAAAATTATCCCAGCTTTTGAAAAGGCAACTGGAATAAAAGTTACTTTACAATCAATGGGAACAGGAGATGTTCTTGCTAGAATAGCAGCTGAAAAAGAAAATCCTCAAGCTGATATTAACTGGGGAGCTATAAGTATGGGTGTACTTGCAACTACTCCTGATTTATGGGAAAGCTACACTTCTGAAAATGAAAAGAATGTCCCTGATGCTTATAAAAATACTACTGGTTTCTTTACAAACTAC…
FSDG_00095[1529672-1530784]	sTSB_overnight	-0.311896	0.552521	ugpC	sn-glycerol-3-phosphate import ATP-binding protein UgpC	COG:COG3839	UniProtKB:P10907	CytoplasmicMembrane	9.82	ATGAGTGTAAACATAAAAATAGAAAATGCTCAAAAAAGATATGGAGATAATATTATAATTGAAAATTTATCTCTTGATATAAAACAAGGAGAGTTCTTTACTCTCCTTGGACCTTCTGGTTGTGGAAAAACTACTCTATTAAGAATGATAGCAGGTTTTAATTCCATTGAAAAGGGAGATTTTTATTTCAATGAAAAAAGAATAAATGATTTAGATCCTGCTAAGAGAAATATTGGAATGGTATTTCAAAACTATGCTATTTTTCCACATTTAACTGTTGAGCAAAATGTAGAGTTTGGTTTAAAAAATAGAAAAGTTTCTAAGGAAGAAATGAAAGCAGAAACAGAGAAATTTTTAAAACTTATGCAAATTGATGAATATAGAGATAGAATGCCTGAA…
FSDG_00096[1528036-1529682]	sTSB_overnight	-0.778703	0.0925653	NA	Binding-protein-dependent transport system inner membrane component	NA	02_Pfam_A_v33_1:PF00528.23	CytoplasmicMembrane	10	ATGCTAAGTAAGAAAAAAGATATATGGATAGTAATTTCGTTATGTGTTTTAGCATTTTACATAATATTTATGATTTATCCTTTAGGAATTTTATTTAAAAATGCTGTGATAGAAAATAATGGAGATTTTACTTTTGCTTATTTCACAAAATTTTTAAGTAAAAACTATTATTTTTCTACTATATTTAATTCTTTCAAAGTTAGTTTAGCTGCAACAGCTTTAACTTTAATAATAGGAACACCTTTGGCATATTTCTATAATATGTATAAAATAAAAGGGAAAACTTTTTTACAAATTATAATAATATTATGTAGTATGTCAGCACCATTTATAGGAGCTTATTCTTGGATTTTGTTATTAGGAAGAAATGGATTAATTACTAATGCAATTAAAAATTTA…
FSDG_00097[1527146-1527943]	sTSB_overnight	-0.846743	0.270318	NA	Leucine carboxyl methyltransferase	NA	02_Pfam_A_v33_1:PF04072.15	Cytoplasmic	9.97	ATGAAAATCAAATTAAATGGAGTAGCAGAAACATTACTTATAACATTAAATGCAAGAGCTAAGGATTATGAAAGTCCTAAATCTGTGTTACATGATAAAAAATCTTTTGAAATTGCTTCACAGTTAGATTATGATTTTAAAAAATTTGATACTGCTTGGGCTAGTTATTATGGAATTTTAGCAAGAGCATATATAATGGATGAAGAAGTTAAAAAATTTATAGAAAAATATCCTGATTGTATTATTGTTTCAATAGGTTGTGGGCTTGATACAAGATTTGAAAGAGTAGATAATGGAAAAATAACTTGGTATAACCTTGATTTACCAGAAGTTATTGAAAATAGAAAATTATTTTTTAAAGAAAATGATAGGGTAAAAAATATTTCAAAGTCAGTTTTT…
FSDG_00098[1526531-1526956]	Aspirin_1mM_overnight	0.725642	0.347098	NA	Lysozyme inhibitor LprI	NA	02_Pfam_A_v33_1:PF07007.13	Unknown	2	ATGAAAAAAATTTTATTTACTATGATGATTTTATTTGGAATTTCAGCTTTTTCATCAAATAGTTATGAAACAGATTTAGTTGGAAGAATGAAAGTTTTAGAAGAAAAAGCACAAACTAAATTAGATAGTGGAGTAACTGCTGATATGAGTAATGCTACTACTGAATTATCAGAAGCATGGGAAAATGAATTAAATACTGTTTATAGTTTACTTATGGAAAAGCTACCAAAAGCAGAAAAAAATAGATTAGAAAAAGAACAAAAAGTTTGGTTAAAAAATAGAAATATTAAAGCTAAAGAAGCTGCAAAGGAAGCAGAAGGAGGAACTATGGAACCCTTACTTTTTGGTGCTTCTATAAAAGATCTAAATGAAAAAAGAGCTATTGAATTAGCAAAAAGA…
FSDG_00099[1526061-1526462]	Aspirin_1mM_overnight	1.4259	0.134605	NA	hypothetical protein	NA	03_eggnog_v5_bacteria:COG5015.faa.final_tree.fa	Unknown	2	ATGATTGATTTTAGTAAATTTTTAAAAGAAAACTTAAATGGTATTTTTACAACCGTAGAAGATGGAAAGCCAAAGAGTAGAGCATTTCAATTTTTATTTGCAGATGGAAAGAAAGTTTATTTTTGTACAGAAAATAACAAAGCAGTTTTCAGACAAATTAAAGAAAATCCTAATGTTTCTTTTTGTACTCATAAAGCAGATTTCTCTTATGTATTATCTATAAGTGGGAAAGCAACTTTTGTAAATGATGTTAATTTAAAAGCAAGAACATTAGATGAATATCCTGCATTAAAAGAAATGTTTAAAACTCCAAATAATCCTATACTTGAATTATTTTATGTAGATGTTGAAGAAGTTGATACTTTTGATTTTGTAAATGGCTCAAAAAAAGAAAAAATA…
FSDG_00100[1525065-1525865]	Aspirin_1mM_overnight	0.98283	0.28585	yigL_2	Pyridoxal phosphate phosphatase YigL	COG:COG0561	UniProtKB:P27848	Cytoplasmic	8.96	ATGGAATATAAATTAGTAGTTTGTGATATGGATGGAACTTTACTTACATCTAGTCATAAAATTTCTGAATATACAGCAAATATTATAAAACAAATTGAAAATAATGGTGTTAAATTTATAATTGCAACAGGTAGACCTTACCTTGATGCAAGATATTATAGAGATAGTTTAAAATTAAAATCTTTTCTTATAACATCAAATGGAGCAAGAGCTCATAATGAAGAAAATAAACCTATTGTTATAGAAAATATTCAAAAAGATTTAGTAAAAAAATTATTATCTTATAATGTAGGAACAGATATACATAGAAATATTTATCTTGATGATAAGTGGATAATTGAGTATGAAATAGAGGGATTGGTAGAATTTCATAAAGAGTCTGGTTACAGATTTAATATA…
FSDG_00101[1523921-1524814]	sTSB_overnight	-0.00369381	0.981407	NA	Radical SAM superfamily protein	NA	02_Pfam_A_v33_1:PF04055.22	Cytoplasmic	9.97	ATGTATGATTTATATGATTTTCCTTTATACAGACCACCTAGTGAGGCATACAGTTTAATTATTCAAATTACACTTGGTTGTTCTCATAATAGATGTACTTTTTGTAGTATGTATAAGGATAAAAAATTTATTATAAAACCAATAGAAGATATAAAATCTGATATAGATGCTTTTAGAGCATTATATAAAAATAGAGCTGTTGAAAAAATATTTTTAGCAGATGGGGATGCACTTGTTGTACCAACTGATATATTGATACAAGTTTTAGACTATATAAAAGAAGTTTTTCCTGAATGTAAAAGGGTTTCTATCTATGGAACAGCTATTGCTATACATCAAAAGTCTGTTGAGGATTTAAGGAAACTTTATGAAAAAGGCTTAACTCTTGTTTATTTAGGT…
FSDG_00102[1522108-1523910]	sTSB_overnight	-0.457495	0.218164	NA	Polysaccharide deacetylase	NA	02_Pfam_A_v33_1:PF01522.22	Cytoplasmic	8.96	ATGAATATACTTATGGCATTATCTCAACTTGAAATTACAGGAGCAGAAGTTTATGCAACAACTATTGCAGATGAACTTATAGAAAGGGGAAATAAAGTCTATATAGTTTCTGATACTTTAACCACTCCAACAAAGGCTGAATATATAAAATTAGAATTTAATAAAAGAAGTTTGTTGAAAAGAATTGAACATATAAAATTTCTGTATAATCTTATTAAAGAAAAAGATATACAAATAGTTCATGCACATTCAAGAGCTTCTTCTTGGAGCTCTCAAGTAGCTTGTAAATTAGCGGGAATACCACTTATTACAACTACTCATGGTAGACAACCTATTCATTTTAGTAGAAAACTTATAAAGGCTTTCGGAGATCATTCTATTGCTGTCTGTGAAAATATA…
FSDG_00105[1520185-1521048]	sTSB_overnight	-1.09857	0.0134953	cntI	Pseudopaline exporter CntI	NA	UniProtKB:A0A0H2ZHZ4	CytoplasmicMembrane	10	ATGATAAGTGATAAAACTAAGGGTGTATTTTGGATGCTAATATCCGTATTAGGTTTTACTTTTATGGGTATTGCAGTAAAGTATTTGCCAAGAATTCCTACCTATGAAAAAGTATTTTTTAGAAATTCAGTGAGTTTTATACTTTCTGCTTATATTTTATATAGGCAAAAAGAATCTATAAAAGTAGCTAAGGAAAATATCCCCTTTGTTTTTGGAAGATCATTTTTTGGCTTTGTTGGAATGGTAGCAAATTTTTATGCACTTGAAAATTTAACTATGGCAGAAGCTAATATGCTTAATAAACTTTCACCAGTTTTTGTAACAATCTGTGCCTGTATATTCTTAAAAGAAAAAGTTGATAAAAAACAAGTTATAGGAATAATTTTAATGCTTATGGCT…
FSDG_00106[1518464-1520002]	sTSB_overnight	-0.22146	0.948631	hbpA_2	Heme-binding protein A	COG:COG0747	UniProtKB:P33950	Periplasmic	10	ATGAAGAAAAAGTTTTGGTTATTGGTGGCAATGGTTTTAAGTGTTTTATTTTTAGTAGCTTGTGGTGGAGATCCAGATAAAAAATCGGATGCAGGAGCAGCAGGTGGAAAAAGGGATACATTAGTTATAGGAATGGGAGCAGATGCTAAATCATTAGATCCTCATGCATCAAATGATAATCCATCTTCAAATGTAAGAGTTCAAATTTATGATAGATTGATGGATCTTGATGATGATGGAGTTCCACAACCTATGTTAGCAGAATCTTGGGAAAGACCAGATGACACAACTATTATATTTCATTTAAGAAAAGGAGTTAAATTCCATAATGGTGATGAAATGAAAGCATCAGATGTTAAGTTTTCATTAGAAAGAGCTCTAAAATCACCAGAAGTTTCT…
FSDG_00107[1517455-1518381]	sTSB_overnight	-0.880596	0.0582298	gsiC_2	Glutathione transport system permease protein GsiC	COG:COG0601	UniProtKB:P75798	CytoplasmicMembrane	10	ATGTATAAATATATATTAAAAAGATTAGTTCTTTTAATTCCTGTAATGTTAGGAGTTACATTATTAGTTTTTGCAATCATGTATTTGACTCCTGGTGACCCTGCTCAATTAATCTTAGGAGAAAGTGCTCCTAAAGAAGCAGTTGCAGCATTAAGAGAGAAGATGGGCTTAAATGATCCATTTTTTATGCAATATTTTAGATTTATAAAAAATGCCTTGATGGGTGATTTTGGAAGATCTTATACAACAGGTAGAGAAGTTTTTTCAGAAATATTTGCTAGATTTCCAAATACTGTTGTATTAGCAGTGTTAGGTATTTTAATTTCTATACTTATAGGAATACCAGTTGGGATAATTTCAGCAACAAAACAATATTCACTTGTAGATAGTTTCAGCATG…
FSDG_00108[1516576-1517445]	sTSB_overnight	-1.14269	0.0108569	gsiD_1	Glutathione transport system permease protein GsiD	COG:COG1173	UniProtKB:P75799	CytoplasmicMembrane	10	ATGGAAAAAACAAAAAATAAAAAACAAAGCCAATGGGCAGAAGTTTTTAGAATGTTGAAAAAAAATAGAATGGCTATGTTAGGATTAATTATTCTTGTAATCTTAGTCTTATTAGCCCTATTTGCAGATGTAATTGCAAACTATGACGCAGTTGTTATAAAACAAAATCTAGCTGAAAGACTTATGCCTCCTAATGGAGAACATTGGTTGGGAACAGATGAATTTGGAAGAGATATATTTGCAAGACTTATACATGGAGCAAGGGTATCACTAAAAGTTGGAATTTTGGCAATATCTATTTCTGTTATAGTTGGTGGAATTTTAGGAGCAATATCAGGATATTTTGGAGGAGTGATAGATAATATCATAATGAGAGTTGTAGATATTTTCCTAGCTGTT…
FSDG_00109[1515550-1516557]	sTSB_overnight	-0.651139	0.0391146	oppD_2	Oligopeptide transport ATP-binding protein OppD	COG:COG0444	UniProtKB:P24136	CytoplasmicMembrane	7.88	ATGGAAAATAGAAATCTTTTGGAGATTAGAGATTTAGAGATACAATATGTAAAAGATGATGAAACAGTCCATGCAGTTAATGGAATTAATATTGATATAGCAGAAGGAGAAACATTAGGTCTTGTTGGAGAAACAGGAGCAGGAAAAACTACAACTGCTCTTGGAATAATGAGGTTAATTACAGGACCAACAGGGAAAATAAAAAGTGGTGCTATAGAATTCAATGGTAAAAGTATATTAGAAATATCAGAAGAAGAAATAAGAAAAATTAGAGGTAATGATATTTCAATGATATTCCAAGATCCAATGACATCATTAAACCCAGTTATGACAGTTGGAGAACAGATAGCAGAAGTTATTGAAATACATGAACATGTAACAAAAGAAGAAGCCATGAAT…
FSDG_00110[1514583-1515557]	sTSB_overnight	-0.565036	0.0354104	oppF_2	Oligopeptide transport ATP-binding protein OppF	COG:COG4608	UniProtKB:P24137	CytoplasmicMembrane	7.88	ATGAGTAAAGTATTATTAGAAGTTAAAAATTTAAAAAAATATTTTCAGACTCCAAAAGGGCAATTACATGCAGTAGATAATGTTAATTTTGCCATTGAAGAGGGTAAGACTTTGGGAGTTGTTGGAGAATCTGGTTGTGGAAAATCTACAACAGGAAGAACAATTTTAAGACTTTTAGAAGCTACTGATGGAGAAATATTATTTGAAGGAAAAAATATAAGAAAATATTCAAAAGCTGAAATGAAAAAGTTAAGAGAAAAAATGCAAATAATTTTCCAAGACCCATTTGCTTCATTAAATCCTAGAATGACAGTAAGTGAAATTATTGCAGAGCCACTTATAATCCATAAAAAGTGTAAAAATAAACAAGAATTAAATAACAGAGTAAAAGAACTTATG…
FSDG_00113[1512371-1512799]	Aspirin_1mM_overnight	0.293873	0.462383	NA	hypothetical protein	NA	Prodigal:002006	Unknown	2.5	ATGAAAAAAATATTAGTTATTTTGTTACTTTTAATATTAAGTATTACTGTATTTTCTTTAGATGTAGATATTAATGAACTTCAAAAAAAATTTCCAGATTCAAAAATTCAAGTAAGTTCTTCTGGAAATAATTCTAATAAATTGATTGCTATTATAAAACCAAATAATGATATTATATGGATTATGATTTCACATAATAAGGAATTTGAGGATTTAGGTTATGATATTAAAGAAATTTACAACAAAGTGGGATTCAAGCTAGAACAAAAAACAGCTAATATGTTAGTTATGAAAAAAAATTATGAAGGAGTTTTTTTTATAAAAGGAAATTATAAAAAATTATATTTTGTACATAAATATATTAATATTTTTGAAGCACAAAATATTGAAAAAGATGAA…
FSDG_00115[1511617-1511871]	sTSB_overnight	-0.481007	0.900721	yoeB_2	Toxin YoeB	COG:COG4115	UniProtKB:P69348	Unknown	2	ATGAAAATTAGTTTTTCTATTCAGGCTTGGGAAGAATATTTATATTTTCAAACCCAAGATAAGAAAACATTAAAGAAGATAAATGAACTAATAAAAGATATTGAAAGAAATGGTGCATTAAACGGAATAGGTAAGCCTGAGAAATTAACTAATAATCTTAGTGGACTATATAGTAAAAGAATCAATGACAAAGATAGATTAGTTTATGAAAATGATTTTATAGTTATCTTAGAGACTGTGAAGTTTTTTCTGTAA
FSDG_00116[1511351-1511617]	Aspirin_1mM_overnight	0.852075	0.52887	NA	RelB antitoxin	NA	02_Pfam_A_v33_1:PF04221.13	Unknown	2	ATGTCAATGAAACTAATAAATATTAGAATGGATGAAGATTTGAAAAAAGAAATGGAAATTGTTTGTAATGACTTAGGTATCAATATAACAACTGCATTTACTATATTTGCTAAGAAATTAACAAGAGAAAAGAGAATCCCTTTTAGTGTATCAATAGACCCTTTCTATTCAAATGAAAATATAGCAGCCTTACAAAATTCAATAGATGAAGTAAAAGATGGTAAAGTTATTATGAAAACTATTGAAGAATTGGAGGCTATGGAGTAA
FSDG_00117[1510559-1511029]	Aspirin_1mM_overnight	0.846552	0.377778	NA	hypothetical protein	NA	03_eggnog_v5_bacteria:323CP.faa.final_tree.fa	Cytoplasmic	8.96	ATGGAGATTAATGGTATTTATTTTGCCAAAGGAGAATTTTATCAAATAATAAGGGATATAGGTGGAGTATGGAATGACTCAAAAGAAAGACCTATTGTTTGTCTTTTAAAAATAGATGATACAGATATCTATTGGGCAATTCCAATGGGTAATCTAAATCATAGAAATGAAAAAGCTAAAGAAAGATTAGATTTCTATTTGAATATTGAAGAATCTGATATTCGTTCTTGTTTTTATCATATAGGTAAGACAACAACAGATACTATTTTCTTTATTTCTGATGTTATTCCAATAAAAGAAATTTACATTGATAGAGAGTATTTAGGCTTTAATAATATCCATTATGTTATAAAGAATAAAAAGTTAATATTTGAATTAGAAAGAAAGTTAAAACGGATA…
FSDG_00118[1509425-1510204]	Aspirin_1mM_overnight	0.50944	0.553836	NA	hypothetical protein	NA	Prodigal:002006	Cytoplasmic	8.96	ATGTTAAAAAACTCTATTAGTTCTTTTAATTCCATAATAAAAGAGATGGTAGATGAAGTAAACGAACTAAAAAATAGATTAGAAAAATTAAAAAATGAAAAACTTCCATTTAAATTAACAACTTTTCAACAAGAAATTTGTGATAGGCTTTCAATTTTAAATTATGATGGTTTAAATAAAATATCCACAAATTTTATAGATATTTTATTAGAGTTGGTAGAAAAAGAATACAAAAAGTGTAAAAAAATAGAGAAGACATTTTTAGAAAATATTCTTGCAGATTATGAAAATACTGCCAGTAATTTCATAAATACTATATCTTCAAAAAGTCAGATAGATGAAAATACTAAGTACGAACTGATAAAATATATTGCAATACAATATTTTAGACTTCAAAAA…
FSDG_00119[1508797-1509444]	Aspirin_1mM_overnight	1.89027	0.344827	NA	hypothetical protein	NA	Prodigal:002006	Unknown	2	ATGATAAAACCTTATTCTCCAAAACTAACCAAAAATCAACATTTTATTCCTCAAATGTATCTAAGAAATTTTTCTTTTAACTTTAATAATAAAAAAGAAAAAGCTGAAATATATTTTTTAATGAAAGAAAACATTACATCTTTTTCTAAATTAAAAATGGAAGATAAAAATTTTATAGAAAATATATGTTATGAAAATTATATCTATACAACTTTAGATGAATATTCAGCAATTTTAGAATTACTAAAAACATCTTTTAATTCAAATGTAAATTGTTATAAAAATAAGTTAGCATTTTATTTTGAAGCATTATCTTATTCTCAATATGAAGAAACTTTTAACTCCTATAATATTAGAATAAAAGAAAAACTAGAAAACTTTTTCAGAGAAAAACTTAAA…
FSDG_00120[1507202-1508602]	sTSB_overnight	-0.0700309	0.865328	NA	KAP family P-loop domain protein	NA	02_Pfam_A_v33_1:PF07693.15	Cytoplasmic	8.96	ATGAAAACATATGAGCGTTTAACAAAAAATAGACAAGATTTTTTAGAAGCATTAGTAAGAGTTGTTAATAAAAGCTTTGAAGAACAAAAAGAATTTAAAGATTGGGGAAATGAGGATATTAGACCAGTGCAAAGAATTTTTATTAATGCTCCATGGGGGATGGGAAAAACTTTATTTGCTGATGCAATAAAAGAGTATCTTTCTGAAAACTATGAAGAAATAAATACACTATATGTCAATTCTTGGAAGATGGATTTTTATGATGAACCTATGAAAGCACTAATTGCAGAAATGAGTGAAGATAGTATTATAACAGTTGAAAGCACTGAAAAAGCAAAAAAATTTTTAAAAAATTGTGGAAAGATATTTTTTGGAAAAATATTAAAAAATTTTCTATTA…
FSDG_00121[1506480-1507142]	sTSB_overnight	-0.929994	0.982466	NA	hypothetical protein	NA	Prodigal:002006	CytoplasmicMembrane	10	ATGATAATGGAAGTATTTGAAAGCTTTATTAAAGGATTATATTTACTTTTTTCAGAAACAAGTATATTAATTCTTATTGTTCTTTCAATAATTATTTTACTAAAAGAAAGAATAATAATTGATAATTTTAAGTTTGTAATTTTTATGTTTTCTATAACTTTTCCATTTATTCTTTTATTTTTAGTAAAATTTTTTTCAACTAATTTTTCTTTAGATGGTTGGTTAGGATTTCTGGGAAGTTATTTAGGAATAATTGGAACTTTTGGAGCATTGTATTGGAAATCTAATTTAGAAAAAAATGAAAAAAATAAGCAAATGGACAGTTACATTTCCTATATTATTAAAAAAAATAAAGAAAATTTTGATAAAAATTTTAAAAATCTAAATAAATATTTATAT…
FSDG_00122[1505950-1506447]	sTSB_overnight	-0.144383	0.949746	NA	hypothetical protein	NA	Prodigal:002006	Cytoplasmic	8.96	ATGGTAAATAATTTTCATAGAAGTGCTGAAGATGAAATTGATTATTATTCTTTTTATTTCCAAGGTTTTATAATATTTAAATTAAAAATGACTTCTTTGATAATAGAAAATTACAACAATGACAAAATTCTTGAAAATATATTAAAACAAATAGAAATTATTCCACAAATGAAAAATTATAATGAACAGAAATTTGGCTTTTTCGAGCCTTTTCAAAATTTAACTTCAGAATATGTAAAAACTTTAGCTGAAATAAATGAAGAAAATAAAATGTTAAAAGCACTAACTTTTGATTTATTATTTAGAAAATATCAGCTAAATTTGATATTATTATTTTCTAATCTAGTAGGGAAAGTAGCCCAATACTTTATTTGTTCTCCTTTTTATAGAGAAGTTATG…
FSDG_00123[1505352-1505918]	sTSB_overnight	-0.141572	0.947769	NA	hypothetical protein	NA	Prodigal:002006	Cytoplasmic	8.96	ATGGAAAAGAAAAAATTTGAAGATAAAACAATAGAAAGTGAAATATTAAAAAATATAAAAGAAGCAATAGAGAAAATTGAGAAAAAGTTTTATAACATAATTTCTGTTAATTGTGGAGAACGAATTAGAGAAAGAGTATTTTGTTATGAATTATATCATCAGTTAAGATTAATTAAATTTGATTGTAAATTTGATATTCATGGAGAGTTAGATAAATCAGGATTTTATGATGTTGATGTTATTCCAGATTTTTTATTTCATAAACAAGGCACTGATGAAAATTATTGTATTATGGAAGTAAAAGGAGAAATTCGTAGTAATGGAATTTGCAAGGATTTTAACACACTTAGTAAATTTTTAGTTGAACAGAAAGAAATTAAAGCTTATAGATTAGCTATA…
FSDG_00124[1504670-1504954]	Aspirin_1mM_overnight	0.453653	0.669715	yajC	Sec translocon accessory complex subunit YajC	COG:COG1862	UniProtKB:P0ADZ7	CytoplasmicMembrane	10	ATGCAAGAATTATTTTCTAAGTATGGGAATGTGGTAATTATTGTAATTGTTTGGATTGCTATTTTTTATTTTTTAATAATTAGACCAAATAAGAAAAAACAACAACAACAACAAAATCTTCTTAACTCTTTAAAAGAAGGGACAGAAGTAATAACTATTGGTGGAATTAAAGGAACAATAGCTTTTGTTGGGGAAGATTATGTTGAAATTAGGGTAGATAAAGGAGTTAAATTAACTTTTAGAAAATCTGCTATTGCAAATGTTATCAACAACAATCAACAATAG
FSDG_00125[1503547-1504575]	Aspirin_1mM_overnight	0.269479	0.462247	NA	N-acetylmuramoyl-L-alanine amidase	NA	02_Pfam_A_v33_1:PF01520.19	Unknown	2	ATGAAAAAAAAGTTGCTTAGTGTTTTTTTCTTTTTTCTTGTATCAGTTTTATCATTCTCTGCAAAAGTAAGTGATGTAAAATTTTCTGCTAATAAATTTATAATTAATTTGAATGCAGCTGATGGAGAATGTTTAGTGAGTGCTGATGAAGAATCAAGACTTATATATATAGAAATTCAAAATTTAGATAGTAGTTCTTTTGAAAAATTTTCAAGAAATTTAGAGTTAGATATCAGAAGTTCTAATTTATTTGAAGATGTAATAATAGATAAATCAAAAGATAGTGTTTCATTGACATTACAAGTTGCACCAAAGGTTTCATATACTATGGATACTACTAATAAAAGAATAGAACTAAATTTACAAAGAACTTCAAAAAATAAACATCTTATAGTAATA…
FSDG_00126[1503095-1503541]	sTSB_overnight	-0.458819	0.601476	NA	hypothetical protein	NA	03_eggnog_v5_bacteria:32H9D.faa.final_tree.fa	Unknown	2	ATGAATAAAAATATAAAAATGATAGATTTAAAAAAATTGAAAAAAATAAATGTAACTGTTCTCTTACTTGTAATTGTGGCTATTCTTGGAATTATAACTCTTCTTATGCCATCTAAAGATAAAATTGGGGAAATAGAAGTTAGAAAGGTTGAGCAAAAAAAAGAAGAAATGGTTGAAGTAACTGTGTATGGAGTTACAGAAGGTTCAGATAGTCCTAGTAAATATACGCTTACTTTAAAAGAAGCCTCAACAAGTGATTTATTAAAATCAGCAGTTGAAGATATGGTTAAGAAATATTCATCAGATTTAGAATTAGTAAATATTTATTTTAGTGATGATACAGTGTATTATGAATTTAATAAAAAAGATTTATCTGAAGCATTTTTAAATGCTTTGCAA…
FSDG_00127[1501998-1503071]	sTSB_overnight	-0.16781	0.211341	prfA	Peptide chain release factor 1	COG:COG0216	UniProtKB:Q8DU64	Cytoplasmic	9.97	ATGTTTGACAAATTAGAAGAAGTTGTTGCTAGATATGATGAACTTAACAAAATGTTAGTTAGCCCAGAAATTCTAGCAGATTCTAAAAAAATGATAGAATGTAATAAAGCTTTAAATGAAATAACCGAAATTGTTGAAAAATATAAAGAATACAAAAAATATGTAGATGATATTGAATTTATTAAGGAAAGTTTTAAGACAGAAAAAGATCCTGATATGAAAGAAATGCTCAATGAAGAATTAAAAGAAGCAGAAGAAAAGTTACCAAAACTTGAAGAAGAATTAAAAATTTTATTGTTACCAAAAGATAAAAATGATGATAAGAATGTTATTGTTGAAATAAGAGCAGGAGCTGGTGGAGATGAAGCAGCTCTTTTTGCAGCAGATTTATTTAGAATG…
FSDG_00128[1500847-1501998]	sTSB_overnight	-0.360855	0.0600981	prmC	Release factor glutamine methyltransferase	NA	01_HAMAP:MF_02126	Cytoplasmic	9.97	ATGAACTTAGTAGAAATATTAAAATTTACAGAAGAGTATTTGAAAAAATACTCTTTTTCAAAACCCCGTTTAGAAGCAGAAAAATTAGTTTCTTATGTTTTAAATCTTGATAGAATAGCCCTTTATATCCATTATGAAAGAGAATTATCAGAAGATGAAAAAACTTCAATTAAACAATATTTAAAAAAAATGGTAGAAGAAAATAAAACTTTTGATGAGTTAAAAGGTGAAAAGAAAGATTTTAAAGAAGAAAATTTAGATATTTTTAATAAATCTGTTGAATATCTTAAAAAAAATGGAGTTCCAAGTCCGTTGTTAGATACAGAATATATATTTTCAGATGTTTTAAAAGTGAATAAAAATACTTTAAAATATAGTATGTCAAGAGAAATTAAAAAA…
FSDG_00129[1499835-1500866]	sTSB_overnight	-0.414093	0.536262	queA	S-adenosylmethionine:tRNA ribosyltransferase-isomerase	NA	UniProtKB:P65951	Cytoplasmic	9.97	ATGTCAACTTATCTGAATGATTATGATTATTTTTTACCTGAAGAACTTATAGGGCAAAAACCAAGAGAGCCAAGAGATTCAGCTAAACTTATGCTAATTAATAGAAAAACTGGAAGTATAGAGCATAAACATTTCTATAATATAGTTGACTATTTACAAAAGGGAGATGTTCTAGTTAGAAATGCAACTAAGGTTATTCCTGCCAGAATTTTTGGGCATAAGGATACAGGTGGAGTTTTAGAGATTCTTTTAGTTAAAAGAATTTCCTTAGATACTTGGGAATGCCTTTTAAAACCTGCTAAAAAATTGAAATTAGGTCAAAAATTATATATAGGTGAAAATAAAGAATTAATAGCAGAACTTTTGGAAATAAAAGAAGATGGAAACAGAATTTTAAAA…
FSDG_00130[1499274-1499822]	Aspirin_1mM_overnight	0.0893845	0.577365	rsmD	Ribosomal RNA small subunit methyltransferase D	COG:COG0742	UniProtKB:P44869	Cytoplasmic	9.97	GTGAGAATAATAGCAGGAGAAGCTAAAAATAGAATAATAAAAACAAGAAAAGGTTTTGATACAAGACCTACTCTTGAAAGCGTTAAAGAATCTCTTTTCTCAATAATTACTCCCTATATTGAAGGAAGTGTTTTCCTTGATTTATTTAGTGGAAGTGGAAGCATTTCACTTGAAGCAATAAGTAGAGGTGCTAAAAGAGCAGTAATGATTGAAAAAGATGGAGAAGCATTAAAATATATCATTGAAAATATAGATAATTTAGGTTTTTCAGATAGATGTAGAGCATATAAAAATGATGTTATTAGAGCAATAGAGATATTAGGAAGAAAAAATGAAAAATTTGATATAATTTTCATGGATCCTCCATATCAAGATAATGTTACTAAGAAAGTTTTAAAA…
FSDG_00131[1498855-1499067]	sTSB_overnight	-0.478768	0.818284	xseB	Exodeoxyribonuclease 7 small subunit	NA	01_HAMAP:MF_00337	Unknown	2	ATGGGTAAAAATACTTTTGAAGAAAATTTAGAAAATTTAGATAAAATTATTGAATCATTAGAAAGTGGAGAACTTAGTTTAGATGATGCAATAAAAGAATATGAAAATGCTATGAAACTTATAAAATCATCTTCTAAAATATTGAATGAAGCTGAGGGTAAGTTATTAAAAGTTATTGAAAAAAATGGTGAAATAGATATAGAGGAGATTTAA
FSDG_00132[1497960-1498853]	sTSB_overnight	-0.00336582	0.559221	NA	Farnesyl diphosphate synthase	NA	UniProtKB:Q08291	Cytoplasmic	9.97	ATGAAAGATTTCCAAGTTTATTTAAAAGAAAAAACTGATTTTTTTGAAACTGAATTAAAAAAAGAGTTAAAAGAACTTTCTTATCCTGAAACTATTGCTAATGGTATGGAATATGCCATTTTAAATGGTGGAAAAAGATTAAGACCTTTTTTACTTTTTGTAACATTAGAATTGTTAAATGAGGATATAAAAAAAGGTGTAAAGTCTGCAATAGCATTAGAGATGATACATTCATATTCTCTTGTTCATGATGACTTGCCAGCCCTTGACAATGATGATTACAGAAGAGGAAAATTAACAACTCATAAAGTCTTTGGTGAAGCAGAGGGAATACTTATAGGAGATTCACTTTTAACTTATGCTTTTTATGTTCTTTCTCAAAAAAATTTAGAATTGTTA…
FSDG_00133[1497137-1497829]	sTSB_overnight	-0.160599	0.574897	ispU	Ditrans%2Cpolycis-undecaprenyl-diphosphate synthase ((2E%2C6E)-farnesyl-diphosphate specific)	COG:COG0020	UniProtKB:P60472	Cytoplasmic	9.97	ATGGAAAAAAATATACCCAATCATATTGCAATAATTATGGATGGTAATGGGAGATGGGCAAAAAAGAGAGGGCTTGCTAGAAGTTTTGGGCATATGGAAGGAGCAAAAACATTAAGGAAAGCACTTGAATATTTAACAGAAATTGGTGTTAAATATTTAACTGTTTATGCTTTTTCAACAGAAAATTGGAATAGACCACAAGATGAAGTTTCAACACTTATGAAACTATTTTTAAAATATATAAAAAGTGAAAGAAAAAATATGATGAAAAATAGGATACGTTTTTTTGTTTCAGGTAGAAAAGATAATGTTCCAGAAAAATTGCAAAAAGAAATTGAAAAGTTAGAAGAAGAAACTAAAAATAATGATAAAATAACATTAAACATAGCATTTAACTAT…
FSDG_00134[1496254-1497144]	sTSB_overnight	-1.12015	0.0625641	NA	Cytidylyltransferase family protein	NA	02_Pfam_A_v33_1:PF01148.21	CytoplasmicMembrane	10	ATGTTTAAATGGAATAGAGTTTTAGTTGCATTGATAGGAGTTCCATTATTACTATTTATTTATGCAGGTGAGAGCTTTTTCAGAATAAATCTTTATGGATTACCTATGCTAATTTTTACAAATCTAGTTATTGGTATAGGAACTTATGAATTTTATAAGATGATAAAAATATCAGGGAAAGAAGTTTATGATAAATTTGGAATAATTGTTGCCATAACAATACCAAATTTAGTATATCTTAGCAATCAAAGTCATTATAGTTATTTAGAGCAAGAATTAATTGCAGTTGTGTTAATAGTTGCAACTATTTTTATGTTAACATATAGAGTTTTTAGAAATCAAATAAAAGGGACTTTGGAGAAAGTATCTTATACTTTACTAGGAATAATATATGTATCT…
FSDG_00135[1495072-1496235]	Aspirin_1mM_overnight	0.131729	0.435387	dxr	1-deoxy-D-xylulose 5-phosphate reductoisomerase	COG:COG0743	UniProtKB:Q9RCT1	Cytoplasmic	8.96	ATGAAAAAGATTTTAATTCTTGGTTCAACTGGAAGTATAGGGACAAATGCTCTTGAACTTATTAGAAATAATAGAGAACATTATCAAGTTATTGGTATCAGTGGAAATAAAAATATAGATTTATTAAAAAAGCAAATTGAAGAATTTAAACCTACATCTATTTATGTAGGTTCTGAACAAGACGCTTTAAAATTAAAAAAAGAATATCCTTTTTTAAAAGAAATTTATTTTGGAGAAAATGGACTAGCAGAGCTTTCTAAAAATTCTGATTATGATATTATATTGACAGCAGTAAGTGGGGCAATAGGTATAGATTCAACTGTTGAAGCTATAAAAAGAGAGAAAAGAATAGCTCTTGCCAATAAAGAAACTATGGTGTCAGCAGGAGCATATATAAAT…
FSDG_00136[1494407-1495084]	sTSB_overnight	-0.142662	0.725333	tmk	Thymidylate kinase	NA	01_HAMAP:MF_00165	Cytoplasmic	8.96	ATGGGAAAAATAATTGTTATAGAGGGTACTGATTCAAGTGGAAAAGAGACTCAAACAAAATTATTGTATGAAAGAGTAAAAAAAATATATGATAAAACTATAAAAATTTCTTTTCCTAATTATGACAGTCCTGCATGTGAGCCAGTTAAAATGTATTTGGCAGGAGCTTTTGGAACAGATGCAACTAAGGTAAATCCTTATCCTATATCAACTATGTATGCTATTGATAGATATGCTTCTTTCAAACAAGATTGGGAGAAAAAATATATTGACGATTATGTTATAATAACAGATAGATATGTAACTTCTAATATGGTACATCAAGCCTCTAAAATTAAAGATAATGAAGAAAAAGATGAATATTTGAAGTGGCTTGTAGATTTGGAGTATAATAAAAAT…
FSDG_00138[1493186-1494205]	sTSB_overnight	-0.382438	0.275964	rasP	Regulator of sigma-W protease RasP	COG:COG0750	UniProtKB:O31754	CytoplasmicMembrane	10	ATGACATTTTTAATTGCAGTAGTAATGCTGGGCTTAATAATATTTGTACATGAATTAGGGCATTTTTTAACTGCTAAACTTTTCAAAATGCCTGTGAGTGAATTTTCAATAGGAATGGGACCACAGGTTTTTTCAGTTGATACAAAGAATACAGCATATTCTTTTAGAGCAATTCCAATAGGAGGATATGTTAATATAGAAGGAATGGAAGTTGGAAGTGAAGTTGAAAATGGTTTTAGTTCTAAACCAGCTTATCAAAGATTTGTAGTTTTATTTGCAGGAGTTTTTATGAACTTCTTAATGGCATTCATATTACTTTTTGCAGTAGCTAAAATAAATGGAAGGATAGAATATGATACTAATGCCATTATTGGTGGTTTAGTAAAAGGTGGAGCCAAT…
FSDG_00139[1491712-1493097]	sTSB_overnight	-0.253968	0.753944	atoC	Regulatory protein AtoC	COG:COG2204	UniProtKB:Q06065	Cytoplasmic	9.97	ATGAAAAATGCAATATTGGCAATTTCAGAAAAGAAGGAAATACTAAAACAAATAAGAAAAGAATTAGCAGAAAAGTATGAAGTAATTACCTTCAATAATTTATTAGATGCAATAGATATGGTTAGAGAAAGTGATTTTGATTTAATTTTATTAGATAATGCTTTGGAAGGAATTTCAGTAGGAGAAGCAAAGAAAAAATTAACAAGCATAGGAAAAGATTTTATAACAGTTGCCTTAGTAGATGAAATAAATGAAGAAGCAACAGAGGAACTAGAAAAATTTGGGATTTTTGCATATTTATTGAAACCAATAAAAATTGAAGATTTAGATGCTATAATATTACCATCATTAAATGGATTAGAATTAATAAAAGAAAATAAAAGATTAGAAGAAAGATTA…
FSDG_00140[1489992-1491683]	sTSB_overnight	-0.197774	0.328088	prsA	Foldase protein PrsA	NA	01_HAMAP:MF_01145	Cytoplasmic	8.96	ATGTCAATAAGAAAATTTCGTAAACAGATGAAACCTTTTATTATTATACTAACAGTTGTTTTTATACTATCTTTGGCATATGGAGGCTATGAAAGTTATAAAACAAGTAGAGCAAATAAAAAGGCACAAGAAGCTATGCTTTTAAATAAAGACTATGTCCAAAAAATTGATATAGAAAGAGCAAAACAAGATTTTTCAAGAACTTACTCAGACAGAGTAGATAAAGATATAGTTGATATACTTGCTTTCAATGATGTTATAGATAAGAATTTAACTCTACATATTGCAAAAGATTTAAAAGTAAAAGTTCCTAGTTCAGAAGTTGACAAACAATATGAAGAACTAGAGTCATCTATGGGAGACAAAGAACAATTTAGAAGAATGTTGCAAGTTCGTGGA…
FSDG_00141[1487924-1489732]	sTSB_overnight	-0.379489	0.980515	dnaG_2	DNA primase	NA	01_HAMAP:MF_00974	Cytoplasmic	9.94	ATGTATTATAAACAAGAAGATATAGATAAGTTATTAGATAATTTAAAAATAGAAGAAGTAGTTGGGGAATTTATTGAATTAAAAAAAGTGGGTTCAAGTTATAAAGGCTTATGTCCATTCCATGCTGATACAAATCCATCTTTTTCAGTTAATCCTGAAAAAAAAATCTGTAAATGCTTTGTTTGTGGTTCAGGTGGAAATGCTATAAATTTTTATTCAAAAATTAAAAATATCTCTTATACAGAAGCAATTAGAGAGTTATCAAAAAAATATAAAATTAATATAAAAGAATATAGTAATACTAATATAAATGAAAATTATGAAAAGTTTTATCAAATTATGGAAAATAGTCATAATTTTTTTATGGAAAAAATATTTTTACAAGATTCTAGAGGAGCT…
FSDG_00142[1486643-1487896]	sTSB_overnight	-0.0547737	0.997283	rpoD	RNA polymerase sigma factor RpoD	NA	01_HAMAP:MF_00963	Cytoplasmic	9.97	GTGGTGAAAGAGCTAATAAAAAATGAAAAAGCTAGAGCTTTAATAAAAAAAGCAGTAGAAGAAGGGATTATAACTTATGAAGAAATTAATGAGGAATTAGGTGATGATTTTCCAGCTGAAAATATAGAACAACTTATTAATGAAATGCTTGAACAGGGGATTAAAATAGTTGATGAAGAACAATTGGATGAGTTGGGGGAAGATGAACTAAAAGGAAAAAATTCAGAAGAAGATTATACAGATAACGAAGAACATGATGATTTATTAGAGGATGAAACAGATGAAAAATTAGATACAGATGAAGAAAATGAGGAAACAGAGACTTTTACAGAATTTGATGATGAATTTAATCCTGAATATATAGAAGATGTTAGTGAAGATGAATTAAGTAATGAAAAA…
FSDG_00143[1485803-1486627]	sTSB_overnight	-0.45756	0.558768	rpoS	RNA polymerase sigma factor RpoS	NA	01_HAMAP:MF_00959	Cytoplasmic	8.96	TTGAAGCTTTTAAGTCTTGAAAAATATTTACTTAAAAACAATTTAGATGATGAGGAATTTAAAAAACTCGTATCTGAGATTTCAGAAAAATTAGAGTTAGAAGTAGTTTCAGAAGATAGAAAATTGACTGATGAAGACATAGATTATGAATATATTGATTTTCTTATAGCAGAAACTCTTGAAAGTCTGAAAGATGATGTATGTACATGTGAAGATGATTGTGGAATAGAAGATTGCTGTGGCACAAGAGTTGAGAAAAATCTAAAAAAAGTTTATGAAATTGCTCTTTATATGTTAAGGGAGGGAATATCTTATGATGATTTAACACAAGAGGGTATTGTTGGTCTAATAAAAGCTCATGAACTTTTTGAAGATGATAAAGATTTTAAATTATATAAA…
FSDG_00144[1485033-1485806]	Aspirin_1mM_overnight	0.477618	0.759435	NA	GTP cyclohydrolase 1 type 2	COG:COG0327	UniProtKB:Q97PK0	Cytoplasmic	9.97	ATGAAAGCCAGAGATATTATAAATATATTAGAAAAGAAATTTCCTAAAATAAATGCAGAAGAATGGGATAATATTGGACTTCTAATAGGTGATTATAACAAAGAAGTAAAAAAAATCCAATTCTCATTAGATGCAACATTAGAAAGCATTGAAAATGCTATTTCTAAAAAAGTGGATATGATAATTACTCATCACCCTATTATTTTTAAGGCTATTAAAGATATAACTGAACAAAATATTTTAGGTAAAAAAATTAGAGATTTAATAAAAAATGATATTAATGTTTATGCTATACATACAAATTTAGATTCTAGTATTGATGGACTAAATGATTATATTTTAAAAAAACTAGGAATTTTAGAATATAAAATATTAGATTTTGATGAAGAGAAAAATTGT…
FSDG_00145[1484454-1485017]	Aspirin_1mM_overnight	0.108313	0.773593	NA	hypothetical protein	NA	03_eggnog_v5_bacteria:2Z8JZ.faa.final_tree.fa	Unknown	2.5	ATGAAAAAAATAATGATTATGTTTTTATTTTTGTTATCTTCAGTTTTTAGCTTTTCTGCTATAAATGATAACCTTAATCTTTTGAAAGATGAAGAAAAGGCTGAAATAAATGAAAAAATTGAAGAAATACAAAATGAAAAAGGTTTGACAATATTTGTAAATACATTGGCACAAGATGAAGGTTTTGCTATTTCAGATCCAGAAAGAGCAATGATATTGAATCTTAAAAAAGGAGATAAAGAAGTTTATAAAGTTGAACTTTCTTTTAGTAAAGATATAGATGTTGATGATTATCAAGATGATATTAATACAACTTTAAATGATTCAGCTGAATTATTAGAAAGAAAAGAGTATGGAAAATATATTTTAACTGTTCTTGATGGAGCTGGTTCTGTCTTA…
FSDG_00146[1482406-1483830]	sTSB_overnight	-0.0172726	0.894925	oppA	Oligopeptide-binding protein OppA	COG:COG4166	UniProtKB:P24141	Periplasmic	9.76	ATGAAAATTTTTAAATTGTTATTAATTTCTATACTAAGTTTTTTATTATTTGCTTGCGGAGAAGAAAAACTAGAAGAAACTGAAAAAGTTGAGCAAATTTTCTATACGGTTATGCCAAAACAAGAATATAAATTAAATCCTCAATCTTATTCTGAAAATGAGAGAGCATTATTAACACAAATCTTTGAAGGTTTAACTGAGCTTAAAACAGATGGAGTTAGATTGATAAGTGTACTCAATATAGAACATTCTGATGATTATAAAGAATGGACTTTTACTTTAAGAGATGATTTAAAATGGTCTGATGGAGAAAAAATAACTGCTGACACTTATTTAGATAGTTGGTTAGATACCTTAGAAAATTCAAAATCTGATGAAATTCATAGAATGTTTGTAGTA…
FSDG_00147[1481643-1482251]	sTSB_overnight	-0.446065	0.499565	tolQ_1	Tol-Pal system protein TolQ	NA	01_HAMAP:MF_02202	CytoplasmicMembrane	10	ATGTTACATTATTTAGAAGTTGGAGGACCTATCCTATGGGTATTAGTTATAATTTCCATTGGAGCTTTTGCTGTTGTGTTAGAAAGAATTGTATTTTTTGCAAGAAATGAAAAGAATGTAGGGAGTAATTTTAGAGATGAGATACTTTCATTAGTAGCTAATAAAAAAATAGATGAAGCTATTGCTCTTTGTGATACTAAAAAAAGTTGTGTTGCATCTGCTGTTAAAAAGTTTTTACAGAAAGCTCCAAGGGGAATAGATGTTCAAGATTATGAATTTATATTAAAAGAAATTACTATTAAAGAGACATCACCTTATGAAAGTAGATTAAATCTTTTAGCAAGTGTTATAAGTATTTCTCCAATGCTTGGGCTATTAGGGACAGTTACAGGTATGATT…
FSDG_00148[1481251-1481640]	sTSB_overnight	-0.861819	0.374484	exbD	Biopolymer transport protein ExbD	COG:COG0848	UniProtKB:P0ABV2	CytoplasmicMembrane	9.82	ATGAGCAAATATAAGAAGAAAAGAGAGTCAGCTAAATTAGATTTAACACCACTTATAGATGTTGTTTTTCTTTTAATTATATTTTTTATGGTAACTACAACATTTAATAATTTTGGTTCAGTTCAAATTGATTTACCTAGCTCTACTATTCAACAAACTGACAAAAATAAAAGTATAGAAATTATAATTGATAAAGATGGAAATTATCATATTTCTGAAGATGGAAAGATTACCCAAGTACAATTTTCAGATTTAGATGCTTATCTAAAATCTGCAAAAGAAGCCACTGTTTCTGCTGATAAAAATTTAAAATATCAAACTATCATGGATGTTATAACTAAAATAAAAGAAAATGGTGTAGATAATTTGGGCTTAACTTTCTATGAATAG
FSDG_00149[1480454-1481242]	sTSB_overnight	-0.518147	0.296334	NA	hypothetical protein	NA	02_Pfam_A_v33_1:PF03544.15	Unknown	2	ATGAAAAAATATATTTTAATATCTCTTGTACTTCACTTAATAATATTATTTGGATTTGGAGTTATGCAAACATCTCAATTAGGAAAAGATGAACCCAAAAATCAAGTTGTACCTATTGCTTTTGTTGCAAAGCAAACTTCTGAAAATCCAGGGAGTAAAGTTTTAGATACAGAGGAAAGAGAAAAACAAAGTCCTGAACCTCCAAAACCAAAAGTTGAAAAGAAGCAAGAAGAGAAAAAATCAGAAGAAAAGAAAGTTGAAAAGAAGCCTGAGAAGAAAGAAATAGAAAGTAATATTCCAAGTAAAGATGCTAAACCTGTTGAAAAACAATCAGAAACAACTACTTCTGAAAATACTCAATCTACTGAATCCACTGATAAAGGAGAAAGTACTTCAAGT…
FSDG_00150[1480211-1480405]	sTSB_overnight	-0.279962	0.716543	NA	hypothetical protein	NA	02_Pfam_A_v33_1:PF08984.12	Unknown	2	ATGGTTACAGGAGATATGAATATAATGGAAGCAGTTGAAAAATACCCAGTAATAATTGAAGTTTTACAAAGAAATGGATTAGGCTGTGTAGGATGCATGATAGCTTCTGGTGAAACATTAGCAGAAGGAATTGAAGCTCACGGATTAGATGCTAAGGCTATTCTTGATGAAATTAATTCTCTAATAAAAGAATAA
FSDG_00151[1479332-1480135]	Aspirin_1mM_overnight	0.216819	0.523396	NA	Cytidylyltransferase family protein	NA	02_Pfam_A_v33_1:PF01148.21	CytoplasmicMembrane	10	ATGCTAATTGCTATGTTAGTTATTGATATTTTGGCTCTAATCATTTTATTCTTTATTAAGAAAAAAATTTCAGAAAAAAAATTTAATAATATAGTGCAGAGAATATTTACTTGGTTCATTATTATAATATTATTTTTATTGGGAAGTATAAATAGAATTTATATGCTTATGCTTTTTGGGCTTATCTCTATTTTATCTTTTAAAGAGTTTTTACAGTTTGCCTATATCAAATATGATAATGAATTAAAAATATATAACCTTACTGTAAATTTAATTTTTTATATAGGAATTTATTTTAAAAATATTTATATTTTATTAATTTTATTTATTCTTATCTGTCTTAGATTTTATAAAAGAGAATTTATAATTTTTGCTTTCTTTATAACAAGTTATTTAATA…
FSDG_00152[1478731-1479330]	Aspirin_1mM_overnight	0.568709	0.614119	ynbA	Inner membrane protein YnbA	COG:COG0558	UniProtKB:P76090	CytoplasmicMembrane	10	ATGGATATTTCTATATACAAATTAAAAACAAAATTTCAAAACTTGCTTATGCCTGTTTGTGAAAAATTGGTAAAATTAAAAATTACTCCTAACGAAATAACAGTAACAACTGTTTTGTTGAATATAATTTTTGCTGGGATAATCTATAAATTTAGCAATATAAACTATTTATTTTTAATAGTACCTATATTTCTTTTTTTAAGAATGGCATTAAATGCCTTAGATGGTATGATAGCCAATAAATTTAATCAAAAAACTAAAATAGGAGTTTTCTACAACGAAGCAGGAGATGTCGTTTCAGATACTGTTTTCTTTTATATATTTTTAAGAGTTATTGGAATAAATGAAATATATAATCTACTCTTTATATTCTTATCAGCTTTATCAGAATATATAGGA…
FSDG_00153[1477028-1478728]	Aspirin_1mM_overnight	0.497164	0.47727	ynbC	putative protein YnbC	COG:COG2267	UniProtKB:P76092	Cytoplasmic	9.97	ATGGAAAATTTATTTTTTGATACTTTTGATGGAAATAAAATTTTTTACAGAAAGTGGAATTTTGAAAAAGATAAAAAAACTTTAATTATTATTCATAGAGGGCATGAACATTCAGAAAGATTAAATATTTTAACACAAGATAAAAAATTTTTAAAATATAATATTTTTGCCTATGATTTAAGAGGACATGGCTACACAAAAATTAAATCTTCTCCTAATTCTATGGATTATGTTAGAGATTTAGATTCTTTTGTAAAACATATAAAAAGTGAATATCAAATAAAAGAAGAAGATATTTTTATTATTGCAAATAGCATAGGTGGAGTTATACTTTCTGCCTATGTTCACGATTTTGCTCCAAATATAGCAGGTATTGCATTACTTGCACCTGCTTTTGAA…
FSDG_00154[1476087-1476755]	Aspirin_1mM_overnight	0.201507	0.601905	NA	Cupin domain protein	NA	02_Pfam_A_v33_1:PF07883.12	Cytoplasmic	8.96	ATGCTAAAAATAGAAGTTGCAAAGGCTATTGATTTTAACCAACTTATAAACTCAAAAGAAGCAGAAGTTGTAAGTATGAGAATTTTAAATCAATCTAATAGTTATATTTCTTTATTCTCATTAGCAAAAGATGAAGAAATTACAGCTGAAGCTATGTTAGGAAATAGATATTATTATTGTTTTAATGGTAGTGGAGAAGTGTCTATTGAAAATAACAAAAAAATTATTTCAAATGGTGATTTTTTAGAAGTTCTAGCTCATAATAATTATTCTATAAAATCATCTGATACTTTAAAACTTATTGAAATTGGAGAAAAGATAGGAGATGAAACTATGGAAAATCAAACTTTAAAAATGTTAGAATCTGCAAACGCTTTTAATCTTGCTGATTGTGTTGAA…
FSDG_00155[1475505-1475960]	Aspirin_1mM_overnight	0.132143	0.797309	NA	Single-stranded DNA-binding protein	NA	01_HAMAP:MF_00984	Cytoplasmic	9.26	ATGAATTTAGTTGTTTTAAATGGAAGACTTACAAGAGACCCTGAATTAAAATTTGGACAAAGTGGAAAGGCATACTCAAGATTTTCAATAGCAGTTGATAGACCTTTCCAATCTAGTGCTGATAAAAATTCTCAAACAGCTGATTTTATAAACTGTGTTGCTTTTGGAAAAACAGCTGAGTTTATTGGAGAATATTTTAGAAAAGGAAGAAAAATTTTACTTAATGGAAGATTACAAATGAGTCAATATGAATCAGAAGGGAAAAAAATAACTACTTATGTTGTTATAGCTGATTCAGTAGAATTTGGAGAAGCTAAGGCAAGTAGTGGTTCAACAGATACTGGACACAGTGCAAGTAAATCAACAAATAATGTAATGGAAACACCAACTTTTGAAGAA…
FSDG_00156[1474910-1475488]	sTSB_overnight	-0.757909	0.175327	yvqK	Corrinoid adenosyltransferase	COG:COG2096	UniProtKB:O34899	Cytoplasmic	9.97	ATGGAAGATAAAAAATATGTAAATATAACAAAAGTTTATACAAAAAGAGGAGATAAAGGAGAAACTGATTTACTTGGAGGAAGTGCAGCCAGAAAAGATAGCTTAAAAGTTGAATCTTATGGTTGTGTTGATGAGGCATCTTCTTTTATTGGACTTGCAAGATACTATTGCAAAAATAAAGTTATTAAAGAAAGATTAAAAGAAATACAAAATAAATTATTGGTTCTTGGTGGTTTCTTAGCTAGTGATGAAAGAGGAAAAGAAATGATGAAGGATCAAATTAAAGAAGAAGATATAAAATTATTGGAAGATTATATTGATGAATATAATCAAAAATTACCACCATTAAAACATTTTATATTACCAGGAGATGAAGAAGTAGCAGCACATTTTCATGTG…
FSDG_00157[1474622-1474840]	Aspirin_1mM_overnight	0.990051	0.354015	NA	hypothetical protein	NA	03_eggnog_v5_bacteria:3465R.faa.final_tree.fa	Unknown	2	ATGAAAGAGTTATTACAAAAATTGGCTTGGAAAAAATGTCATATCGCTACTGTAAATCATAAATTTAAAGATGTTACAATCTTAGATGTAGCTGATGGTTTTGTTTTAATAGAAACAGATGAAAAAGAAAAAGTTTTAATCAATTTACAATTTATAAGAATTGTAGTTGAAGCAAAAGAAGGAGCTTTACCCCCTGTATTTGTTCCACATGATTTATAA
FSDG_00158[1472740-1474359]	sTSB_overnight	-0.762099	0.210679	ybiT	putative ABC transporter ATP-binding protein YbiT	COG:COG0488	UniProtKB:P0A9U3	Cytoplasmic	9.97	ATGATAGCAACAGCTAATCTTGGAATGAGATTTTCTGGTAGAAAATTATTTGAAGATGTAAACTTAAAATTCACTCCTGGAAACTGTTATGGAGTTATAGGAGCTAATGGAGCAGGTAAATCAACATTTGTAAAAATTCTTTCAGGAGAATTAGAAGCAACTGAGGGAGAAGTTATATTTGATAAAAATAAAAGAATGTCTGTTTTAAAACAAGACCACTTCCAATATGAAAATGAGGAAGTTTTAAATGTTGTTCTTATGGGCAATAAAAAATTATGGGATATTATGGTAGAAAAAAATGCTATCTATGCTAAAACTGATTTTACAGATGAAGATGGAATAAGAGCAGCAGAACTTGAAGGAGAATTTGCTGAACTTAATGGTTGGGAAGCTGAAACA…
FSDG_00159[1471619-1472548]	Aspirin_1mM_overnight	0.654258	0.485867	NA	NAD dependent epimerase/dehydratase family protein	NA	02_Pfam_A_v33_1:PF01370.22	Cytoplasmic	8.96	ATGAAAAAAATTTTAGTTATGGGAGGTAATCAGTTCGTAGGAAAAGAAATAGTAAAAAAATTTTTAGAAAAAAAATATCAAGTTTATGTCTTAAATAGAGGAATGAGAAAAAATAAAGAAGAGGCAATTTTTTTAGAAGCAGATAGAAATAATTTTAATGTAATGAAAAAGGTTTTAAAAAATATAGATGTAGATATTATTGTTGATGTATCAGCTTATACAGAAAGACAAGTTGATATTTTACATAAGATTATGAAAAATAGGTTTAAACAATATATTTTAATAAGTAGTGCTTCTGTCTATAATAATATAGAATCTACTCCTGTAAATGAAGATAGTCAAACAGGAGAAAATTTACTTTGGGGAGAATATTCTAAAAATAAATATCTAGCAGAAAAG…
FSDG_00160[1470914-1471540]	sTSB_overnight	-0.0496926	0.646778	adk	Adenylate kinase	NA	UniProtKB:P84139	Cytoplasmic	9.97	TTGAATTTAGTATTATTTGGAGCACCGGGAGCAGGAAAAGGAACACAAGCAAAATTTATAGTTGATAAATATGGAATACCTCAAATTTCAACAGGGGATATACTAAGAGTAGCAGTTGCTAATAAAACAAAATTAGGTTTAGAAGCTAAAAAATTTATGGATGCTGGACAATTAGTTCCTGATGAAGTTGTTAATGGTTTAGTTGCTGAAAGATTAGCAGAAAAAGATTGTGAAAAAGGGTTTATAATGGACGGTTTCCCAAGAACTGTTGTCCAAGCAAAAGCCTTAGATGAAATATTAAAAAAATTAGGAAAGCAAATAGAAAAAGTTATAGCTTTAAATGTACCAGATAAAGATATAATAGAAAGAATTACAGGAAGAAGGACATCAAAAGTAACT…
FSDG_00161[1470140-1470904]	sTSB_overnight	-0.41256	0.0219539	map	Methionine aminopeptidase 1	COG:COG0024	UniProtKB:P19994	Cytoplasmic	9.97	ATGAGATTAATTAAAACATTAGATGAAATTAAAGGAATAAAAAAAGCAAATCAAATAATTGCTAAAATCTATACTGATATTATTCCTCCTTATTTAAAACCTGGTGTTACAACAAGAGAAATTGACAGAATTATTGATGAATATATCAGAAGTTGTGGAGCAAGACCTGCTTGTATTGGAGTTGAGGGATTCTATTCTCCTTTTCCTGCTGCAACTTGTATTTCAGTAAATGAAGAAGTTGTACATGGAATACCAGGAGATAGGGTCATAAAAGAAGGAGATATTGTAAGTTTAGATACTGTAACAGAACTAGATGGATATTATGGAGATTCTGCAAAGACTTTTGCCATTGGTGAAATAGATGAAGAAAGTAGAAAACTTTTAGAAGTTACAGAAAAA…
FSDG_00162[1469556-1470110]	sTSB_overnight	-0.617431	0.13314	NA	hypothetical protein	NA	03_eggnog_v5_bacteria:33RAI.faa.final_tree.fa	Unknown	2	ATGAAAAAAATTATTATTTTTTTATTGTTAGTTTTATCAGTTTGTGTGTTTGGGAAAACAGAAGCTCAATATAAGCCATATTTGAATTTAAAATCTGAGGCAAATAGAAATCCTAATGTCAACAGTTTAGTTTTTTCTGGACAAATGGAAGAAAATGGAAAAGTTGTTTCTATATATAAAAAAAATGGAAATCTTATTTATGTTTATGGAATCGAAGGAGAAAAACCAGAAATAACAATAGTTGGAGTAGCAGGGAAAAATTTATTTAGTAACTATGGAAAATGGTCAGTAGGAGCAAATTATGACAAAGTTAAAGCTAATTTTTTAGTATTTAAAAATGCAAATTATACTTATGTTCTTTCTTTTTATGATTCTAAGGGAAAAGTTGCTAATCTTTAT…
FSDG_00163[1469084-1469536]	Aspirin_1mM_overnight	0.0694546	0.757695	NA	Acetyltransferase (GNAT) domain protein	NA	02_Pfam_A_v33_1:PF13673.8	Cytoplasmic	8.96	ATGATAGAAATAAAACAGTTAATCAATAATGAAAAAGATAAGGCATTGTTATTTGCAAAAAAAGTTTATATTGAGTGTAAAGATGAAAGTTATAGTGAACAAGGAATAGAAACTTTTTGTAACTTTGTTAATAATAAAGAAATAACAAAGTCATTTAAAGTTTATGGTGCTTTTGAATATGATATTTTAAAAGGAATTATAGCAACAGATAGCCAAAAAAGACATATATGCTTATTTTTTGTGGATAAAGTTTCACAAGGTAAAGGTATTGGGAAAGAATTGATGAAAGTTGTTATAAATAACAATGAAAACTCATATATAACAGTTAATTCTTCAAGATATGGAGTTCCTATTTATGAAAAATTAGGCTTTGTAAAAATAGAAGAAGAAAAAGAACAA…
FSDG_00164[1468409-1468960]	sTSB_overnight	-0.238742	0.381364	NA	Acetyltransferase (GNAT) domain protein	NA	02_Pfam_A_v33_1:PF13302.8	Cytoplasmic	8.96	ATGAATGCAGAAATTGATATCAGTAATGTAAAATTAGAAACAGAAAGATTAATTCTTCGTGCTTGGGAAATTAAAGATTTAGATAATTTTTTTGAATATGCTTCTGTAAATGGTGTAGGTGAAAAAGCAGGTTGGGAACATCACAAAAGTAAAGATGAAAGTTTAGAAATACTTAAAATGTTTATAGATGAGAAAAAAGTTTTTGCTATTGTTCTAAAAGAAAATCAAAAAGTTATTGGTTCTATTGGTATAGAAGAATGTAGACAAGATTTGGATAAGAATTTAGAAAATTTACTTGGGAGAGAATTAGGTTATGTGTTAAGTAAAGACTATTGGAATAAGGGGATAATGACAGAAGCTGTTTCAAAAGTTATTGAATATTGTTTTAAAATATTAAAA…
FSDG_00165[1466858-1468393]	sTSB_overnight	-0.138417	0.82284	NA	DKNYY family protein	NA	02_Pfam_A_v33_1:PF13644.7	Cytoplasmic	8.96	ATGAGGGGGAATAATCAAAAGAATTCAAATATAATAATAAAAACTTGTATATTTATGTCATTAATAATTTTTTTATTATGTTTTATAGTTATACTTTGTATTGCTTTTTCTGATGATGATACTTATGAAATTGAAAATAATGGTGAAAGATATGGGAAGAGTGAATTTTATAAGTATAAAGATAAAATCTATGTTTTAGTTATTGGTAGTGGAATGTTGGAGGTTGAAGGAGTAGATATTCCCACTTTTAAAGTTTTTGATAAAGATAAAGAAGATGAGAGAGAGAATGTTGGCTTTGATAAAAATAGAATTTATTTTGGAAATATTGCAGTTTCAGATTTAGATACTGATAAGTTGTATTATGTAGGAAATAATTATTATAGTGATGGTACTAATAGT…
FSDG_00166[1465341-1466825]	sTSB_overnight	-0.562924	0.149971	NA	DKNYY family protein	NA	02_Pfam_A_v33_1:PF13644.7	Unknown	2	ATGAAGTCAAATAATTTAGATGATATTATTAAAAAGAAAAAAACTTCAAATACATCATTTTATTTTAAATTAGCTGTAATTGTGTTTGCAATGCTTGCACCGTTTTTCATACCTTATATGATAGGGAGTGATGGTAAATCTTATGAAATTAAGACTAATGGCGAACAATATGGGACAAGTAATTTTTTTAAATATCAAGGAAAAATTTATGTTTTTACCTTAAATGATGGAATGCAAGCACTTGAAAATGTTGATATAGAGACATTTAAAACTTTAAATTCAGGAGATTATTTTACACAAAATATTGCTTTAGATAAGAATTCTGTTTATTTTGGAAATGTAATTATTCCTGACTTAGATCCAAATAAACTTGAAGTTATAGGAAATGGATATTATACT…
FSDG_00167[1463843-1465360]	sTSB_overnight	-0.476727	0.24202	NA	DKNYY family protein	NA	02_Pfam_A_v33_1:PF13644.7	Cytoplasmic	8.96	ATGAGAATAAAAGATTTTGATGAGAATTTAAAATTTAAAAAGAAAAGAACTTCAAATTTTTCATTTATAATAAAAATAGTTCTTATTATATTTGTAATGTTTATGCTGTTTTTTATATTTTTTATAAATTTTAGTCCAAATGAAAAAGATGTTAATTCTTTTGAAATTGAAACTAATGGAGAAAAATATGGGAAAAGTGAATTTATAAAATATAATGGAAAAGTATATGTTCTTGTTTGGGGAAATGGAATGTATACTTTAAATAATGTTGATATAGATACATTTAGAGCTATAAGTTCAGAAGATTTTTATAGCAAAGTTGTTGGTTTAGATAAAAATCACGTTTATTTTGGGAATATTACAATTCCAGATTTAGACCCAAATAAATTCTATATAATA…
FSDG_00168[1462315-1463811]	sTSB_overnight	-1.02516	0.0171056	NA	DKNYY family protein	NA	02_Pfam_A_v33_1:PF13644.7	Cytoplasmic	8.96	ATGAGAATAAATGATTTTGATGAAGAATTTAATTTTAAAAAGAAAAGGAGTTCTAACACTTTGTTTATAATAAAAATTGTTTTTATTATATTTGCAATATTTGCTATTTTATCATCTGTTCTTTTTCTTTCAAAAATGGGAAGTTCAGATTCTTATGAAATAGAGGAAAATGGCGAAAGATATGGAAACAGTGAATTTATAGAATATCAAGGAAAAATTTCTGTTCCAGTTCCTAGTGGTGGAAGATATTTTTTAAATGGCGTTGATATAAATTCATTTAGAACATTAAATTTAGAAGATAGAGACACTAGAATTATTGGTTTAGATAAAAATCATGTTTATTTTGGGAATATTGCAATTCCTGATTTAGATCCAAATAAACTTGAAGTTATAGGAAAT…
FSDG_00169[1460540-1462318]	sTSB_overnight	-0.868078	0.12636	NA	DKNYY family protein	NA	02_Pfam_A_v33_1:PF13644.7	Cytoplasmic	8.96	ATGAAAATAAATGGTGAAGATTTATCAAATTTAAAAGAAAAAAATTCTAGAAAAGCTTTATCAAAAACTTTATTAAAAGTTGTAATAATTTCTATTCTTATAGTTGTTATATCTTATTTAGTTCTAATTTTCTCAGTTTTCAAAATGAAATCAGATTATAATTTTAATCAAGAAATTTTAAATAATGGTCAAAAATATGAAAAAAGTATCTATATAAAATATAAGGATAAAATCTATGCTTGTGTATATGGACTCTTTTATCAATTAGATAATGTTGATATAGGAAGTTTCAAAGTGCTTGACTCAATGGATTATTCTGATAGCTGTGTAGCAGTGGATAAAAATAATGTATATTTTGGCAATCAAATAGTATCAGATTTAGACCCTAATAAATTGTAT…
FSDG_00170[1460224-1460445]	sTSB_overnight	-0.679387	0.48591	infA	Translation initiation factor IF-1	NA	UniProtKB:P65119	Cytoplasmic	9.97	ATGTCAAAGAAAGATGTTATCGAATTGGAAGGTGTTATAGTAGAAGCCTTACCTAATGCTATGTTTAAAGTAGAATTAGAAAATGGGCATACTATACTTGGTCACATCTCTGGAAAAATGAGAATGAATTACATTAAAATTTTACCAGGTGATGGAGTAACTGTACAGATCTCTCCTTATGACTTGTCAAGGGGCAGAATAGTTTACAGAAAGAAAAACTAG
FSDG_00171[1460090-1460203]	sTSB_overnight	-0.529345	0.907554	NA	NA	NA	NA	NA	NA	ATGAAAGTAAGAGTATCAGTAAAACCTATTTGTGACAAGTGTAAGATTATTAAAAGACATGGAAAAATAAGAGTAATCTGTGAAAATCCTAAACATAAACAAGTTCAAGGATAA
FSDG_00172[1459540-1459896]	Aspirin_1mM_overnight	0.00117538	0.811317	rpsM	30S ribosomal protein S13	NA	UniProtKB:P15757	Cytoplasmic	9.97	TTGGCTAGAATAGCAGGAGTAGATATCCCAAGAAACAAAAGAGTTGAAATAGCTCTAACATATATTTATGGAATTGGAAAACCAACTTCTCAAAAAATATTGAAAGAAGCTGGAGTAAATTTTGACACAAGAGTTAAAGATTTAACAGAAGAAGAAGTAAATAAAATCAGAGAAATTGTTAAAGATATCAAAGTTGAAGGAGATCTTAGAAAAGAAGTAAGATTATCTGTAAAAAGACTTATGGATATTAAATGTTACAGAGGATTAAGACATAAAATGAATCTTCCTGTAAGAGGGCAACACTCAAAAACAAATGCAAGAACTGTAAAAGGTCCTAAAAAACCTATAAGAAAATAA
FSDG_00173[1459105-1459494]	sTSB_overnight	-0.88353	0.0303702	rpsK	30S ribosomal protein S11	NA	UniProtKB:P66357	Cytoplasmic	9.26	TTGGCTAAAAAGACAGTAGCTAAGATAAAAAAGAAAAGTAAAAATATTCCTAATGGAGTAGCTCATATACATTCAACTTTTAATAACACAATAGTTGCAATAACTGATGTAGATGGTAAGGTTGTTAGCTGGAAATCTGGTGGAACTTCTGGGTTCAAAGGAACTAAGAAAGGAACTCCGTTTGCAGCTCAAATAGCAGCTGAACAAGCAGCACAAATTGCTATGGAAAACGGAATGAGAAAGGTTGAAGTTAAAGTAAAAGGACCTGGTTCTGGAAGAGAAGCTTGTATCAGATCACTTCAAGCAGCAGGATTAGAAGTTACAAAAATAACTGATGTAACTCCTGTGCCTCATAATGGTTGTAGACCACCAAAAAGAAGAAGAGTGTAA
FSDG_00174[1458478-1459065]	sTSB_overnight	-0.697394	0.149252	rpsD	30S ribosomal protein S4	COG:COG0522	UniProtKB:P80373	Cytoplasmic	9.97	ATGGCAAGAAATAGACAGCCTGTTTTGAAGAAGTGTAGAAACTTAGGAATAGATCCAGTTATCCTAGGTGTTAAAAAATCTTCTAATAGACAAATAAGACCTAATGCAAATAAAAAACCAACTGAATATGCAACTCAATTAAGAGAAAAACAAAAAGCGAAATTTATATATAATGTAATGGAAAAACAATTCAGAAAAATATATGAAGAAGCAGCAAGAAAACTTGGAGTAACAGGTTTAACTCTAATTGAATACTTAGAAAGAAGATTAGAAAATGTAGTTTACAGATTAGGATTTGCAAAAACTAGAAGACAAGCTAGACAAATAGTATCTCATGGACATATAGCTGTAAATGGAAGAAGAGTAAATATAGCTTCTTTTAGAGTAAAAGTAGGAGAT…
FSDG_00175[1457469-1458449]	sTSB_overnight	-1.35113	0.081285	rpoA	DNA-directed RNA polymerase subunit alpha	NA	UniProtKB:P66706	Cytoplasmic	9.97	ATGTTAAAAATAGAAAAGCAGGCTAAAGCAATAAAGATAACAGAAGTTAAAGAAAGTAATTACAAATCTCAATTTATTGTAGAACCTTTATATAGAGGTTATGGAAATACTTTAGGAAATGCACTTAGAAGAGTTTTACTTTCATCTATACCTGGTGCAGCAATAAAAGGTATGAGAATTGAAGGAGTTTTAAGTGAATTTACTGTTATGGATGGTGTTAAAGAAGCTGTTACAGAAATTATCTTAAATGTTAAAGAAATTGTTGTAAAGGCTGAAAGTTCTGGTGAAAGAAGAATGACACTTTCTATAAAAGGACCTAAGGTAGTGAAAGCAGCAGATATCGTTGCAGATATTGGACTTGAAATAGTAAATCCTGAACAAATTATATGTACTGTAACT…
FSDG_00176[1457091-1457441]	sTSB_overnight	-0.0244229	0.853053	rplQ	50S ribosomal protein L17	COG:COG0203	UniProtKB:Q6N4V8	Cytoplasmic	9.26	ATGAATCACAATAAATCATATAGAAAATTAGGAAGAAGAGCTGATCATAGAAAGGCTATGCTAAAAAATATGACTATATCTCTTGTAAAAGCTGAAAGAATAGAAACAACAGTTACAAGAGCTAAAGAATTAAGAAAATTTGCTGAAAGAATGATAACTTTTGGTAAGAAAAATACTTTGGCAGCTAGAAGAAATGCTTTTGCATTTTTAAGAGATGATGAAGCAGTAGCTAAAATATTTAATGAAATAGCACCAAAATATGCTGAAAGAAATGGTGGATACACTAGAATAATTAAGACATCTGTTAGAAAAGGTGACTCAGCAGAAATGGCGATAATTGAATTAGTTTAA
FSDG_00179[1448009-1448989]	sTSB_overnight	-0.134224	0.678482	gloB	Hydroxyacylglutathione hydrolase	NA	01_HAMAP:MF_01374	Cytoplasmic	9.97	ATGTTAAATGAAATTGCAAAAAATATATATTTAGTAGAGGTACCTTTACCTAAAAATCCATTGAGAGCATTAAATTGTTATTTTATTAAAAATGGTGAAAATATTTTAGTTGTAGATAGTGGTTTTGACCATGAAGAAAGTGAAAAAGCATTTTTTAATGCCTTAGATGAATTAGGAGCAAAAGTTGGAAAGACAGATATGTTTCTAACTCATTTACATGCTGACCATTCAGGGTTGGCTTTAAAATTTAAAAATAAATATCAAGGTAAAGTCTATTGTAGCCAAATAGATACTGATTATATAAATCAAATGAAACATGAACTGTATGCTGATAGATTTGTTCCTACATTAAAAGTTATGGGAATGAAACCAGACTTTAAATTTTTTGAAACTCACCCT…
FSDG_00180[1447703-1447969]	sTSB_overnight	-0.448634	0.628495	NA	hypothetical protein	NA	03_eggnog_v5_bacteria:33FP3.faa.final_tree.fa	Unknown	2	ATGAAGCAAGAGTTTATTATTGATTTTATAATCCGTAAACCTGCAAAGTCTTTTTTCAAAAAACATGAAAATATAAAAGAAAAATTTAAAAATAATATTATTCTTCATTTTAAAGGACAAAGAAATATAGATATAAAAAAACTAATAGGATATAGTGATTTATTTAGAATGAGAATAAACAGTTATAGGGTTATTTATAAAGTTATAAATAATAAAATTATATTAATTGATGTTATAGATGCCGATAATAGAGGAGATATATATTAA
FSDG_00181[1447437-1447706]	Aspirin_1mM_overnight	0.224716	0.68887	NA	hypothetical protein	NA	03_eggnog_v5_bacteria:33JB1.faa.final_tree.fa	Cytoplasmic	8.96	ATGAAAGCTATCAGTTTAAGACTTGACGAACAAACATTACAAGATATAAAAAAAGTATCTAGCATATATAATATTCCTACATCTGATTTGATTAGAAAAGGTATTAAAATGATTCTAGAAGCTAAAAAAAGTGAAGCTTATTATAGATTAACAGCAGATATTGAAGAAACTACCCAAAAAGAAACTGATGAAATCATTGAAAGATTAAATAAATATAATGATGATGAACTTGAAATTGTTGAAAAAGAAAGTGTGGTTGTCAAATTATGA
FSDG_00182[1446651-1447244]	Aspirin_1mM_overnight	0.247805	0.66422	eamB	Cysteine/O-acetylserine efflux protein	COG:COG1280	UniProtKB:P38101	CytoplasmicMembrane	10	ATGATTTTAAATATGTTATTTGAATATCTTCCCTATGCTTTAATAACTAATTTTACTCCAGGACCAAATAATATTCTTGCTCTAAATTCAACAAAAACTTATGGATTTAAAAGAAGTTGGAAAGTATTATTAGGGATATGTTTAGGATTTACTTGTATTATGATAATCTGTGGGATAGTTTGTATTTCATTAAAAAAAGTTAGTGACACCTATCAAAATATTATGAAATATATAGGAGCTTTATATATATTTTGGTTAGCATGGCATATTTTTAAAAGTAAACCTAGTAGTGTTTTAGAAAATTCACCTAAGGAATTAACATTTTTATATGGTTTTATAGCTCAATTTGTTAATGTAAAAGTAATGCTTTATGGAATGGTTTCTATTTCAACATTTATA…
FSDG_00183[1446189-1446614]	Aspirin_1mM_overnight	0.0241809	0.906482	NA	hypothetical protein	NA	04_eggnog_v5_archaea:arCOG00826.faa.final_tree.fa	Unknown	2	ATGATAAAAGAATTTGATGGTTCACAAAAAATGATGGAAGATATAATCTATATAGATAGCAAATCTTTTAAAGACATAGATTCTGATATAGATGAGTTATGTGAAAGAATAAAAAAGAATAAACAATATCAATTATTTGTTAAATACTCACAAAATATTCCAGTTGCATATTTAGGAATTTTGTATATGTCTAATTTACATTATGATGGAGCATGGATAGATTTAATTGCAGTGGTGGAAGAACATAGAAATAAAGGTATAGGCAGAGAATTACTTAAATTTGCTGAAAACAAGGTAAAAGAAAAGAAAGGGACAGTTTTAACTGGTTTAGTAAGAAAAGATAATGTTTCTTCTTCTACAATGTTTTTGAATTCAAATTTTAAACCTAGTGAAAAAGAT…
FSDG_00184[1443886-1446003]	sTSB_overnight	-0.254627	0.301822	glnA	Glutamine synthetase	NA	UniProtKB:P15623	Cytoplasmic	9.97	ATGAACAACTTATTGGACAATTTTGGGACTAACTGTTTTTCAGAAAAAAATTTAAAGAATAGAGTTCCAGATTATGTGGTTAAGAAATTTTTAGAAATCAAAAATGGAAAAGCTGAACTTACATTAGAGATTGCAGATATAATAGCAAATGCTATAAAAATGTGGGCATTGGAGAAAGGAGCAACACATTATACACATTGGTTTCAACCTCTTACCGACCTTACAGCTGAAAAACATGAATCTTTTATATCCATTAATTCAGATGGAACAAATATGGCAAAATTTTCAGGAAAGGATTTAATGAAAGGTGAATCTGACACTTCATCATTTCCAAATGGAGGGTTAAGATCAACTTTTGAAGCAAGAGGTTACACTGCTTGGGACATAAGTTCCCCTATG…
FSDG_00185[1442344-1443804]	sTSB_overnight	-0.00378342	0.556923	pepD	Cytosol non-specific dipeptidase	COG:COG2195	UniProtKB:P15288	Cytoplasmic	8.96	ATGTCAAGAAAATTAGAAAATTTAAAACCAGAAAGAGTATTTTATTATTTTGAAGAATTATCAAAAATTCCAAGGGAATCAGCAAATGAAAAAGCTGTGAGTGATTTTTTAGTGGATACTGCCAAAAAATTGGGATTAGAAGTGTATCAAGATAAAATTAATAATATAGTTATTAAAAAGCCTGCAACTAAGGGTTATGAAAATTCAGATGGAGTAATACTTCAAGGACATATGGACATGGTTTGTGAAAAAGAACTTGATTCCAACCATAATTTTAAAACAGATGGGATTGATTTAATTGTTGATGGTAAATTTTTAAGAGCAAATAAAACAACTCTTGGAGCCGATAATGGAATAGCAGTTGCTATGGGACTTGCTATTCTTGAAGATAATACTATT…
FSDG_00186[1441520-1442104]	sTSB_overnight	-1.35485	0.0742316	cmk_1	Cytidylate kinase	NA	01_HAMAP:MF_00239	Cytoplasmic	8.96	ATGAATAGAATTATAACAATTGGACGTGAATTTGGTAGTGGTGGAAGAACAATAGCCAAGATGACAGGTGAAAAACTTGGAATTAAAGTATATGACAATGAATTACTTATAAAGATTGCCAAAGAAAGTGGACTTGCTCAGGCTTATGTTGCAGAAAAATCTGAAAATTTAACTTTAAGTGATTTAATTGGAAGAAGTCTTTCTGGGTTTGGAACTTATAATCAAGTGCTAGTTGAAGATAATTTATGGAAAATGCAAAGTGAAGTCATTTTAGACTTAGCTAAGAAAGAAACTTGTATTATTGTTGGAAGATGTGCAGATTATATTTTAAAAGATAAAGCAAATTGTTTAAAAGTATTTGTATATGCCAGCTTAGAAGAAAGAATTAATCGTATTGTT…
FSDG_00187[1441087-1441500]	sTSB_overnight	-1.16365	0.139704	NA	hypothetical protein	NA	03_eggnog_v5_bacteria:32XA9.faa.final_tree.fa	Cytoplasmic	8.96	ATGGATAAAATAAAAAATATGAATGATACGGAAAGTAAAAATTTAAAATTTATAATATTACATATTAATGATACTCAAGTTAGATTATTAGAAAAATTTTTTGAAAAAATAGGAATTTATTACTACACTGTTGAAAATGATGTTAAAAGGGCAATAGATAAAACGATAAAACATCAACAAACAAAAGTTTGGCCTGGTTCAGATGCTCTAGTAACATTCCCATTAGGTGATAAAAGAGTGAATGAGTTTTTAATAAAATTAAAAACTTTTAGAATGATTTTACCTAAGGGGCTTGTATTGTCAGTTGAGATTGTTCCATTAGAAAAACTTATTAAAAGTGTGTATGAAGAAGATATCCCTATTGATGAAGAGTTAATGAAGGAATTACAAGAAGATAAA…
FSDG_00188[1438026-1441094]	sTSB_overnight	-1.07129	0.00614196	swrC	Swarming motility protein SwrC	COG:COG0841	UniProtKB:O31501	CytoplasmicMembrane	10	ATGTCGTTAGCAGGAATTTCAATTCGTAGACCTGTTGCAACAACAATGGTAATGGTATCATTTATTTTTATTGGACTTTTAGCAATGTTCTCAATGAAAAAAGAATTGATACCAAATATAAATATTCCAGTTGTAACAATCTCTACAACTTGGAATGGAGCCGTTGCAGAAGATGTTGAAACACAGGTTACAAAAAAGATAAAAGATAGCCTTTCTAATGTTGAGGCTATTGATAAAATACAAACTGTATCTTCTTACGGTAGTTCATCAGTGGTTGTAAACTTTGATTTTGGAGTGGATACTAATGATAAAGTTACACAAATTCAAAGAGAAGTTTCAAAAATAACTAATGATTTACCTAAGGATGCTAATACTCCAATAGTCAGAAAGGTAGATGCT…
FSDG_00189[1436917-1438026]	sTSB_overnight	-0.771868	0.00348958	mdtA_3	Multidrug resistance protein MdtA	NA	01_HAMAP:MF_01422	Unknown	2.5	ATGAAAAAGATATTAACAATATTCCTCGCAGTTAGTTTATTATTAGTTGCTTGTGGAAAAGATAAAGAAGAAAAAAAAGAAACTACTAAACAAGAGGCAACCGTTACTGATGAACAAAAATCAGTAAAATCTGTTGAAGTCGCAGAAGTAAAAACTAGGGAAATGTCAAAACTTTTTGATTCAAGTGCTGTTTGGGAGCCATTAGCAAAAGTTGATTTTTCAACTGATAAAGGTGGGACAGTAAAGAAAATTTTCAAAAAGAATGGTGAATTTGTAAAAAAAGGAGAAGTTGTTGTAAAACTTTCTGATGCACAAACAGAAGCTGATTTTTTACAGGCTAAGGCAAATTATCAAACAGCAACTTCAAATTATAATATAGCAAGAAATAATTATCAAAAG…
FSDG_00191[1435337-1436608]	sTSB_overnight	-0.558102	0.0650822	NA	Outer membrane efflux protein	NA	02_Pfam_A_v33_1:PF02321.19	Unknown	5.48	ATGAGAAAAATATTAACAGTATTTCTTTTAATGACAAATATTGTTTTAGCCAGAGATTTAACTTTGGAACAAGCAATAGATTTATCATTAAATAATAGTAAAGAGATGAAAATATCTGAAAAGAATTTAGATATTTCAAAATTAAATGTGAGTAAGGCTTTTAAAAATGCTTTACCTTCTGTAACCTATTCTGGAGCCTACACAATAGGAGAACATAAAAGACAGATTTTAACTCAAACTGAAAGAGATAGAGTTAATAAAAAAAGAGGCTATACACAAAATATAAGATTGACACAACCTCTTTTTACAGGAGGTGCAATAACAGCTGGTATTAAAGGTGCAAAAGCCTATGAAAATATAGCAAGTTACTCATTTTTACAAAGTAAAATAAAAAATAGA…
FSDG_00192[1434680-1435315]	sTSB_overnight	-0.131361	0.957418	NA	Bacterial regulatory proteins%2C tetR family	NA	02_Pfam_A_v33_1:PF00440.24	Cytoplasmic	8.96	ATGAATTTTGATAATGATAAGAAATATTTAATATTAGAAAAAGCTAAAGATATGATAATCACTGATGGATATAGTAACTTATCAATAAGTAAACTGACCTCAGAAATTAATATATCAAAAGGAAGTTTTTATACTTATTTTTCGTCAAAAGATAAAATGCTAGGCAAAATTTTAGATGAATATATAGAAAATACAAAAATATTTACAAATAACTTATTAAATATACCAAAAAATCTTGATGAATGCCTAGATTACTATATTAATTCTGTGCTGAATTTAACAGATGATGAACTTAAATTAGAACTGGTTATGGTAAATCTAAGAAGAAACTATGAGGTTTTCAATGAAGAAAATTTTATAAAATTAAAAAATACAGCAAATATTATGATAGATTTTATA…
FSDG_00193[1432748-1434484]	sTSB_overnight	-0.413787	0.150245	sppA_2	Protease 4	COG:COG0616	UniProtKB:P45243	CytoplasmicMembrane	7.88	ATGAAAATTTTACACTATCTAAAAAGATTTATATTGTTTGTGATAAAAGAAGTTTTATCATTCTTTATAAAATTATTTTTGTTCTTATTTATTGTTGGCATTATCATAAGTGCTGTTATTAAAAATTTTGAGAAGAAACCAACAGTGGCTATAAAGGATAAAGCCTATATTTTAATAAATCTAGCGGATAGTTACAATGAAAGGCTATTAAAATCAAATTTATTTGAAGATGATTCTATAAGTTTTTATACTTTATTACAAAGTGTTGAAAATGCTTCTTATGACGATAGAGTTGAAGGAATTATTTTAAAAATGAATGGAGATTCTTTAAGTTATGCTCAAAGTGAGGAACTAGCACATGAGTTATCAATGGCAAGAGCAGCTGATAAAAAAATAATT…
FSDG_00194[1432326-1432679]	Aspirin_1mM_overnight	0.210146	0.830116	NA	Nucleoid-associated protein	COG:COG0718	UniProtKB:A3DHB8	Unknown	2	ATGGTTAGAAAACTAAAAGGGACAAAAGCAACAGCAGGAGGAAATCAAGCTGATATTGTTAAACAAGCACAAGCAATGCAACAACAAATGTTAGAAGTTCAAGAACAATTGAAATCTAAGGAAGTTAGTTCATCAGTTGGTGGAGGAGCTGTTTCAGTAAAAGTAAATGGACAAAAAGAACTTATAGAAGTAAAATTATCTGATGAAGTATTAAAAGATGCTGCAAATGATAAAGAAATGTTAGAAGATTTGATACTTACAGCTGTTAAAGATGCAATGGCCAAGGCTGAAGAATTAGCTGAAGGAGAAATGGCGAAAGTAACAGGTGGAATAAATATTCCTGGTTTATTCTAA
FSDG_00195[1431611-1432237]	sTSB_overnight	-0.36611	0.515473	NA	hypothetical protein	NA	02_Pfam_A_v33_1:PF04028.14	Cytoplasmic	8.96	ATGGAAGAAAATAAAAAATATAGAATTTTAGGAACATTACTTTATTATATATTAAAAATAATATCTTCTACTTTAAAAATAGAAATTATAAATAAATATGGAATTGATATGCAAAAACCTCATATTTATGGATTTTGGCACAGTAAACTTTTTATAACACCAATATTTTTTAAAGATGTTGAAAAAAAACTTGCAATGTCAAGTCCAACAAAAGATGGAGAGCTAATTTCTGTTCCTCTTGAAAAAATGGGTTATGTTCTAGTGAGAGGTTCATCTGATAAAAATCAAATTTCAAGTACAATATCACTTTTAAAATATCTAAAAAAAGGATATTCAATAGGAACTCCATTAGATGGACCAAAAGGACCAAAAGAAAGACCTAAAAAAGGACTTTTATAT…
FSDG_00196[1429458-1431368]	sTSB_overnight	-1.01216	0.0147029	metG	Methionine--tRNA ligase	NA	UniProtKB:P67579	Cytoplasmic	9.97	ATGAAAAAGAATTTTTTTGTTAGTACACCAATATACTATGTAAATGGTGATCCCCATGTAGGAAGTGCATACACAACAATAGCAGCAGATGTTATAAATAGATATAATAAAGCGATGGGAATGGATACTTATTTTATGACAGGACTTGATGAACACGGGCAAAAAGTAGAACAAGCAGCAGAACAAAATGGTTATACTCCACAAGCATGGACAGATAAAATGACTCCTAATTTTAAAAATATGTGGGCAGCCTTAAATATCAAATATGATGATTTTATAAGAACGACAGAAGATAGACATAAAAAAGCAGTAAAAAGAATTTTAGATATGGTTAATGCAAAAGGAGATATCTATAAAGGAGAATATGAAGGAAAGTATTGTATTTCTTGTGAAACATTT…
FSDG_00197[1428811-1429431]	sTSB_overnight	-1.29618	0.231344	NA	hypothetical protein	NA	Prodigal:002006	Cytoplasmic	8.96	ATGGGAAAAATTATTAGTAAAAAAGATGAAGAATTTTTTGAAAATGTAGAATATTTTAGTGAAATTATAGATAGAATAAACGACATTCAAATTAATAATAATTATTCTAATGAAGAAATGGATAATGATTTAGATGTAGCACTTTGGAGAGCTTTTGTATATATTAATTTATGGAGTTATAAAGGATATGCAAGAGCAGAAAAGATACTAAAAAAAGTAGAAAACAAAGGAATAAAAAATCCTATTTGGTGTTATAGATATGCAGTTTCTATTGCAAGACTTAGAAAATATGAAGAGGCTTTAAAATACTTTTTAATAGGAACAGAAGTTGATTCTACATATCCTTGGAACTGGTTGGAACTTGGTAGATTGTATTATAAATTTGGAAAACTTGACAAA…
FSDG_00198[1427914-1428798]	sTSB_overnight	-0.60456	0.187857	gtaB	UTP--glucose-1-phosphate uridylyltransferase	NA	UniProtKB:Q7A3J9	Cytoplasmic	9.97	ATGAAAAAAGTTACTAAGGCTGTTATACCTGCTGCTGGTTTAGGAACAAGAGTTTTACCAGCAACAAAGGCTTTACCAAAGGAAATGCTTACAATAGTTGATAAACCCTCTTTACAATATATAGTTGAGGAGTTAGTTGCCTCTGGAATAACTGACATTCTAATAATAACAGGAAGAAATAAAAATTCAATAGAGGACCATTTTGATTTTTCTTATGAGTTAGAAAATACTTTAAAAAATGATAATAAATTAGATTTATTAGAAAAGGTTTCACATATATCAAATATTGCAAATATCTATTATGTAAGACAAAATATGCCACTTGGTTTAGGACATGCAATTTTAAAAGCTAAATCTTTTATTGGAGATGAACCTTTTGTTATTGCTCTAGGAGATGAT…
FSDG_00199[1427106-1427744]	sTSB_overnight	-0.646939	0.324305	pal_3	Peptidoglycan-associated lipoprotein	NA	01_HAMAP:MF_02204	Periplasmic	9.44	ATGAAAAATAAAAAAATAATTGCAAGTTGTATGCTAGCTTTATCATTAGTTGGATGTACTGGCTTTGAAGCAGGTAATGGTGGATATACAACTGGTGGAGCCGCTGGTGGAGCTGCTGTTGGAGCTTTAGCAGGACAAATAATTGGTAAAGATACAAAAGGAACTTTAATTGGTGCCGCTGTTGGTTCTTTAGTAGGAATGGGCTGGGGAGCTTACAGAGATAATCAAGAAAGAGAATTAAAAGCTAAACTTCAAGGTACTCAAGCACAAGTTAAAAAAGAAGGTAATGCATTAGTTATAAACCTTCCAGGAGGAGTTACTTTTGCAAGTGATAGTGCAAATATATCTTCTGGTTTCTATTCAGCACTTAATGGAATTGCTCAATCTTTAAATAACTAT…
FSDG_00200[1426474-1426938]	Aspirin_1mM_overnight	0.227081	0.770689	NA	hypothetical protein	NA	03_eggnog_v5_bacteria:3071I.faa.final_tree.fa	Unknown	2	ATGAAAAAAGAATGGGCTTTTTTAAAATTACTTACAACTAAGGGGTATAGAAAAGTTGTATTAATTCCATTAGCATTTTGCTTGGGATTTTTTCTATACTACTTATATACTGATTTCATGGGAGGTAAAGTAGAAAAAACAGTTTATGATGATGGTACAGTGAGAATATATGCTCAATCAGATTTAGGTTCATGCAAACTACCTAAAATTTTAGATGCTTTAAATATTCCTATTCATGATAAATTGAAAATTAGAAATTATGATGTCTACCTTGATAAAGATGAAAACATTAATTCAGTAGAAATTTATTGCTTAACTGATAAAGATGGAGATGAAATTATTGAATGGTATAAAGAAAAGTTAAATTCTTCTAGTGAAGCCAAAGGTATGTGGAATGGA…
FSDG_00201[1425487-1426308]	sTSB_overnight	-0.346758	0.35536	cbiK	Sirohydrochlorin cobaltochelatase	COG:COG4822	UniProtKB:Q05592	Cytoplasmic	8.96	ATGTCTAAAAAAGCATTATTTATGGTACATTTTGGGACTACTCATAATGATACAAAAGAACTTACAATAGATAAAATGAATAGAAAGTTTGCTGATGAATTTAAAGATTATAATTTATTTACTGCATACACATCAAGAATTGTTTTAAAAAAATTAAAAGATAGAGGGGAGTTTCTTAGTACACCAATTAGAGTTTTAAATTCTTTGGCAGACCAAGGGTATGAAGAATTACTTGTTCAAACTTCCCATATTATCCCAGGTATTGAATATGAAAATTTAGTAAGAGAAGTAAATTCTTTTTCTAATAAATTTAAGAGCATAAAGATAGGAAAGCCTCTTCTATATTATATTGATGATTATAGAAAATGTGTTGAAGCCTTGGCAGATGAATATGTTCCA…
FSDG_00202[1423667-1425226]	Aspirin_1mM_overnight	0.363385	0.317802	arnT	Undecaprenyl phosphate-alpha-4-amino-4-deoxy-L-arabinose arabinosyl transferase	NA	01_HAMAP:MF_01165	CytoplasmicMembrane	10	ATGTTTTCAACTAAAAGAAAAGATATCTTTGTTTTGATAGTTCTTTCTATTTTTGCTCTTTTATCATTTATTTGGATAAGAGAAATAGACAGTGCAGAAGCAAGAAATCTTATATCAGCTCGTGAAATTTTACAAAATTCTAATTGGTGGACACCCACTGTGAATGGACATTTTTATTTTGAAAATCCCCCTTTACCAATTTGGTTGACTGCTTTTGTGATGATGATAACTCATTCTCATTCAGAAGTTATTTTAAGATTGCCAAATATGCTATGTTGTATTTTCACAGTTTTATTTTTATATAGAAGTATGATTAGAATAAAAAAAGATAGGCTATTTGCCTTTTTATGTTCTTTTATCTTATTAAGTACCTTTATGTTTATAAAATTAGGTGCTGAA…
FSDG_00203[1422727-1423440]	sTSB_overnight	-0.656317	0.799095	arnC	Undecaprenyl-phosphate 4-deoxy-4-formamido-L-arabinose transferase	COG:COG0463	UniProtKB:P77757	CytoplasmicMembrane	7.88	ATGAAAAGAATATCAGTTATTGCACCAATCTATAATGAAAAAGAAAATATTGAGCTTTTGGTTGAAAAAATTAAAACCACTTTAAAAGATAGATTTACTTCTTATGAAATTATTTTAGTTGATGATGGAAGTACAGACGGTAGTAGTGAGCTAATTGAAAAAATTGCTTCTACTGACCCACATATCAAAGATTATCACTTTACAAAAAATAATGGTCAGACAGCAGCTTTATCAGCAGGTTTTAAATATTGCACAGGAGATATAATTGTAACTATGGACTCGGATTTACAAACTGATCCAGAAGATATTTATCTTATGTTACCCTATTTAGATAAATATGATATGGTAAATGGAAAAAGAACAACAAGAGAAGATGGTTTTAAAAGAAAAATATCATCT…
FSDG_00204[1421766-1422440]	sTSB_overnight	-1.07981	0.153622	arlR	Response regulator ArlR	COG:COG0745	UniProtKB:Q9KJN4	Cytoplasmic	9.97	ATGATAAAAATTTTATTAGTAGAAGATGATAAAAACATTCAAAGACTTTTAACATTAGAACTAAGACATAAAGGATATTTAGTTGATTCGGCCTATGATGGTGAACAAGGTATGGAATTATTTACAAAAAATTATTATGATGTTATATTGCTTGATTTAATGTTACCCAAAAAATCTGGTAAGGAATTATGTCAAGAATTTAGAAAATTAAATAACACTCCAATTATAATAATAACAGCAAAAGATTCAATTTTAGATAAAGTTGAGCTTTTAGATTTAGGTGCAAATGATTATATCTGTAAACCTTTTGCAATGGAAGAATTGTTAGCTAGAATTAGGGTGGCAACAAGAAATAAAGAAAATTCTGTTGATAAACAATTCTATTTAGAAAAAGATATT…
FSDG_00205[1420459-1421763]	sTSB_overnight	-0.627041	0.116911	sasA_2	Adaptive-response sensory-kinase SasA	NA	01_HAMAP:MF_01837	CytoplasmicMembrane	7.88	ATGAAAAAGATATCTAATGAACTGTTAAAAACTTATTATTGGATTATGCTTTTATTTACTGCATTTTCAGTCTCTGCTCTTGTTAGTTTTTCCATTTTTCTTTGGAGAGAAAGTGAAAAAGATATACAAACAGTGGAAAAATTTATAGATTATGAATTATGGGAATTTGAAGAAAAGGAAGAATTAAAAGGATTACCAGACGAACAGCTTTTTAAAAATGCTTTGGAAGAAATTCCTAAAATACCAGATGTTTATGTAGAATTTTTTTATCGTGGAAAGAAATATACAAAACCACCTTATCTACCAGATAGAAAACATAATTTTTTAGATTATTATTCAGTTACTAAAACCTATCAACCTAAGGGATATGAACCAATAGAAGTAAAAATTACTAAAAGA…
FSDG_00206[1419575-1420168]	sTSB_overnight	-0.012985	0.570005	NA	Uracil DNA glycosylase superfamily protein	NA	02_Pfam_A_v33_1:PF03167.20	Cytoplasmic	8.96	ATGAATAGAGATGAAAAATTAAAAAAACTTATTGAAGAAATAAAAAATGATGAAGAAAATAAGAAATATACAGAACAAGGCATTGACCCTCTTTTTTCTGCACCAAAAGAAGCAAGAATTGTTATTGTCGGGCAAGCTCCAGGTATAAAAGCTCAAGAAAATAGATTGTATTGGAAAGATAAAAGTGGAGATAAATTAAGACTTTGGATGGGAGTAGATGAAAAAACTTTTTATAGTTCAAATTTACTTGCTATAATACCAATGGATTTTTATTATCCAGGAAAGGGAAAAAGTGGAGATTTACCTCCAAGAAAAGATTTTGGAGAAAAGTGGCATAATAAAATTTTAGAATTATTGCCTAATGTTGAATTATTTATATTAATTGGAAAATATGCTCAA…
FSDG_00207[1418240-1419283]	Aspirin_1mM_overnight	0.290968	0.520548	NA	Bacterial extracellular solute-binding protein%2C family 7	NA	02_Pfam_A_v33_1:PF03480.14	Unknown	5.41	ATGAAAAAGGTTTTATCTTTGATTTTTTTATCACTTTTCACTTTACTTTTAGTTGCTTGTGGTGGAAAAAAAGAAGAAGCTACTAAAAATGAGGGGGAAACAAAGAAAGAAGCAAGAGTTATAAAAGTTACAACAAAATTTGTTGATGATGAACAAACAGCAAAATCATTAGTAAAAGTTGTAGAAGCTATTAATAAAAGAAGTAATGGAAGTTTGGAATTACAATTATTTACAAGTGGTACTCTACCAATTGGTAAAGATGGTATGGAACAAGTTGCAAATGGTTCAGATTGGATATTAGTTGATGGTGTAAATTTCTTAGGAGATTATGTTCCAGATTATAATGCAGTTACAGGACCTATGTTATACCAAAGTTTTGATGAATATTTAAGAATGGTT…
FSDG_00208[1417673-1418143]	sTSB_overnight	-0.285725	0.307402	NA	Tripartite ATP-independent periplasmic transporters%2C DctQ component	NA	02_Pfam_A_v33_1:PF04290.13	CytoplasmicMembrane	10	ATGAAAAATTTTTTTAAAAAATTTGAATTATATATAGGAAGTATATTTATTAGTGTAACAACACTTGTTGTTATAATGAATGTATTTACTAGATATTTTTTAAAATTCACATATTTTTGGACAGAAGAAATTGCAGTTGGTTGTTTTGTATGGACTATATTTCTAGGAACTGCTGCTGCATATAGAGAAAAAGGATTAATAGGTGTTGAAGCTATTGTAGTTCTTTTACCAGAAAAAATTAGAAATATTGTGGAATTTTTAACTTATATATTACTTACTATTTTAAGTGGACTTATGTGTGTGTTTAGCTTTACATATGTTAGCTCTTCATCAAAAATAACAGCAGCGTTAGAACTTTCTTATGGTTATATAAATATTTCTATTGTAATAAGTTTTGCA…
FSDG_00209[1416369-1417658]	sTSB_overnight	-0.173637	0.835395	siaT	Sialic acid TRAP transporter permease protein SiaT	COG:COG1593	UniProtKB:P44543	CytoplasmicMembrane	10	ATGGAAGCTTTATATCCAGTAATTGTTTTATTTGTATTATTCTTTTTAAATATCCCAATAGCTTTTGCTTTAATGGGATCAGCATTGTTTTATTTTATATTTTTAAATACAACTATGTCTATGGATATGGTTATACAACAATTTGTTACATCTGTTGAATCTTTTCCTTATTTAGCAGTACCATTTTTTATAATGGTTGGTTCTGTAATGAACTATTCTGGAATAAGTGAGGAACTTATGAATATGGCAGAAGTATTAGCAGGACATATGAAAGGTGGACTTGCACAAGTAAATTGTTTATTAAGTGCTATGATGGGTGGAATTTCTGGTTCTGCAAATGCAGATGCTGCAATGGAATCTAAAATATTAGTACCTGAAATGATTAAAAAAGGTTTTTCA…
FSDG_00210[1415313-1416107]	sTSB_overnight	-0.673179	0.84389	yutF_1	Acid sugar phosphatase	COG:COG0647	UniProtKB:O32125	Cytoplasmic	8.96	ATGGAAAAATTAGAGAATATCAAATGTTATTTATTAGATATGGATGGAACTATCTATTTAGGAAATAAGTTAATAGATGGAGCAAGAGAATTTTTAGAAAAATTAAAAGAGAAAGGTATAAGATATATATTTTTAACAAATAATTCTTCAAAAAATAAAGATAGATATGTTGAAAAATTAAATAAATTGGGAATAGAAGCACACAGGGAAGATGTATTTAGTTCAGGTGAAGCAACTACAATTTATCTAAATAAAGAGAAAAAGAAAGCAAAAGTATTTTTATTAGGTACTAAGGATTTGGAAGATGAGTTTGAAAAGGCTGGATTTGAATTAGTAAAAGAAAGAAATAAAAATATAGATTTTGTAGTTTTAGGTTTTGACACAACTTTAACCTATGAA…
FSDG_00211[1414839-1415243]	sTSB_overnight	-0.355992	0.0157858	rutE	malonic semialdehyde reductase RutE	NA	01_HAMAP:MF_01204	Unknown	2	ATGGAATTATTAAAACTTATGTCAGACAGATGTAGCTGTCGTGCTTATTCAACAAAAAGTATAAGTGAAGAAGATCTTTCAAAACTTTTAGAAGCTAGTAAATTAGCACCAACTGCTCATAATAACCAACCTCAAAGAATTTATGTTGTTAAGAGTGAAGAAGGAAAAGCAAAATTGATGAAAGATTTTAAATTTAATTTTAATGCTCCTTGTTATTTAGTTTTTGGATATAATGTGGATGAATCTTGGAAAAATCCATTGGACAATAATAAAGATAGTGGAGAAGTTGATATTTCTATTGTTATGACTCCATATAATGTTAATGGCAGAGGAATTAGGTTTATCAACTTGTTGGATAGGATATATAGAACCAGAAGCTATAAGAAAAAATTTAGGAAT…
FSDG_00212[1414457-1414660]	sTSB_overnight	-0.241682	0.12471	NA	hypothetical protein	NA	03_eggnog_v5_bacteria:32U6H.faa.final_tree.fa	Unknown	2.5	ATGAAAAAAATATCATTAGTTATTTTAGTGCTTGCAGGTATCTTAGCAGGATGTACTCATACAGAAAAAGTTGCAACAGGTGGTGCCTTAGCAGGAGGAGCTGTTGGAGCTATGCTTGGTAATGATGTTAGAGGTACTGCTATAGGAGCTGCTATTGGAGGAGCTTTAGGAGCTGGAGCTGGAGAATTAACAAAAAACAAATAA
FSDG_00213[1413648-1414331]	sTSB_overnight	-0.448226	0.00338423	tpd	34 kDa membrane antigen	COG:COG3470	UniProtKB:P19478	Unknown	2.5	ATGAAAAATCTAAAATTTTTATTAGGAGCTTTACTTGTATTAGGTCTTGTAGCATGTGGAGAAAAGAAAGAAGAAGAAAAACCAGCTGAACAACCAGCAGCAACAGAACAAACAACAACTGCTGAAGCTCCAAAAACAGAAGCACCAGCAGAAAAACCAGGAGAATCAGGATTTGCAGAAGTGCCTATTGCTGAAACAGTTGTAGGACCTTATCAAGTATCAGCAGTTTACTTCCAAGCAGTAGATATGATACCAGAAGGAAAACAACCTTCAGCAGCTGAATCTGATATGCACTTAGAAGCTGATATCCACTTATTACCAGAAGCAGCTAAAAAATATGGATTTGGAGATGGAGAAGATATTTGGCCAGCTTACCTAACAGTAAACTACAAAGTTATG…
FSDG_00214[1412272-1413588]	sTSB_overnight	-0.93407	0.0533435	NA	Iron permease FTR1 family protein	NA	02_Pfam_A_v33_1:PF03239.15	CytoplasmicMembrane	10	ATGAAAAAATATTTTAAATCTTTGTTTGCTTTCATTTTTGCTTTTGGTTTATTTATCTCATTTTCTTCTGTTGATGTAGAAGCGGCTCAAAAGAAAAAATATGATACTTGGCAAGATGTTGCTAAGGATATGAATGTTGAATTTCAAGCTGCTAAAAAATATATTGAAGAAGGAAATTATGATGAAGCCTATAATGCAATGAATAGAGCATACTTTGGTTATTATGAAGTTCAAGGATTTGAAAAAAATGTAATGGTAAACATTGCAGCAAAAAGAGTCAGTGAAATTGAAGCGACATTTCGTAGAATAAAACATACTTTAAAAGGAAATATTCAAGGAGATGTCAGTGAACTAGGTAAGGAAATAGATACTCTTGCAGTGAAGGTTTACAAAGATGCG…
FSDG_00215[1410719-1412065]	sTSB_overnight	-0.477773	0.199236	pbuG	Guanine/hypoxanthine permease PbuG	COG:COG2252	UniProtKB:O34987	CytoplasmicMembrane	10	ATGCAAGATGTACTAAAAAAGTATTTTCAATTTGATGAATATGAAACTACTTTTAAAAAAGAAATTATTGCAGGAACTACAAATTTTTTAACTATGGCTTATATTTTAGGGGTGAATACTATAATATTAAGTTCAGCTGGTATGGATTTCAATTCTGTTTTTTTGGCAACAGCAATTTCATCAGCAATAGCTTGCTTTGTAATGGGGATAGTTGCTAATGCACCTTTGGGACTTGCACCAGGTATGGGCTCTAATTCATTTTTTACATTTATTGTTGTAAAATTATATGGTTATTCTTATCAAGAAGCCTTAGCTATGGTTTTTGTTTCAGGAACATTATTTTTAATCCTTTCAGCAACAGGTATAAGAGATAAGATTATAAATTCAATACCAGAGAAT…
FSDG_00216[1409446-1410585]	sTSB_overnight	-0.432435	0.52594	NA	Glycosyltransferase family 9 (heptosyltransferase)	NA	02_Pfam_A_v33_1:PF01075.18	Cytoplasmic	8.96	ATGAAAAATTTAATAAAAAAAATTAATAGAATTTTTCAAGATTATATGAGGGCGAAAAGACTAAAGATAGGTAAATATATTTGGGATAGAAAAGAAAAAGCCAAAATAGTAGAAGGAGATAATTTTTTAAAAGATAATAGTATTAAGTCTATACTTTTTTTAAGATATGATGGTAAAATTGGAGATATGATAGTAAATTCACTAATGTTTCGTGAAATAAAAAAAGTATATCCAGATATAAGAATTGGAGTTATAGCAAGAGGAGCAGCAATAGATATAATAAAGGATAATCCCAATGTTGATAAAATTTATGAATATTATAAAGATAGGAAAAAAATTAAAGATTTAGCTTTAAAAATAAAAGAAGAAAAATATGACTTATTAATTGACTTTTCAGAG…
FSDG_00217[1408649-1409434]	sTSB_overnight	-0.157673	0.786805	NA	LicD family protein	NA	02_Pfam_A_v33_1:PF04991.14	Cytoplasmic	8.96	ATGTATAATAACAGTGAATTGAAAAAAATTCAACAAAAGAAACTTGAAATTTTAATAGATATAGCAAAATTTTGTAATGAAAATAAAATAAGATATTGGTTAGATTCAGGAACACTTTTAGGTGCAGTAAGACATGGTGGATTTATACCTTGGGATGATGATATAGATATTATAATTATGCAAGAGGATGCTAAATTTTTAAAAGAAAATTATAAAAGTGAAAATTTTGAAATTGTAAATACTAATGAGGAAGGAATAAATTTCTATAAAGTTATTTCAAAAAAAGAACAAGTTCAAGTGGGAAATAGTATTGCTGAATTAGATATTGACATTTTCTTAGTCACTTATTATCCAGATTCTTTAAAATTAAAATTTTGGAATTCTTTTTTTCATTTAAAG…
FSDG_00218[1407549-1408631]	sTSB_overnight	-0.85972	0.169544	NA	Serine-pyruvate aminotransferase	COG:COG0075	UniProtKB:Q9X1C0	Cytoplasmic	9.97	ATGAATAAAAAAATGATCAATTTTACTGTTGGTCCAGTTCAAATGAGTAAAAAAATTAGAGATATAGGTCAAAGAGAAATTCCATATTTTAGAACAGAAGAATTTTCTAAAATTATGAAAGAAAATGAAAAAATGATATGTAGTTTAGCAGAAGCAGATGATAAATCCAAAGCTCTTTTTTTGACAGGTTCTGGAACTTCTGGAATGGAAGCAACCATTTTAAATTGTTTCTCAAAAGAAGATAAAGTTTTAATAATAAATGGTGGAAGTTTTGGTCAAAGATTTGTAGATATATGTAAGGTTTTGGATATACCTTTTTATGAAATAAAATTAAACTATGGAGAAATTTTAACAGAACAAGAGCTTAAAAAATATTCAGATAAAGGAATTAGTGGACTT…
FSDG_00219[1406815-1407552]	sTSB_overnight	-0.698146	0.103195	NA	CTP:phosphoglutamine cytidylyltransferase	COG:COG1213	UniProtKB:Q0P8J8	Cytoplasmic	8.96	ATGAAAGCATTATTATTGGCAGCTGGAAAAGGAACTAGAATAAGTAGATATTTAGGAGGAAATCCAAAATGTACTGTAAATATTGGAGATGAAATATTAATTCGTTATACTGTTTCATTATTAAAAAAGAAAGGAATAAATGATATTGGAATTGTAGTCGGTTACCAAGATGATGTTATAAAAGAGGTTTTATCTGATGAAAAAGCAATTAAGTTTTTCTATAATCCTTTTTATGAAATTACTAATAGTTTAGCTTCTGCTTGGTTTGCTAGGGATTTTATTGATGATGATATGCTTATAATGAATGCAGATGTTTTTTTAGAAGAAGCACTATTAGATGATATTTTAAGTTGTAAAATAAGTCCTGTATTATTTTCAGATGAAACAAGAAAAGAGGAA…
FSDG_00220[1405661-1406806]	sTSB_overnight	-0.0156646	0.656982	NA	Glycosyl transferases group 1	NA	02_Pfam_A_v33_1:PF00534.21	Cytoplasmic	9.97	ATGAAAAAAATACTCTTTAAAAGTGGAAGCACTATGATGGGAGGACTTGAAAAAGTTCAAATTGAATATATAAATTTTTTATTAGAGCAAGAAGAATATCAAGTAAAAATTGTAATAGAAAATGATAATGGAAAAGATAATGCCCTAGAAAAATATATAAATTCTAAAATTATTTATCTAAAAGATTTTAACTATATTTTAAAAATAAGAAAATTAAGAGAAAATAGAAAAAAAAGTTTATGGTCAAGGATAAAATATAATTTTGTTATATCAAAAGAGAAAAAATATGCTGATAAAAAATTTTTACAAATCTATAAAGAATATAAACCTGAGATTGTAATAGATTTTGATTCAAGTTTAACAAAAATAATTGATAAATTAGATTTATCTAAAAATTTA…
FSDG_00222[1404046-1404903]	sTSB_overnight	-1.14705	0.409642	NA	Glycosyl transferase family 2	NA	02_Pfam_A_v33_1:PF00535.27	Cytoplasmic	8.96	ATGAAAGATAAAATATCAGTAATTGTAACTTTATACAACAGATTAGAATATGCAAGGAATATGATTTTAGCATTACAACAACAAACAAAACAAATAGATGAGCTTATTTTTGCTGACGATGGTTCAAGTGAAAAATTGATGGAATATATAGAAGATTTATTAGTTGATTGTAATTTTAAAATAAAACATGTATATCAAGATGATATAGGTTTTAGACTTGCAAGATCAAGGAACAATGGAGCCAGAGAAGCCAGTGGAGATTATTTAATATTTATGGATCAAGATGTAATATTTAATAATGATTTTATAGAGAGTATATACAATTCAAGAAGAAAGAAAAGAATGATATTTTCAGAGGCTCTTTCAAGTTCATTAGAAGAAAGAAATAAAATACAAGAA…
FSDG_00223[1402949-1404031]	sTSB_overnight	-0.23477	0.381752	NA	Polysaccharide deacetylase	NA	02_Pfam_A_v33_1:PF01522.22	Cytoplasmic	8.96	ATGAATATACTTATTTTATATAAAAATATTGAGGATAAAGATATTATAAAAGATTTAAAAAATAATAATGTTTATTTTTTAAATCAAAAAGAATATTCTTATAAAAAGATTAAAGAATTAAAAAATGAAAAAGATATTCAAATAATTGTATGCATTGGAAGAAATAGTTTTTTATTAAATATCTATTTATATTTTTTAAATATTCCAGTTGTATATACAGATAATATGAAAAATATAGAAGACATTGAAACTTTACTACAAAATAAACTAGCATATAAAATTAGAAGAGATTTACCTGTGTTAATGTATCATAGAGTAATAGATAATAAAAATGAGATAGGCTTTTATGATACTTATGTTACAAAAGAAAATTTTGAAAAACAGATGAAATATTTAAGT…
FSDG_00224[1402203-1402934]	sTSB_overnight	-1.0344	0.273578	NA	Glycosyltransferase sugar-binding region containing DXD motif protein	NA	02_Pfam_A_v33_1:PF04488.16	Cytoplasmic	8.96	ATGATAGAAAAAAAAATTCATTATGTATGGTTTGGTAATACTAAACCTGAAAAAGTTTTAAAGTGCATAGAAAGTTGGAAAAAAAATTTACCAGATTATGAAATAATAGAGTGGAATGAAAAAAATTTTAACATAGAGGAAGAACTAAAAAGTAATAAATTTTTTAGAGAATGCTATAATAGAAAATTGTGGGCATTTGTTTCTGATTATGTAAGAGTAAAAGTGTTATATAATTATGGTGGAATATACTTAGATACAGATATGGAAATTATAAAAGATATCACACCTCTTTTAGATGCAGATATGTTTCTTGGATATGAAAATGAAGACACTATGAGCTTTGGCATAGTTGGTGTAATACCAAAACATAAGGTTTTTAAAAAGATGTATGAATTTTAT…
FSDG_00225[1401479-1402201]	sTSB_overnight	-0.48379	0.840226	NA	hypothetical protein	NA	06_KOFAM_v96:K02850	Cytoplasmic	8.96	ATGGCTGAGCTAAATTTAAAAAAATATAAAGAATTAAATATTTACTATTATGAAAAAGAATTTTTAGACTTAGCTTTAAAAGTAATAGATGGTAATTATTCTACATGTCAAATTTTAAAAGATACCAAAAGAAATTATGTATCTGTAATAGAAATAGATGGTAAAAAATATGTATACAAAGAGCCTAGAAATGAATTTAGAATACCTCAAAGACAGCTTACTACTTTTTTAAAAAAAGGTGAAGCTCTTACAACTTTGGTAAATATAAATAAATTAATAAATATGGGTTTTAAAGAATTTGTTAAACCTTTGGTTGCAGTAAATAAAAGACATTATGGATTTATTGTTTCTTCGTTTTTTATAATGGAATATGCAAAGGGTGAAGATAATAGAAAAAAT…
FSDG_00226[1400825-1401469]	sTSB_overnight	-0.367649	0.948168	NA	hypothetical protein	NA	03_eggnog_v5_bacteria:325G1.faa.final_tree.fa	Cytoplasmic	8.96	ATGAAATGGGAATTTTTTGATAAATATTTAGAAGAAAATGGAAATTTTGGTGAATGTATAAGTAATCATAAAAATAAAATTCTTGTTTATAAAGAAAATGTTGAAGGAACAGATTTTTATATAAAAAAATATATTCCTTATGGAAAAAGAAAGATAAGAATGGCTTTTGGACTTTATGATGATAGAGCTATACATTATGAAAAAGTTGTAAAATATTTAGAAAAGTTAGATTTACCTTATGTAAAATTAGAATATAAAAAGATAAAAAAAATAACATTTTTTGATAGAGTTTCAATAATTGTTACAAAGGATTGTGGAGTAACCTTTGAGAATTTTGTCAATGATTTTGAAAAAAATAAAGAGTTGATAATAAAATTTTATGATATCTTTATAATCTTA…
FSDG_00227[1399613-1400809]	sTSB_overnight	-0.447149	0.63265	NA	O-Antigen ligase	NA	02_Pfam_A_v33_1:PF04932.16	CytoplasmicMembrane	10	ATGTTTTATAAAGATAAAAAAGAAATACTTAATTTTTTAGGAGAATGGATTACTTATGCTTATATTTTTTCAGCTTTTTTTAATTCCAAACTTAATATGAAAATTGGGTATCTTCTTCTAATAGTATCATTTTTTTATATTTGTTTTAATAGAGATATAATAAAATTCGTAAATAAAAAAATATATGGAATGTTTTTATTAATTTTAGTTTTGGGGTCTATTTGGAATTATATCTCAGCTGATATGATTGGAATGAGTAAATTTCTCAATATAAACACTAAGTTCTTTTATGGACTTGCAATGTTCCCATTTTTATTGAATGTAAAAAAGAATAGATTTAATATATTAATATTTTTAGCAGTTAATTTACTTAGTGCATTGTATTTATATAATGAAAGT…
FSDG_00228[1397735-1399147]	sTSB_overnight	-0.131951	0.581421	NA	hypothetical protein	NA	03_eggnog_v5_bacteria:2ZAZU.faa.final_tree.fa	OuterMembrane	9.49	ATGAAAAAGATTTTATTTATTATTCTTTGCCTTTTTTTAATTTCTTGTAGTAATTTATATAAGGCAAACAAGGCATATGAAAGAGGAGATTATGTTCAAAATGTAGAATTAACTTTTAAATATTTTGATGAAAAGCCTGAAAATTTTAAAAAATTAAAAGAAAAGAAAAAAATTGAAATTAATAATAAGTTCTCAAATATTTTTGAATATTATAAAAAACTTAAAAATAGTGAAAAATTAACAGATAGAAATCAAGCTAATGTAGAACTTTTTCAAATATATATTGCTTCTGATAACAGTGAGTATTCAAGAGAATTTCAAGCACAAAAAGATTTCTTAACTTCTAATAATATAAAAGATATTTTTAATTTAGCTTTAAAGACTAACAAAGAACTCTTT…
FSDG_00229[1396145-1397611]	sTSB_overnight	-0.450758	0.234842	guaB	Inosine-5'-monophosphate dehydrogenase	COG:COG0516	UniProtKB:P21879	Cytoplasmic	9.97	ATGATGAATGGAAAAATTGTAAAAGAAGGAATAACCTTTGATGATGTTCTATTAATACCTGCAAAATCTAATGTACTTCCCAATGAAGTCAGTTTAAAAACAAGGCTTACAAAAAAAATCACATTAAATTTACCAATTTTAAGTGCTGCTATGGATACAGTTACTGAATCAGACTTAGCAATAGCTCTTGCAAGACAAGGAGGAATAGGTTTTATTCATAAAAATATGTCTATTGAAGAACAAGCAGCTGAGGTTGACAGAGTAAAAAGATCAGAAAGTGGTATGATAACAAATCCTATAACACTTAATAAAGATAGTAGAGTTTTCCAAGCAGAAGAATTAATGAGTAGATATAAAATTTCAGGTTTACCTGTAATAGAAGATGACGGAAAATTAATA…
FSDG_00230[1395359-1396126]	sTSB_overnight	-0.403601	0.126521	NA	MORN repeat variant	NA	02_Pfam_A_v33_1:PF07661.14	Unknown	2	ATGAAAAATATTAATAAGTTTATGATTTTAGTAGGGATATTACTTAATTTTTCAGTAGTAAATGCCGAAGTAAAGGAAATTGAATCACTTGATCAAATTTCAAATGAAATAGTAGGAGGGAAAACAGATAAAAAAGTAAATAAAGAAACTAAAAAAGAAGTTGTTAAAAATGAAGTTGAAAAAACTTCAAAAACTAATGAAAGCATTGCAGATATCCCAGAAGAAAGTGCAACAAGAACAGTTGATAAAAATTCAATAGTTGATATCTATGAAAGAAAAATGAAAGATAAGATAGCATACAAAGAAGGTTCAAATACACCTTTCACAGGAGTATTTGGAGTTGTAATTGATGATAAAATTGAATCTTATGAAGAATATAAAAATGGACTTTTAGACGGA…
FSDG_00231[1394935-1395240]	sTSB_overnight	-1.19595	0.0789078	NA	hypothetical protein	NA	03_eggnog_v5_bacteria:30I98.faa.final_tree.fa	Cytoplasmic	8.96	ATGAAAAAATATGATAAGGTGCATTCATATAATCTTTATCAAAAAGTAAAATCTAATAAAATTTTATCTTCACAGGAGATCTATTTAAAATTGGCACTTTTACATGACAGTGGAAAAGGTAAGGCTGGACTTTTTAGAAGAATAAAAAAAGTTTTAATTGGAGATAAGATTTTAGAAAAACATCCAGAGATAGCTTTTGAAAAATTAAAAAATATTAATTTTGAATTAGCAGAACTGTGTTTACGACATCATAATAAAGATGTAAATGAAAAGATGAAAATTTTTCAAGAATTAGATGATAAATAA
FSDG_00232[1394171-1394848]	sTSB_overnight	-0.179566	0.920963	NA	SMI1 / KNR4 family (SUKH-1)	NA	02_Pfam_A_v33_1:PF09346.11	Cytoplasmic	8.96	ATGACTGAATTTAATTGGAATAATTTTATTAATGAACTTAAAAAATTTCAAAAAGGAATAGAAAATATCGGAGGCCATATTAGAGAAACTAAAATTGAAGCTCCTGCAAAGGAAGAAGAAATTTTAGAAGTTGAAAAAAAGTTAGGTTATAGTTTACCAAAAGATTTTAGAGATGTACTTTTAAATTATTCGTCACATTTTGAATATTTTTGGTCTACCTATAAAGATTCTGAAGAAGAACAGATAGAATTTCCAGAAAAATTTTGTGCTATATTTGCAGGAAATTTACATTGGGGACTGGATTTATTATTAGATTTTGAAAAAAGTAGAAAAGATTGGGTAGATGTTTGTTTCCCTGATTATAATAATGAATATGATAAAGTTTGGCATAACAAATTA…
FSDG_00233[1393482-1394162]	sTSB_overnight	-0.356896	0.178892	ung	Uracil-DNA glycosylase	COG:COG0692	UniProtKB:P39615	Cytoplasmic	9.26	ATGTCAAAAATTAATAATGACTGGAAAGAGATTTTAGAAGAGGAATTTCAAAAAGATTATTTTGTGAAATTAAAAGCTATTCTTGAAGAGGAGTATAAGAACTACACTGTTTATCCACCTAAAAAAGATATACTAAATGCTTTTTTTCTCACTCCTTATTCAGAAGTAAAAGTTGTACTTTTAGGGCAAGACCCTTATCATCAAAAAGGACAAGCACATGGACTTGCATTTTCTGTAAATTATGGAATAAAAACCCCTCCATCACTTGTAAATATGTATAAAGAATTACATGATGATTTAGGTTTGTACATTCCAAATAATGGTTTTCTTGAAAAATGGGCAAAACAAGGAGTATTACTTTTAAATACTACCTTAACAGTTAGAGATAGTCAGGCTAAT…
FSDG_00234[1392025-1393482]	sTSB_overnight	-0.718238	0.0717188	murE	UDP-N-acetylmuramoyl-L-alanyl-D-glutamate--2%2C6-diaminopimelate ligase	COG:COG0769	UniProtKB:Q819Q0	Cytoplasmic	9.97	ATGAATATTTTTTCAGGGATAGAATATAAAATTTTAAAAGATGTAAACTTGGATAGAAAGTATAATGGTATTGAGTATGATTCAAGAAAAATAAAAGAAAATTATATATTTGTTGCATTTGAAGGGGCTAATGTTGATGGTCACGACTATATAGATAGTGCTGTAAAAAATGGAGCAACTTGTATTATAGTTAGTAAAGAAGTTGAAATGAAACATAATGTTAGTTATGTTTTAATTGAAGAAATAAGACATAAACTTGGCTATATTGCTTCAAATTTCTATGAATGGCCTCAAAGAAAATTAAAGATTATAGGTGTTACAGGAACAAATGGTAAGACTTCATCAACTTATATGATAGAGAAATTGATGGGAGATATCCCTGTAACTCGTATAGGTACA…
FSDG_00235[1391199-1392035]	sTSB_overnight	-0.296161	0.352373	kdsA	2-dehydro-3-deoxyphosphooctonate aldolase	COG:COG2877	UniProtKB:O66496	Cytoplasmic	9.97	ATGTTAATTAGTGATGTAAATAAAGTAAAAGTTGGAAATATTGTATTTGGTGGAAAGAAAAGATTTGTTTTAATTGCAGGACCTTGTGTTATGGAATCTCAAGAGTTAATGGATGAAGTTGCAGGAGGAATAAAAGAAATCTGTGATAGATTAGGCATTGAATATATCTTTAAGGCTTCTTTTGATAAAGCTAATCGTTCTTCTATATATTCATATAGAGGACCAGGATTAGAAAAAGGAATGAAAATGCTTGCTAAAACAAAAGAAAAATTTAATGTTCCTGTTATTACAGATGTACATGAAGCTTGGCAATGTAAAGAAGTAGCAAAAGTAGCAGATATTTTACAAATACCAGCATTTTTATGTAGACAAACAGATTTATTAATAGCAGCAGCTGAA…
FSDG_00236[1389424-1391052]	sTSB_overnight	-0.000163609	0.786399	mleS	Malolactic enzyme	COG:COG0281	UniProtKB:F9UMS6	Cytoplasmic	9.97	ATGGCAAAAAAATCTTATGAAGTGTTAAATGACCCGTTTTTAAACAAAGGAACAGCTTTCACAAAGGAAGAAAGAAAAGAATTAGAGTTAATTGGTTTATTGCCACCTCAAATTCAAACAATTGAAGAACAAGCAGAACAAGTATATGCACAATATAAAAGTAAGGAACCTTTAATTAATAAAAGAAGATTTTTAATGGAAATTTTTGATACAAACAGAACTTTATTTTATTATTTATTCAGTCAACATGTGGTTGAATTTATGCCTATAGTATATGACCCTGTTATAGCAGAAAACATTGAAAATTATAGTGAATTATATGTAAATCCTCAAAATGCTGTATATTTATCAATAGACTCTCCTGAAACAATAGAAGAATCTTTAAAAAATGCAACAAAA…
FSDG_00237[1388434-1389399]	Aspirin_1mM_overnight	0.144582	0.684194	NA	Membrane transport protein	NA	02_Pfam_A_v33_1:PF03547.19	CytoplasmicMembrane	10	ATGGAAGCATTTATAACATCAATAGGAAGTATATTATCCATAGTTTTACTGATAGCATTAGGATATATATTAAAAGAAAAAAATTGGTTTAGTGATAGTTTTAGTGGAAATATATCTAAACTGATTATGAATATTGCTTTACCAGCCTCTATTTTCGTATCTGTTTTGAAGTATTTGACATTAAAATCTTTATTATCTTTAACAGGAGCTTTAGTTTATACATTTTTATCTGTAATAATTGGTTATATTTTTGCATACATACTTGTAAAAATTTTAAATGTTCCAGTTGGAAGAAAAGGGACTTTTATAAATACTGTTGTCAATGCAAATACAATTTTTATAGGACTACCATTAAATATTGCCTTATTTGGAAATGAAAGTTTACCATATTTTTTAGTT…
FSDG_00238[1387811-1388338]	sTSB_overnight	-0.194588	0.660472	NA	Nitroreductase family protein	NA	02_Pfam_A_v33_1:PF00881.25	Cytoplasmic	8.96	ATGGATGAAGTTTTAAAAGTAATAAAAGAAAGAAGAAGTATAAGAAAATTTAAAAGTGGTATGCTACCAAAAGAAATTATTGATAAGGTTATTGAAAGTGGACTTTATGCTGTAAGTGGAAAAGGACAACAATCTCCTATTATTATTTCTGTAACCAATAAAGAACTTCGTGATAAATTATCTAAGATGAATTGTAAAATTGGAGGTTGGAAGGAAGATTTTGATCCATTTTATAATGCACCTGTTGTATTAATAGTATTAGCTCCAAAAGATTGGGCAACTTATATATATGATGGAAGTCTTGTTATTGGAAATATGATGTTGGCAGCACATTCATTAAATATTGGAAGTTGTTGGATACATAGAGCAAAACAAGAATTTGAAAGTGAAGAGGGAAAA…
FSDG_00239[1386868-1387734]	sTSB_overnight	-0.499529	0.413261	NA	hypothetical protein	NA	02_Pfam_A_v33_1:PF09234.11	Cytoplasmic	8.96	ATGGATTTTAAAAAAATTATAACAGAAATGTTAGATAATCTTAAAAAGAATGAAATTACTCTTTCTACTGAATTTAATAATAGTTCTGAAATAGTTGATAAAAGTAAGATTGGAGGTAGACCTTATCTTCCAAAAGATTTTATTTGGCCTTATTATCAAGAATTACCTTTATCTTTTTTAGCTCAAATTAATTTAGAAGAAGTAAGTTCACTAGATAAAGATAAATTACTTCCAAATAGTGGAATTCTATATTTTTTCTATGAATTAGAAACACAAGAATGGGGTTATAATCCCCAAAATAAAGGTTGTGCTAAGGTTTTTTATTTTAAAAATACTACAAACTTTACACTAATTAACTTTCCAGAAGATATGGAAGATTATTATAAAATTCCAGAATTT…
FSDG_00240[1386239-1386745]	Aspirin_1mM_overnight	0.0923932	0.960241	NA	hypothetical protein	NA	03_eggnog_v5_bacteria:2Z983.faa.final_tree.fa	Unknown	2	ATGAGAGAATACAATTTTAAGGCAAGTGATAATAATGGAGAAATGTTAATGGGATTGAGTTTTCCTTTTTCATTTATGGGAATAGCAGGCTTAATTTTAATACTAAGGTTATACTTATTTCCAAAAATAAAATTTTTAGATTATGTAAATAATCCCTATTTAGAAATGTTAACAATAATTTTCCCAGCATTAGCAATAACATCTTATATAATGAAAATTGTAAAAAAATATGCAATAAAAAATTATCATATATATGAAGATAGAGATATATTGAAAATAGAAAATGATAGTAAAATAATAGAATTGAGTTACAATGCCATAAGAGATGTGAAATTGACTAAAAAGGAAAAGGGTATGGCTAAGTGTTATAAACTTATTATAAAAACAAACAGAAAAAAT…
FSDG_00241[1385279-1386199]	sTSB_overnight	-0.310305	0.103537	cysK1	O-acetylserine sulfhydrylase	COG:COG0031	UniProtKB:P9WP55	Cytoplasmic	9.97	ATGTTAGTAAATTCTGTTATTGATTTAATTGGGAACACACCATTAGTAAAAATTAATAATATTGATACTTTTGGGAATGAAATTTATATAAAGTTGGAAGGTTCAAATCCTGGTAGAAGTACAAAAGACAGAATTGCCTTAAAAATGATTGAAGAAGGTGAAAAAGCTGGTTTAATTGATAAAGATACTGTTATTATGGAAGCAACAAGTGGAAACACTGGTATTGGACTTGCTATGATATGTGCAGTTAAAAACTATAAATTAAAAATTGTTATGCCTGACACTATGAGTGTTGAAAGAATACAACTTATGAGAGCTTATGGAACTGAGGTTATTTTAACTGATGGTTCTCTTGGAATGAAAGCTTGTTTAGAAAAATTAGAAGAACTTAAAAAGAAA…
FSDG_00242[1384531-1384986]	sTSB_overnight	-0.541382	0.494383	NA	hypothetical protein	NA	03_eggnog_v5_bacteria:2ZCKM.faa.final_tree.fa	Cytoplasmic	8.96	ATGTCTGTACTTTACATTAAAATTTTGAGTGATTATTATCATCATATTGTAGGAGATTTAGAAGAAAGTAGAAAAAATTTTTTGGAAAAATTTTATAGCTATCTTTTAGAAAAAGATGAATATGGTTATGCTCCAATTTTTGAAGGAGAACTAGAAAGAATAGATTATCTTTTAAAACAAATTTCACTTGAAGCTAAAGGAATGAGTTTAGATGAATTTTTTAAACTAATGTCTTGGTATGACGAAGATGCTTGGGCTAATGGAGAAATTTTTGAATATTTTTTACATCACAAAAAAGAAAAAGAAATTAAATTGATAACTGATATTCATTCTTTAAATGAAAAAGAATTACAATTTATTAAAGACTTAGATAATTTTTTAAATAATAAAGGTAAAATT…
FSDG_00243[1383728-1384330]	Aspirin_1mM_overnight	0.763357	0.404743	NA	hypothetical protein	NA	02_Pfam_A_v33_1:PF04286.13	Unknown	2	ATGAAACAGTTGTTAATAATGATTTTTATATCAGCTACAATAGGTTGGATAACAAACTGGGTTGCTATAAAAATGTTATTTAGACCACATAAAGAAATAAATTTTGGCTTATTTAAAATACAAGGTTTAATTCCTAAAAGAAGAGCAGAAATAGGAAGTGGAATTGCAAATATTATTCAAAATGAGTTAATCTCTGTAAAAGATGTTATTTCAAATATTGATAGAGAAGAATTTTCAAAAAGATTAGATAGTTCAATTGATAAAGTATTAGAAAAGAATTTAAAAGCAAAAGTAAAAGAAAAATTTCCTGTTTTGCAAATGTTCTTTACAGATAGAATGGCAAAAGATGTTAGTAATACTATAAAAGATATTATTATGGAAAACCAAGAAAAAATATTT…
FSDG_00244[1382502-1383500]	sTSB_overnight	-0.0866696	0.891035	ruvB	Holliday junction ATP-dependent DNA helicase RuvB	COG:COG2255	UniProtKB:O32055	Cytoplasmic	9.97	GTGGAAAGAATTATAAGTGAACTTGAAATGCCTAATGAGGTTGAAATTCAGAAATCATTAAGGCCTAAAAGTTTTGATGAATATATAGGACAAGAAAATTTAAAAGAAAAAATGAGCATTTCAATAAAAGCTGCCCAAAAAAGAAATATGGTGGTAGATCATATTTTACTTTATGGACCACCTGGATTAGGAAAAACAACCTTAGCAGGTGTTATTGCAAATGAAATGAAAGCAAATTTAAAAATAACATCAGGACCTATACTTGAAAAAGCAGGAGATTTAGCAGCAATTTTAACTTCATTAGAAGAGAATGATATTTTATTTATAGATGAAATACATAGACTTAACAGTACAGTAGAAGAAATTTTATATCCTGCTATGGAAGATGGAGAACTTGAT…
FSDG_00245[1382074-1382505]	sTSB_overnight	-0.0280827	0.895414	iscR	HTH-type transcriptional regulator IscR	COG:COG1959	UniProtKB:P0AGK8	Cytoplasmic	8.96	ATGAAAGTGAACACAAAAGTTAGATATGGATTGAAAGCACTGGCATATATTGCTGAAAATTCTACTGATAAAAAATTAGTTAGAATTAAAGAAATATCTGAGGATCAAGACATATCAGTTCAATATTTGGAGCAGATACTTTTTAAATTAAAAAATGAAAATATTATTGAGGGAAAAAGAGGTCCAACAGGAGGATATAAATTAGCAATAAAACCAGAAGAAATAGATTTATATATGATTTATAGAATCCTAGATGATGAAGAAAAGGTTATAGATTGTAATGAGATGGGAGAGGGTAAAGTACATAATTGTAGTGAAGCAGGTTGTGGAGATACTTGTATTTGGAGCAAACTTGACAATGCTATGACAAAAATTTTATCTGAAACATCTTTACAAGAT…
FSDG_00246[1381363-1382070]	sTSB_overnight	-0.467302	0.689615	rsmE	Ribosomal RNA small subunit methyltransferase E	COG:COG1385	UniProtKB:P54461	Cytoplasmic	8.96	TTGTTAAGTGTTGTTGTAACAGAAGTTTATAATGATTATATTTTAGTTGTTGAAGCAAGTGATATAAATCACATAAAAAATGTTTTTAGAAAAGTAAAAGGAGATAGAATTAGGGCTGTTGATGGAACTAATGAGTATCTTTGTGAAATAGAAAAAATTGATGAGAAAGAAATTAAACTAAAAATTTTAGAAAAAATAGAAGATAATTTTTCCTTAGATATTGAAGTAGATGCTGGTATTTCAATATTAAAGGGAGATAAGATGGATTTGACTATTCAAAAATTAACTGAATTAGGAATAAACAAAATCATTCCAATCTCAGTCAAAAGATGTATAGTGAAATTAGATAAGAAAAAAGATAGGTGGGGTACAATTTCAAAAGAAGCACTAAAACAATGT…
FSDG_00247[1380069-1381376]	sTSB_overnight	-0.374954	0.0625602	mtaB	Threonylcarbamoyladenosine tRNA methylthiotransferase MtaB	COG:COG0621	UniProtKB:P54462	Cytoplasmic	9.97	ATGAGTTTCTCTAAAAAGGTTGCTTTTCATACCTTAGGCTGTAAGGTCAATCAATATGAGACAGAAAGTATAAAAAATCAACTTATTAAAAGAGGATATGAAGAAGTTCCTTTTGAAGATAAATCAGACATATATATAATAAATTCTTGTACTGTTACAAGTATAGCAGATAGAAAAACTAGAAATATGTTAAGAAGGGCAAAAAAAATAAATCCAAATGCTAAGGTTATAGTTACAGGTTGCTATGCACAGACAAACAGTAGAGAAATTTTAGAGATAGAAGATGTAGATTTTGTTATAGATAACAAAAATAAAAGTAATATAGTGAATTTTGTTGGAGCTATTGAAGATATAAGTTTTGAAAGAGAAAAAAATGGAAATATCTTCCAAGAGAAAGAG…
FSDG_00248[1379083-1380066]	sTSB_overnight	-0.523663	0.0930623	NA	LytR cell envelope-related transcriptional attenuator	NA	02_Pfam_A_v33_1:PF13399.7	Cytoplasmic	8.96	ATGGCAACCAAAAAGAAAAAGAAGAAAAAAGGGCGTGCACCTGTACTTGTAATAGTTCTAGCTGTAATTTTATCAATTCTTCTATATTTTAATTTTAGAGGAAATAATATAAAATTATCTAAGGATGAAAGGGTATTGATTATAGGGAAACAAAATTTATATGCTGTGTATGAAGATAAATTAGCAGTAAAAATCCCTTTTGAACTTTATATTGATAGTGAAGAAACTGTGGAAGATTTGGTAGATAGCCAAAACTATGAAAATGTTTTAGAAAAGATAAATTCTATTGTGCCTGAAAAACTTACTAGATATACAGTTATAAAAAGTGGAGAAATAAAACTAGATGTAGAAAATGCAAGAAATATTCCTGAAACAAATATAGGAGATAGAAGATATATA…
FSDG_00249[1378650-1379072]	sTSB_overnight	-0.816869	0.803556	NA	hypothetical protein	NA	03_eggnog_v5_bacteria:30IDJ.faa.final_tree.fa	CytoplasmicMembrane	10	ATGACAGTGATTATAATATCTTTAATTTTAATTTTTATAGGAAATAGTCTACCATTAGATGGAGTTTTAATGGGAATAATTTTACCATTTATAACTTTTATAATTGGAAAGAGGAGAAGTTTATTTTTTGTCTTTTTAGCTTGGATTTTATTTTCTTTACAAACAGATAAGTATTCATTTAATCTTTTAGTGATGTCGCTATTTGCTTTTTTAAATTTTTTATTATTTTGTTATGTAGAATATGATAGAAAAAGTATTTTTTATCTAGTTCCATTGGATATATGTTTTTATTTATTAACAGTTTATAAAAGTTTTTTTATTGGGATTGATATAGAATACTTAATAATAAATATAGTTAGTTTTTTCATTTTAAATTATTTTTATACTAGTAGAAAGAAC…
FSDG_00250[1376687-1378660]	sTSB_overnight	-0.928329	0.00554289	mrdA	Peptidoglycan D%2CD-transpeptidase MrdA	COG:COG0768	UniProtKB:P0AD65	CytoplasmicMembrane	7.88	ATGAAGCTTAATAGATACAAAAATAATGATGTAATACTAGGAGATAAAAGAAATGTTAGGGAAATAATTTTTAAAATAATAGTTTTTTTATGTTTTTTAACACTTTTTTTAAGATTATTATATCTTCAAGTTTTACAAGGAAATGAATTTTCTCATTTAGCAGAAAGAAATCAGTATAAGTTAGTAAAAATAGACTCACCCAGAGGAAAGATTTTTGACTCTAAAAATAGATTAGTTGTAACAAATGGAACAGGTTACAGACTTATCTACTCTTTGGGTAGAGAAGAAAATAAAGAATATATAAAAGAAATTGCAAAATTGACAGATAAAACAGAAGAAGTTGTTGCAAAAAGAATTAAGTATGGAGAAATATTTCCATATACGAAAGATAATGTACTT…
FSDG_00251[1374844-1376739]	sTSB_overnight	-0.093916	0.928785	rnjA	Ribonuclease J1	COG:COG0595	UniProtKB:Q45493	Cytoplasmic	8.96	ATGAAGAAAGAGAAACAGGGGAAACAAACACAGTTGAGGAACAACAAAATTAGTATTCGTGATAAAATAATGAGTATTAAAGATGATGTTTTAAATTTAAAAAGTAAAAAAGTTAAAAATAAAGTAGTTAAAAAAGTAACTGAAAAAGAAAAAAAGAAAAAAGAAGAAATACAAAAAGTTGAAGTGATTCAAAATAATGCCAAAAAAACGAAAACTTCAAAAAAAGATTTGGATAAAATGTATGTTATTCCACTAGGTGGTTTAGAAGAAGTTGGGAAAAACTGTACTATAATTCAGTATAAAGATGAAATAATTATTGTAGATGCAGGAGCAATATTTCCAGATGAAAATTTACCTGGTATAGATTTGGTGATTCCAGACTATACTTTTTTGGAAAAT…
FSDG_00252[1374268-1374567]	sTSB_overnight	-0.281141	0.588005	yhbY	RNA-binding protein YhbY	COG:COG1534	UniProtKB:P0AGK4	Unknown	2	ATGAATAGTAAAAAAAGAGCTTTTTTAAAAAAGAAAGCACATAATTTAGAGCCTATTGTTAGAATAGGTAAAGATGGATTAAATCAAAATATAGTACAAAGTATACTTGATGCAATAGCTTCAAGAGAACTTATAAAAGTTAAAATTTTACAAAATTGTGAGGAAGAAAAAACTATAATTTATTCAAAATTAATGGACATTAAAGATTTTGAAGTAGTAGGAATGATAGGAAGAACTATAATTATTTTTAAAGAAAATAAAGAAAATCCAACAATATCATTAGAATGGAAAAATATATAA
FSDG_00253[1372452-1374254]	sTSB_overnight	-0.174507	0.429632	dxs_1	1-deoxy-D-xylulose-5-phosphate synthase	COG:COG1154	UniProtKB:P77488	Cytoplasmic	9.97	ATGAATGGGAAACTTACAAAAAAATGTGAAGAAATTAGAAAAAGATTAATAGAAGTTGTAAGTAAGAATGGAGGACATCTAGGTTCAAACCTTGGTGTTGTTGAATTGACAGTTTGTTTAGATGAAGTTTTTAATTTTAAAGAAGATATTGTCCTCTTTGATGTTGGTCATCAAGCCTATGTATATAAGATATTAACTGATAGGGCAGAAAAATTTGATACTATTAGAACGAGAAAGGGCATTTCACCTTTTCTTGACCCAAGTGAAAGTAAGTATGATCACTTTATATCAGGACATGCAGGAACAGCACTTCCAGCAGCAGTCGGTTTTGCAATAGCAAATCCAGATAAAAAAGTTATTGTAGTTGTTGGAGATGCTTCCATATCAAATGGACATTCA…
FSDG_00254[1371644-1372468]	sTSB_overnight	-0.535423	0.0894538	NA	hypothetical protein	NA	04_eggnog_v5_archaea:arCOG01861.faa.final_tree.fa	Cytoplasmic	8.96	ATGGTAGAAAAAAATAGTAAGTCTAAAAAATTTATTGATAGCCTTTTAAATTTTCAAGATATAAAAGATCTTGAATTATGTGATGATCAGGGTGTGAAAGTCTCAACTCATACCTATGATGTGTTAAATATTTCAATTAATAAAATAAAAGAAAAGTATGTTAAATTAAAAATTGCTTCACAAAATGTTGATTTTTTTGCTATTACAGTTGGGATAATAATGCATGATATAAGTAAGTCAAGTATTAAAAGAAATGAGGAAAATCTTTCTCATTCCCAAATGATGATACAAAATCCAGAATATATAATATCTGAGGTTTATGAGGTCTTAGATTTAATAGAAAAGCATCTAGGATACACATTAATAAAAGAAGTTAGAGAAAATATAGCACATATAGTT…
FSDG_00255[1370860-1371666]	sTSB_overnight	-0.571273	0.293107	tlyA	Hemolysin A	COG:COG1189	UniProtKB:Q06803	Cytoplasmic	8.96	ATGAGATTAGATCAATATTTAGTTGAAAATGAATATTTTGAAGATTTAGAAAAAGCAAAAAGACAGATTATGGTAGGTAATATTATAGTCAATGAACAAAAGATAGATAAACCAGGAGAAATAATTTCACTTAATAAAATAAAGTCTATTAGAATAAAAGAAAAAGATATTCCTTATGTGAGCCGTGGAGGATTAAAGTTAGAAAAAGCTATAAAAATTTTTAATTTAGATTTTAAAGATAAAATAGTTTTAGATATAGGAGCTTCCACTGGTGGTTTTACAGATTGTTCATTACAAAATGGTGCAAAGTTTGTTTATGCTGTTGATGTTGGAACTAATCAACTTGACTGGAAGTTAAGAAATGATAGTAGGGTTAGAAGTATAGAGAATAAACATATC…
FSDG_00256[1369525-1370844]	sTSB_overnight	-0.321684	0.254186	NA	Peptidase family S41	NA	02_Pfam_A_v33_1:PF03572.19	CytoplasmicMembrane	9.99	GTGAAAGTAACTTTAAAAAAAGCAGCTGCAATTTTAATGATTGTAATTTCAAGTCTATCTTTTACAGAAGACGATAGAAGAGGATTTTTATCTAATATGAGAGAGCTAAAAGAAATATCCGATATTATGGATGTTATCCAAGACACTTATGTTGAAAATGCAAATGCACAAAAAAATAAAGAAGAAAAGAATAAAAATTCTATACGAAAAAATACAGGTGTTACAAAGAAATCATTAATGCAAGGGGCATTAAGAGGAATGTTAGAATCGTTAGATGACCCCCATTCTGTATATTTTACAAAAGAAGAAATGAGAAGTTTTCAAGAAGATATAAAAGGAAAGTATGTTGGAGTTGGAATGGTTATCCAAAAGAAAGTAGGAGAACCATTGACAGTAGTT…
FSDG_00257[1368807-1369514]	sTSB_overnight	-0.776714	0.0165523	rsmI	Ribosomal RNA small subunit methyltransferase I	COG:COG0313	UniProtKB:P67087	Cytoplasmic	8.96	ATGTTATACATAGTTGCAACACCAATAGGAAATTTAGAGGATATGACTTTTAGAGCAATAAGGATACTAAAAGAAGTTGACTATATTTTTGCAGAAGATACAAGGGTAACAAAAAAATTATTGGATCATTATGAAATTAAAAATACAGTATATAGATATGATGAACATACAAAACAACATCAAGTAGCAAATATTATTAATCTTTTAAAAGAAGAAAAAAATATTGCTTTGGTTACTGATGCTGGGACACCTTGTATATCTGATCCTGGTTATGAAGTTGTTGATGAAGCACATAAAAATAATATAAAGGTTGTTGCAATTCCTGGTGCAAGTGCATTAACTGCATCAGCTTCTATTGCTGGTATAAGTATGAGACGATTTTGCTTTGAGGGTTTTCTT…
FSDG_00258[1367957-1368826]	sTSB_overnight	-0.666835	0.0634871	rbgA	Ribosome biogenesis GTPase A	COG:COG1161	UniProtKB:O31743	Cytoplasmic	8.96	ATGTCAATGACACAGATTAACTGGTATCCTGGGCATATGAAAAAAACTAAAGATTTAATTGAAGAAAATTTAAAACTTATTGATGTGGTTTTAGAAATTGTTGATGCAAGGATACCTTTATCAAGTAAAAATCCTAATATAGCAAGTTTGAGTAAAAATAAAAAGAGGATAATTGTTTTAAATAAATCAGATTTAGTTTCAAAACAGGAACTAGATAAATGGAAAAAGTACTTTAAAGAACAAGATTTTGCTGATGAAGTAGTTGAGATGAGTGCAGAAACAGGTTACAATGTAAAAAAACTTTATGAGGCAATAGAATTTGTTTCAAAAGAGAGAAAAGAAAAATTATTAAAAAAAGGTTTAAAAAAAGTCAGTACAAGAATAATTGTTTTAGGTATT…
FSDG_00259[1367168-1367944]	sTSB_overnight	-0.2347	0.288202	nadE	NH(3)-dependent NAD(+) synthetase	COG:COG0171	UniProtKB:Q9PPB0	Cytoplasmic	9.97	ATGAATAAATTAGATTTGAATTTAAAAGAAGTTCATAATGAATTAGTTGAATTTTTAAGAGAAAATTTTAAAAAAGCAGGTTTTTCAAAAGCTGTATTAGGTTTATCAGGTGGTATAGACTCAGCACTTGTTGCTTATCTATTAAGAGATGCTTTAGGAAAAGAAAATGTACTTGCTATTATGATGCCATATAAATCATCAAATCCAGATAGCTTAAATCATGCAAAATTAGTGGTAGAAGATTTAAAAATAAATTCTAAGACTATTGAAATAACTGATATGATAGATGCTTACTTTAAAAATGAAAAGGAAGCTACATCTTTAAGAATGGGAAATAAAATGGCAAGGGAAAGAATGTCAATATTATTTGATTATTCTTCAAAGGAAAATGCCTTAGTT…
FSDG_00260[1366793-1367161]	sTSB_overnight	-1.0697	0.797129	NA	hypothetical protein	NA	03_eggnog_v5_bacteria:3059E.faa.final_tree.fa	CytoplasmicMembrane	9.82	ATGAAAAATCAATTAAAGGAAGATTTGAATGACTTTCTTAAAGAAAAAGAAGAATTGAGAGAAGTTATTGGAAAAATAGGTGGAAATAATAATCCCCAAGCAAAAATAGTAACAACACTTTTTGTTGGTATAGTTTTAGTGATTTTTGTAGCAGGAATAGTTTTAAAACAACTTTCTCCAATGACAACACTTCTACTTTTGATTTTAATACTTGGTTTCAAAATAATTTGGATGCAACAACAAACTCAAAAGTCAATGCATTTTCAATTTTGGATATTAAATTCTATTGAAATTAGAATCAATGAATTAGATAAAAAACAGAAAAAATTAGAAAAAATGATAGGAGAATTAGAAAATAAAAAAGAATAG
FSDG_00261[1365671-1366723]	Aspirin_1mM_overnight	0.309555	0.53402	dinB	DNA polymerase IV	COG:COG0389	UniProtKB:Q47155	Cytoplasmic	9.97	ATGGAAAAAATAATAATGCACTATGATATGGATGCTTTCTATGCTTCTATTGAAATCAACAGAAATCCTAAGTTAAAAAATAAACCTCTTGTTGTTGGAGAAAATATTGTTACAACTGCCAGTTATGAAGCTAGAAAATTTGGTATTCATTCAGCAATGAAAGTTTCTGATGCAAGACTCCTTTGCCCTAAACTTATTGTAATTCCCGTTGATAAAACTGAATATATCCGAATTTCTAATGAAATCCATAATTTAATTTTTAAAATCACAAATAAAGTTGAATTTGTTGCGACAGATGAGGGGTATATTGATTTAACTGATATTATAAAACCAGAAAATAAAAAGAATTTTGCTGTAAAATTTAAACAGAGAATAAAGGAATTAACTAATCTAACTTGT…
FSDG_00262[1364236-1365504]	sTSB_overnight	-0.812499	0.301965	NA	AAA domain%2C putative AbiEii toxin%2C Type IV TA system	NA	02_Pfam_A_v33_1:PF13304.7	Cytoplasmic	8.96	ATGTTATTACAATTTTATTTCTCAAATTATAGGTCGTTTGAAGGTGAAGGAATTTTGGATATGAGAGCAAGTGGAAGCAATGAGTTATCTTCACATATCAGAAATACTCTTAATGAAAGGGTTTTACCTGTAACAGCTATTTATGGTGCAAATGCAAGTGGAAAATCATCTGTATTTAGAGCTTTTTTATTTATGAGACATTTAGTTATTTTTTCTTTAGCATTTTCAGAGGTGGAAAAAGAAAAGCTATTTAATAAATTAAAAATAGAACCTTTTAAGTTTAGTGGAAATAGAGAAAAACCAAGTGAATTTGAGATTAATTATATAAATAAAAGAGATGGAAAAGAAATATATTATAGTTATGGTTTTAAAATAGATAATTCAGGTATTTTAGAGGAA…
FSDG_00263[1363591-1364232]	sTSB_overnight	-0.546957	0.262569	NA	RloB-like protein	NA	02_Pfam_A_v33_1:PF13707.7	Cytoplasmic	8.96	TTGAAAAGAGCTAATAGATTAACTACAAAACGTAGCGAAAGAAAAAAAGTACCTTTAAAGGCAGGAGCATATTTAATAATTACTGATGCAGAGAAAACTGAAAAAAATTATTTTGAAGGAATAAAAGACAGTATTCCAGATAGTTTAAAAAATGATTTACAAATAAAAATATATTCTAATAAAGCTTTATCAAAAATTATTGATTTTGCAGCTGAACAAAGAAATAAAGATGAAAGATTTAGGGATATATGGCTTGTATTTGATAGAGATGAAGTTAAAAATTTTAATGAATTAATAGAGAAAGCAAAAAAAGCTAAGATGAATGTAGGGTGGTCTAATCCTTGTTTTGAAATTTGGTTAATGTCTTATTTTAAAAATCTTGAAAATATAGATGATTCT…
FSDG_00264[1363381-1363560]	sTSB_overnight	-2.68319	0.907588	NA	hypothetical protein	NA	NA	NA	NA	ATGAATTGGAATGAAAAAATATGGAATTTTTTAACAAATATTTCTACAATAATGACAATAATTTCTTTTATATTAGGTTTTTTTTCTGGGAAAAAATATGAAAAATACTTAAAAAAAAATGTAAAGACAACAAAAAAAGTTACTAATTTTTTTAGTAACCATAATAATACTAATCAATAA
FSDG_00265[1360653-1363364]	sTSB_overnight	-1.03055	0.312196	NA	hypothetical protein	NA	Prodigal:002006	Unknown	5.48	ATGAATAAAATTATAAATATTTTAAAATCTATTAATATTTTTTCATTTGGTAATAAAACATATCAAAATATTAGTTCAGAAGATTCTAAAATTTTATTAAATTTTAATTTAAATAGTTATGGAGAGTCTTGGGAGAATTTAAAATTTAAAAAAGCTATTGATAATTTAAAAAATTTAAAACCAAAAATAGAAGAAAGAAAAAATAAATTAGATATTTTATTATATGAGGCAAGACTTTATTATAGTATTGAAGATAATAGTAAAGGAGACAGTATACTTTCATATATAGAAAAAGAATTTAAAGAAGAACTTAGAAAATCAGCAAATTATTTTGAATTAAAATTTTTTCAAGAGCCAGAAAATACAAAAATAAAAGAAATTCTGAAAAATGAATTTGGA…
FSDG_00266[1360267-1360539]	sTSB_overnight	-0.0590399	0.862294	NA	hypothetical protein	NA	03_eggnog_v5_bacteria:32ZVE.faa.final_tree.fa	Unknown	2	ATGTTTGGAAACGGAATAACAAAAAATCATTTAGTAGGTGCAGCAGTAGGAGTTGGAGTCGCAGCAGTAGCTTTTTATCTATATAAGAAAAATCAAGCTAAGGTTGATGAATTTTTAAGAAAACAAGGAATTAATATTAAATCTTCTTCTTGTTCAAATCTTGACAGTATGAACATTGAAAGTTTAACTGAAATGAAAGAACATATTGAAGATTTAATAGCTGAAAAATCAGCAGCTGAATCTGCTGAAGAAGTTATTGTTGAAGGAGAATAG
FSDG_00267[1359431-1360183]	sTSB_overnight	-0.450503	0.236196	NA	hypothetical protein	NA	03_eggnog_v5_bacteria:2Z8TW.faa.final_tree.fa	Unknown	2	ATGAAAAAGTTAACTATTACAATGCTTCATATATTACCAAATAGAGTTAGACTGAAATTATCTGCTCCTATAAAAGATACAAAAAGTTTTTATTCAAATATTAAAAATAATTTGAAATATTTAGAAATGAAATATAATAAAAGGTTAAAGACTGTAACTTTAAATTTTTCTCCAAATGAAATATTTTTACAGGAAATCATATATAGAACTGCAATTTCATTTTCAATAGAAAATGGCTTGTTACCTGTGAAATTGATTGAGGAAAACCCTTATAAGTCAATTTCACCATTGTCTATGTATGCTTTGGCTTCTATATTAGTTTCTTCTTTAAATGGATTGATAAATAAAAATGATACAAAATTACAAAACTCTATGAATATGTTCTCAATGGGATTAACT…
FSDG_00268[1357211-1359418]	Aspirin_1mM_overnight	0.216984	0.809684	ctpC	Manganese-exporting P-type ATPase	COG:COG2217	UniProtKB:P9WPT5	CytoplasmicMembrane	10	ATGAAAAATGATAATTTGCTCACTTGTGAGATTGTCCATAGACTTAGAGGAAGAATTCGTATAAAAAGTAAAGCATTTAAGTATGTTGGAAACTCTTTAAAGTCAGAAATTGAAAAGCAATTATTGCAAGTAAGGTATATTAAAAGTGTTGAAATAAGTTTGATCACTGGAACTATCCTTATATATTTTGAAGATGTTTCTCTAAGCGATCAAAATTTAATAAACTTAATTCAAAATACACTAAATTCACATATATTTGAAATATGTAAAAATGAAAAGGTTGAAAAATCATCTAAATATGTAATTGAAAGAAAGTTGCAAGAAGAGTCTCCAAAAGAGATTGTAAAAAAAATTATTGCAACAGCCGGGCTTTTAGGATATAATCTATTTTTTAAATCT…
FSDG_00269[1356822-1357214]	sTSB_overnight	-0.0979492	0.773761	NA	hypothetical protein	NA	03_eggnog_v5_bacteria:30U2T.faa.final_tree.fa	Cytoplasmic	8.96	ATGTTTAAAAATATATTGAAAAAAACTTATCTAATGTTCAATAAAGTAAAAGTTGTTCATAGTATTCCTGGCAGAATAAGGCTTTTTATTCCATCACTTGATGAATTTCCTGAACAAATGAAGAAACATGAAGGCTATATAACTGCTATCATAAAATTAAAAAATGGTATAAATTCTATTGAATATTCTTATCTAACAAGTAAAATTTTAATTGAATATGATAAAGCAAAATTAAAAGAGCAAGATATAGTTGATTGGCTAAATAAAATTTGGAAGATTATAGTTGATAATGAAGAAGTTTATCAAGGAATGTCAGTTGATGAAGTAGATAAAAATGTTAAGAAATTTTATGAAATGTTAAAGAGTGAATTAGAAGGGAGAATTAACCAATGA
FSDG_00270[1356315-1356812]	Aspirin_1mM_overnight	0.0434575	0.592858	NA	hypothetical protein	NA	03_eggnog_v5_bacteria:30H27.faa.final_tree.fa	Cytoplasmic	8.96	ATGAAAGATAAGATATTATTACCTAATTTTTATGGAATTTTTGAAGTAAAAAGTGCTACTAAAAATAGAATTAGAATAGAAATTGATAAATTAAAAAATAATGAAGAAGAAATTGAAAGGTTAAAAGAAAATCTAAAAAAAATTATAGTTATTAAAAACTTTAAAATAATAAAAAGTATTGGAAGTTTAACTGTTGAATTTGATGATACTCAAATTGATACTCAATTTATGATAGGTATAATTTTAAAATTATTAAACTTAGATGAAGAGCTTTTAAAAGATAGAAAAGGTAAAATTAAAAATACTTTTTCAAGTCTTGGAAAACTAGCTGATATAACTATATATAATAAGACAAAGGGGCTATTTGATGCTAAAACATTAATAGCAACAGGACTTTTA…
FSDG_00271[1354606-1356060]	sTSB_overnight	-0.132965	0.554278	panF	Sodium/pantothenate symporter	COG:COG4145	UniProtKB:P16256	CytoplasmicMembrane	10	ATGAATAAAATTTTAATTATAATACCAATAGCAATTTATTTGATTGCTATGTTATACATTGCTTACAGAGTTAATAATATAAAAAATAGTTCTAAAAACTTTACAAATGAATATTATCTTGGTAGCAGATCTATGGGAGGATTTGTACTTGCAATGACAATAGTTGCAACCTATGTTGGAGCTAGCTCATTTATAGGAGGACCTGGTATTGCATATAATCTTGGGCTTGGTTGGGTGTTACTTGCTTGTATACAAGTTCCAACCGCATTTTTTACCCTAGGTGTTCTTGGGAAAAAACTTTCTATTATTTCAAGAAAATTAAATGCAATAACAATTTTTGATGTATTAAAAGCTAGGTATAATAATAATTTTCTAAACGTTCTATCTTCTATATTGTTA…
FSDG_00272[1354300-1354593]	sTSB_overnight	-0.919818	0.69562	NA	hypothetical protein	NA	02_Pfam_A_v33_1:PF06196.13	CytoplasmicMembrane	9.96	ATGGATAAAGATAGTAAAAGAAATAACATTTCCAAACAAATTAATAAAGAGGTCTTAATTACAATAGTGCTTTATTTAATTTATTTTATTTGGTGGTATTATTTTGCTTATGAATATTCTTCTGATAATGTTGAAGAATACAAATATATATTAGGTTTACCTGAATGGTTTTTCTATTCATGTGTTGTTGGATTAATTCTTATAAATATTTTAGTATATATTTGTGTAAAATTTTTCTTTAAAGATATTGACTTTGATAAATATAATGAAAATAATGAATCAAATAAAAAATAA
FSDG_00273[1352764-1354167]	Aspirin_1mM_overnight	0.70669	0.39786	NA	hypothetical protein	NA	03_eggnog_v5_bacteria:COG5421.faa.final_tree.fa	Unknown	5.48	ATGTATGTGGCAATTACAGGAAAAGGTAAATCAAGAGTGGTTCAATTTTGTGAGCAACATAGAATAGCAAAAACTAATAAAAAAAAGACGATAGTAGTAAAGACAATAGGAAATTATGAAGCACTTTTAAGGGAAAATCCAAATATTATTTTAGAATTAAAAAAAGAAGCCAAAAGATTGACAGATGAAAGAAAGAAAAATACATCTAAAAACATACTTTTTCGTTTTGGACATAGTTTAGTGTATTCATTGTGGAAAGAAATAGATTTAAAAGAGGTACTAGGAGAAGCACTTTCAAAAACTTTGTTTTCTCTTGTTGTATATAGATTGGGAAGTTCTTACTCTACTTTTTTGGAGAATAGAAAAACACCATTTCTTAATTTAGAATCTATTACTCAT…
FSDG_00274[1352198-1352710]	Aspirin_1mM_overnight	0.839022	0.220811	NA	hypothetical protein	NA	03_eggnog_v5_bacteria:33DDN.faa.final_tree.fa	Cytoplasmic	8.96	ATGAAGAAAATTTTTCGTTATATATTATTAAGTTTTGCATTATTGATGTTAGTAGCTTGTGGAAAGCCAGATTCACAAAAAGCCTTTGAAAAAGGTTTCAAAGAAACAATGACTGATATAAGTAAAAAAATGAGTGAAGGCGATAATGAAGCTACAAAAATGATGGCAAAAATTTTGGAAAAAGCTACATATAAGGTTAATAAAGTTGAAGAAAATGGAGATCAATCTGAACTTGATGTAACTATAAAGGCAGTGGATTTAACAAAGTATTTAACTGAATTTATGGCATCTTTAAAACCATTGATAGATTCTAATATGGGTGAAGAAGCATTTTCTAAGGCAACTGTTGATTATTTTTCTGATTTATCAAAGAAAGAATTAGAATACAAAGAAACAAAT…
FSDG_00276[1350990-1351562]	Aspirin_1mM_overnight	0.618013	0.169223	NA	YadA-like membrane anchor domain protein	NA	02_Pfam_A_v33_1:PF03895.16	OuterMembrane	9.49	ATGAAAAATAAATTATTCAATATTATATTATTTATTTTTTTATTAAATAGTTTTCCTGTTTTTCCATTAGACGATAATATTATTAAAGAAGTTAATCCTATTGAGTCTATACATTCTGATGAAAAAGATTCTGTTTCTTCTGATACTATTGATAAAGAAAATATTATTTCTGAAAATTCTTTATCAGAAGAAAGTATTTTGGAAGCTCCAAGAAAAGATTATACTTCTGATGAATTAAAAGCTACAAATATAATAAGCACAAATAAAGATTTAAAAAATAATAAAAAAGAGGAAGACAATAGAGAAGATAAGTTTGAAGAAATTACTGATAGAACAAATAGAATAACAGCCTTAGGCTCTGCTATGGGGGCTGTTGATTTAAGTAAAACTCCTACTAAA…
FSDG_00277[1349960-1350886]	Aspirin_1mM_overnight	0.253425	0.720099	dusB	tRNA-dihydrouridine synthase B	COG:COG0042	UniProtKB:P0ABT5	Cytoplasmic	9.97	ATGAAAAAAATTTATATAGCTCCTATTGCAGGAGTAACAGATTATACATTTAGGGGAATACTTGAGGATTTTAAACCTGATTTAATATTTACAGAGATGGTAAGTGTAAACGCACTTTCAGTCTTAAATGATAAGACTATCTCAAAAATTTTAAAATTAAGAGAGGGCAATGCAGTTCAAATTTTTGGAGAAGACATTGCTAAAATAAAAGCTAGTGTTAAGTATATAGAAAATTTAGGAGTAAAGCATATTAACTTAAATTGTGGTTGTCCTATGAAAAAAATTGTAAATTGTGGATATGGAGCAGCTTTGCTTAGAGAACCAGAAAAAATAAAAAGAATATTATCCGAAATAAAATCAATTTTAAATGATGACACCAAACTTTCTATAAAAATTAGA…
FSDG_00278[1347206-1349836]	sTSB_overnight	-0.025233	0.844387	mutS	DNA mismatch repair protein MutS	COG:COG0249	UniProtKB:P0A1Y0	Cytoplasmic	9.97	ATGTCAGCAGACACACCTTTGATGCAACAATATAAAAAAATAAAAGAGGAATACCCAAATGAAATCTTAATGTATAGATTAGGAGATTTCTATGAAATGTTTTTTGAAGATGCTAAAATAGCTTCAAAAGAATTAGGACTTACTCTTACAAAAAGAAATAAGGAAAAAGGGCAAGATGTTCCCTTAGCAGGAGTTCCATATCATTCAGTGGCATCATACATAGCAAAATTGGTTGAAAAAGGTTATAGTATTGCTATTTGTGATCAAGTGGAAGATCCTAAATCTGCAACAGGAATTGTGAAAAGAGAGGTAACAAGAGTCATAACTCCTGGGACAATAATTGATGTAGATTTTTTAGATAAAAATAATAATAATTATATTGCCTGTATAAAAATAAAT…
FSDG_00279[1344508-1347213]	sTSB_overnight	-0.941393	0.0137442	lptD	LPS-assembly protein LptD	NA	01_HAMAP:MF_01411	OuterMembrane	9.49	ATGACTAAGAAAAAAATAATATATATTGTTTTAGGAGTAGTAGCCTTAGTGCTTGTGTATTTTAACTATTATGGTTCTGATAAAGAAGTTGGAGATATAAAAAAAATAGTAGAAACAATCAATGCAGTTTATGAAAGTGATGATTATCATGTGGAAGCCGAAAAAGAAATTGACTATTTAGATGAAAAAGAAAGTAAATTTGAGAAAGCTAAGGCTGTAATACAAGGAATGATATTAAGTGGAGACAATGTTTTTCTTGATAAAGATAAAAACTTAACTTTGGATACTAATATTTTAGGGATAAGTCCAAATGGTTGGGAGATTAAAGCTTCTGAATTAAAGTTTAATAAAGAAACTAAGGAGCTCGTTTCTACAAAGCCTATGTATGCAAAAAATGAA…
FSDG_00280[1343492-1344217]	sTSB_overnight	-0.39416	0.0935919	lptB_2	Lipopolysaccharide export system ATP-binding protein LptB	COG:COG1137	UniProtKB:P45073	Cytoplasmic	9.12	ATGATAAGTTTAAGTGCTGATAGCCTTATAAAAACATATAAAAAAAGAAAAGTTGTAGACAAGGTTAGCTTAGAGGTAAATAAAGGAGAAATTGTTGGACTTCTTGGTCCTAATGGAGCAGGAAAAACAACAACTTTCTATATGATAACTGGAATAGTAAAACCAGATAGTGGAGAAGTTATGTGTGCAGAACAGGATATAACTAATTTACCTATGTATAAAAGAGCAGATATGGGTATAGGTTATCTTGCACAAGAACCTTCTGTTTTTAGAAATTTAACAGTTGAAGAGAACATAGAAGTTGTACTTGAAATGAAAAAAATTTCTAAGAAAAAGCAAAAAGAAACTGTGGATAGATTACTTGAAGAATTTAAACTAACTCATGTAAGAGATTCTTTG…
FSDG_00281[1340877-1343480]	sTSB_overnight	-1.02188	0.21348	alaS	Alanine--tRNA ligase	COG:COG0013	UniProtKB:O67323	Cytoplasmic	9.97	ATGTTAACAGGTAATGAAATTAGGGAGAAATTTATTGAATTTTTTATGCAAAAACAGCATAAACACTTTGAAAGTGCATCTTTGATACCAGATGATCCAACTTTACTCTTGACAGTAGCTGGAATGGTGCCATTTAAACCGTATTTTTTAGGACAAAAAGAAGCACCTTGTCCAAGAGTTACAACCTATCAAAAATGTATAAGAACAAATGATTTAGAAAATGTTGGAAGAACTGCAAGACATCATACATTTTTTGAAATGCTTGGAAATTTTTCATTTGGAGATTATTTTAAAAAAGAGGCTATAAAATGGTCTTGGGAGTTTGTAACAGAAGTATTAAAAATAGATAAAGATAAACTTTGGGTAACTGTTTTTACAACTGATGATGAAGCAGAAAAA…
FSDG_00282[1340211-1340654]	sTSB_overnight	-1.5631	0.011858	NA	Putative pre-16S rRNA nuclease	COG:COG0816	UniProtKB:P9WGV7	Cytoplasmic	8.96	ATGAAAAGATATATAGCACTTGATATTGGTGATGTGAGAATTGGAGTGGCAAGATCTGATATAATGGGAATAATTGCTTCTCCCTTAGAAACTATCAATAGAAAAAAAGTAAAATCTGTTAAGAGAATAGCAGAGATTTGTAAAGAAAATGATACAAATTTGATAGTTGTGGGTATACCTAAAAGTCTTGATGGTGAAGAAAAAAGACAAGCAGAAAAGGTAAGAGAATATATTGAAAAATTAAAAAAAGAAATTGAAAATCTTGAAATAATTGAAGTAGATGAAAGATTTTCAACTGTAATAGCAGATAATATTTTAAAAGAACTAAATAAAAATGGTGCTATTGAAAAAAGAAAGGTAGTGGATAAAGTGGCTGCCTCAATAATATTACAAACATAT…
FSDG_00283[1338979-1340214]	sTSB_overnight	-0.419487	0.29451	secDF	Protein translocase subunit SecDF	COG:COG0341	UniProtKB:Q5SKE6	CytoplasmicMembrane	10	ATGAATAAGAACTTATTTCTTAGATTGTTACTGGTTATAGCAATTTTTGTAGTAGCTCTGTATTATAGCTTATCAAAGCCAATAAAATTGGGACTGGATTTAAAAGGTGGAGCTTATGTTGTACTTGAAGCTGTGAAAGATCAAAATAAAAATGTAAAAATTGATAATGATGCTATGAACAGATTAATTGAAGTATTAAATAGAAGAGTAAATGGAATAGGAGTTGCAGAATCTACAATTCAAAAAGCAGGAGATAATAGAGTTATTATAGAGCTACCAGGTTTACAAAATACAGAAGATGCAATAAAGCTAATAGGTAAAACAGCACTGATGGAATTCAAATTGATGAATGATGATGGTAGTTTAGGAGAAACTTTACTTACAGGTTCAGCATTAAAA…
FSDG_00284[1338029-1338979]	sTSB_overnight	-0.329568	0.306673	secF	Protein translocase subunit SecF	COG:COG0341	UniProtKB:E9RGS4	CytoplasmicMembrane	10	ATGAAAACTCATTTACATATTATAAAAAATATAAAGATTTATCTTTCAATTTCCATAATTCTTGTTACCTTATCAATAATAATATTTTTTACAAAAGGACTTAATTATGGAATAGATTTTTCAGGAGGAAATTTATTTCAATTAAAATATAGTGGAACAGCAGTTACATTGAATCAAATTAATGAAAATTTGGATGAGTTAGCAAAAGAATTACCACAAGTCAATTCAAATAGTAGAAAAGTTCAAATCTCTGATGATGGAACAGTTATAGTAAGAGTTCCTGAAATAAGTGAAAATGATAAGAAAAAAGTATTAAATAGTTTGCAACAATTGGGTTCATATACTTTAGATAAAGAGGATAAAGTTGGAGCAAGTATAGGAGATGATTTAAAAAAATCA…
FSDG_00285[1336444-1337997]	sTSB_overnight	-0.685228	0.0498381	NA	putative methyltransferase regulatory domain protein	NA	02_Pfam_A_v33_1:PF10119.10	Cytoplasmic	8.96	ATGATTAACAAAGAAACAATTGAAAATGTAAAAGCAGTTCAAAATAGTTATGATGAGGCACCTTATAAGTCAAAAACTTTTTATTATACTCAGCCAGGTAGACAACAAATGGTTTTAAAATTATTAGGATTTAAAACACCTGATTTAGAAAATGCAAGGGTACTTGAAATAGGTTGTTCATTTGGTGGGAATATAATTCCTTTTGCTCTGGAAAATCCAAAAGCTGATATTGTTGGTATTGATTTATCAGGTGTTCAAATTGATGAAGGAAATAGGATAATTGAATATTTGGGTTTAGAAAATATAAGATTAATACATCAAAATGTATTAGATTTTGATGATAAACTTGGAAAATTTGATTATATTATTTGCCATGGTGTTTTCTCTTGGGTTAATGAA…
FSDG_00286[1335165-1336337]	sTSB_overnight	-0.463398	0.0664442	scmP	N-acetylcysteine deacetylase	COG:COG1473	UniProtKB:P54955	Cytoplasmic	8.96	ATGAATGTAAAAGACATAACAAAAAAGTATAAAGATTATATAATTGAAAAAAGAAGATATTTTCATATGAATCCTGAGCCAAGTCTTAATGAATACAATACATCAAAAGTTATTCAAGAAGAATTAAAAAAATTAGGTATACCTTTTGAAATTGTGGCTAAAACTGGAATTATTGCAACTATAAAAGGAAAAAATCCTGGAAAAACTGTTTTGTTAAGAGCTGATATGGATGCTCTTGAAGTATATGAAAAAAATGATGTCAGCTATAAATCACAAAAAGATGGATTGATGCATGCATGTGGACACGATGGACATATTGCTATGCTTTTAGGAGCTGCTCATGTATTAAATGATGTTAAAAATGATTTTTCAGGAGAAGTAAAATTACTTTTTCAACCT…
FSDG_00287[1333924-1335114]	sTSB_overnight	-0.0289742	0.537505	NA	hypothetical protein	NA	03_eggnog_v5_bacteria:COG0786.faa.final_tree.fa	CytoplasmicMembrane	10	ATGACAGGAATTTTAGCATTAGTCATTGTTTTGATTGCTATGTCATTAGGAGATATAATTTCAATTAAAACAAAAGCATTTGTACCATCGGTTTTCATAACAGCATTGATATTTCTTTTCGGATTTTGGTGGATATTTCCAAAAGATGTTATATCAAAAGCAACTTTAGGAATGCCAGTAGCTGGATTGGCAATGTATCTACTGGTTACTCACATGGGAACATTGATGAATATTAGAGAATTGGCATCACAGTGGAGAACTGTTGTTATATCAATAGCTGGTATTTTAGGAATAATGGCTTTGTTATTGACAGTTGGACTTATTTTTCTTGATAAACAAACTGCAATAGCAGGAGGTCCTCCACTTTCAGGTGGAATAGTTGCAGCAATCATAATAAAA…
FSDG_00288[1330963-1333701]	sTSB_overnight	-0.385526	0.363922	polA	DNA polymerase I	NA	UniProtKB:Q04957	Cytoplasmic	9.97	ATGAAAAGAGCTGTACTTTTAGATGTGAGTGCAATAATGTATAGAGCATATTTTGCAAATATGAATTTTAGAACAAAAAATGAACCAACAGGAGCAGTATATGGTTTTATAAATACATTGTTAAGTATAATTAATGAATTTAAACCAGATTATATGGCTGCTGCTTTTGATGTGAAAAGGTCTTCATTAAAAAGAACAGAAATATATAGTGATTATAAATCTAATAGACAATCAACACCAGAAGACTTAGTAACACAAATTCCAAGAATAGAAGAAGTGTTAGATGCCTTTAATATAAATAGGTACAAAATAGAGGGTTATGAAGCAGATGATGTTTTAGGAAGTCTAGCAAAAAAAATAGCTAAACAGGATATAGAAGTTATAATTGTAACAGGAGAT…
FSDG_00290[1328802-1329761]	Aspirin_1mM_overnight	0.120336	0.706918	ribF	Bifunctional riboflavin kinase/FMN adenylyltransferase	COG:COG0196	UniProtKB:P0AG40	Cytoplasmic	9.97	ATGATAGTGGTAAATGATATATTGACAACAGATATTGATTTTAATGATACTTATGTAGCCATAGGAAATTTTGATGGAGTACATTATGGACATAAAAAACTTATAAATGAAACTGTAAGAGCGGCAAGAGAAAATGGAAAACGAGCAGTTGTGTTTACTTTTGCAAATCATCCTATGGAAATATTATTTCCAGAAAAGAAATTTGATTATATAAATACAAATGAAGAAAAGTTATATCTTCTCGAATCTTTGGGAGTAGATGTTGTAGTTATGCAAAAGGTAGATAAAAACTTTTTAGAATATACTCCCTTAGAATTTGTTAGAATTTTAAAAAATAAACTGAAAGTAAAGGAAATTTTTATAGGTTTTAATTTTTCTTTTGGCAAAGGTGGAGTAGGT…
FSDG_00291[1328153-1328830]	sTSB_overnight	-0.924476	0.51328	scpA	Segregation and condensation protein A	COG:COG1354	UniProtKB:P35154	Cytoplasmic	9.97	ATGGAAGAAGTTATAGTAAAACTCAATAATTTTGAGGGACCTTTTGATTTACTTTTAAATTTAATAGAAAAAAATAAGATGAAAATTTCTGATATAAATATTTCTCAATTAATAGATGAATATTTAGAGGTTTTAAAAGTGTCTAAAAGAGAAAATATAGAAATAAAATCTGACTTTATTATAATTGCCTCAGAATTAATTGAAATTAAAACTTTAAATCTTCTTAATTTAGATAAAGATAAAGAAAAGGAAACTAATCTTAGAAGAAGATTGGAAGAACATAAATTGTTTAAAGAAGTTGTTCCAAAGGTAGCAGAGTTAGAAAAAGAATTTAATATTTCTTATTCAAGAGGAGAAAGCAAAAGGACAATAAAAAAGATTGCAAAAGATTATGATTTA…
FSDG_00292[1326690-1328159]	sTSB_overnight	-0.219396	0.774846	murJ	putative lipid II flippase MurJ	COG:COG0728	UniProtKB:P37169	CytoplasmicMembrane	10	ATGTTAAAGAAATCTATAAATACAATGATAATTACAATGATAAGTAGGGTATTAGGACTTTTTAGAGGAACTCTGATAGCCTATTTTTTTGGTGCTTCTGTATTAACAGATGCTTATTACAGTGCATTTAAAATAAGTAATTTTTTTAGGCAGCTTTTAGGAGAAGGAGCATTAGGAAATACTTTTATTCCTCTTTATCATAAAAAGAAAAAAGAAGAAGGAGAAGAAAGAAGCAGAGAATATATATTTTCTGTTTTAAATATCACTTTTTTATTCAGCTTTTTAGTTAGTATATTAATGATAATTTTTTCTAGTTATATTATTGATTTTATAGTAGTTGGATTTAGTGATGAATTAAAAATAGTAGCTTCAAGGCTATTAAAAATAATGTCTTTCTAT…
FSDG_00293[1325946-1326623]	sTSB_overnight	-0.124487	0.824473	NA	hypothetical protein	NA	03_eggnog_v5_bacteria:2ZNS3.faa.final_tree.fa	Cytoplasmic	8.96	ATGGGCTTAGGCGATTTCCTTTTTAAAGAAAAAGAAGAAAAATATTTAAAACAAATTGAGAACTTACAAAATAAATTAAAGAAACAAGAAGAAGAAATTTCACAATTAAAATATGATTTAGAGGTTGTTACACAAGAAAGAGATAATAGAATAAGTGGAAAACAATTAGAAATTTTTGAAAGAAATTTGAAGCAAAATGTGGAAAGTTCCAAAAAATATAAAGAGCTTTTAATTTCATATAGAATAAATCCTGAAAAAATCCAATATAAATATAAAGTAGAATTAAAGTATTTTTATTCTGGAAAGAAATTTCAAGAAATACTTAATATTTTTAATGAAAAAAATATATTGTTGCTTGATTATCTTAAAGAGGAAGATTTTAATGATATTCCAAAAGAA…
FSDG_00294[1324709-1325929]	sTSB_overnight	-0.212023	0.171181	undec1A	Cysteine/Cysteine sulfinic acid decarboxylase	NA	UniProtKB:A0A2I9	Cytoplasmic	9.97	ATGAAAAATATTTTATTAGGAGTTACAGGAGGTATAGCAGCATTTAAGTCAGCAAGTATTGTATCACTTCTTAAAAAGAAAGGTTACGATGTAAAAGTTGTAATGACTAAGAATGCTACAAATATAATAGGACCTTTAACTCTTGAAACTCTTTCAAGAAACAGAATTTATGTTGATATGTGGGATACTAATCCACATTATGAAGTGGAACATATTTCATTAGCAGATTGGGCAGATATGGTTTTGATTGCTCCTGCAACATATAACATTATTGGTAAGGTAGCAAATGGGATAGCAGATGATATGCTTACAACTATTATTTCAGCAGTTTCTATAAGAAAGCCAGTATTTTTTGCATTGGCAATGAATGTAAATATGTATGAAAACCCAATTCTTAAA…
FSDG_00295[1324162-1324722]	sTSB_overnight	-0.0721861	0.924374	srpC	putative chromate transport protein	COG:COG2059	UniProtKB:Q55027	CytoplasmicMembrane	10	ATGAAAAAAAATAAAATTGTAGAAATTTTTATATTATTTTTTAAAATAGGAGCATTTACTATTGGAGGAGGTTATGCAATGCTTTCTCTAATAGAAGATGAAATTGTCAATAAAAAGAAATGGTTAGGTCAAGAAGAATTTGTAGATGGTATGGCTATTGCTCAATCAACTCCTGGAGTACTTGCTGTAAATATATCACTTATAACAGGATATAGAATAGCAGGTTTTTTAGGAATGATAGTAGGTATGTTAGGTGCAGTTTTACCATCTTTTTTCATAGTATTATTTTTAAGTCAAGTTTTGCTTGCTTACGGAAATCATCCAATAGTTGTAGCAATATTTAATGGAGTAAAACCTGCTGTAACAGCTCTTATATTAATTTCTGTTTATAGAATAGGT…
FSDG_00296[1323635-1324165]	sTSB_overnight	-0.431357	0.725065	NA	Chromate transporter	NA	02_Pfam_A_v33_1:PF02417.16	CytoplasmicMembrane	10	ATGATATATTTAAAATTATTTTATGTATTTTTTAAAGTGGGACTTTTTAGTTTTGGAGGAGGCTATGCAATACTTCCTCTTATGCAACATGAAGTTGTAGATGTAAATAAATGGATAAGTTTTAAAGACTTTGTGGATATTGTTGCTATTTCCCAAATTACACCTGGTCCAATTTCTATAAATTTAGCAACTCATGTTGGGTATAGAATAGGTGGAGTTCTTGGATCTACTATTGCTACTTCAAGTGTGATTTTACCTTCTATAATAATAATGATTATTATAGTTGTATTCTTAAAAAAATTTAGTAAATTACCAGTAGTTCAAAGAGTTTTTAAAGCATTGAGGGTAACTGTTGTAGGACTTATTTTAGCAGCAGGAATAGCACTTTTTGTTAAAGAA…
FSDG_00297[1321943-1323595]	sTSB_overnight	-0.422396	0.359065	NA	putative AAA-ATPase	NA	02_Pfam_A_v33_1:PF09820.10	Unknown	5.48	GTGAAAGAAAAAAAACTTTTAGGAACAGGAATATCAAATTTTAAAGATTTAATTGAATACAATTATTATTATTTTGATAAAACAAAATACATTGAAGATATTTGTAAAAATAGAGGAAAAACTTTATTATTTACAAGACCTCGTAGATTTGGTAAAACTTTAAACATGTCAACATTAAAATATTTTTTTAGTTTAGAGAAAGTAGAAGAAAATAAAAAATTATTTAAAAATCTATATATATCAAATTCAGAATATTTTTCTGAACAGGGTCAATATCCAGTTATATTTATTTCAATGAAAGATATAAAAGAAAGTACTTGGGAAAACTGTTTTAAGGAAATAAAACTTTTGATAAGAGGAATATACTCAGATTTTGAATATGTAAGAAGTATATTAAAT…
FSDG_00298[1320993-1321940]	sTSB_overnight	-0.418284	0.443287	NA	NADH oxidase	NA	UniProtKB:P32382	Cytoplasmic	9.97	ATGGAAAAAATTAATATTTTTACAGATTTTAAAATAAAAAATATTCATATAAAAAATAGAATAGTTCTGCCACCTATGGTGAGATTTTCTCTTATTGGAGATGATGGTTATGTTACAGAAGATTTAATTAAATGGTATGGAATGATAGCTAAAAGTGGAGTAGGTCTTATAATCGTTGAAGCAACAGCAGTTGAAGAAAGTGGAAAATTAAGAGAAAATCAAATTGGTATTTGGAATGATAGCTTTATAAAAGGACTTACTAAGGTAGCAAATGAAATTCATAAATATAATGTACCTTGTATGATACAAATTCACCATGCAGGTTTTAAAGAAAAAATTTCAGAGGTTCCAGAAGAGGAATTGGATAGAATTTTAAAACTTTTTGAAGAAGCCTTTGTT…
FSDG_00299[1320038-1320916]	Aspirin_1mM_overnight	0.128641	0.29985	NA	hypothetical protein	NA	03_eggnog_v5_bacteria:2ZAM8.faa.final_tree.fa	CytoplasmicMembrane	10	ATGGCAACAATAAATTATATAGCAGTGGTAAAACAATTAGAAAGTGGAAAATTTTTAGTTTCATTTCCAGACTTTGAAGGAATTACAACAACAGCTGAAACAGAAGAAAGTATACAAGATGTAGCAGCAGGAGTTATAAAAACAAAATTAGCTGAACTTAAAAAAGCTAATATAGAAGCACCTGAACCTAAAAAAATAGTAGATGTTTCTAAGGACTTAAAAGATGGTGAGTTTACAACTTATGTGCCAGTAAAAGAAAGTTTTGATTTCAAGTCTACTATGACTAACTTAAAAGATAAAGAAAGTGTAAAAGAAACTGCAAAGGAAATGACAAATAAAGTCAATGATTTTGTAAATAATGTACCAGAAGGAAAAGAAAATCTTTTTGCCATAGGTGGA…
FSDG_00300[1319164-1320045]	sTSB_overnight	-1.32375	0.0983845	NA	hypothetical protein	NA	06_KOFAM_v96:K11431	Cytoplasmic	8.96	GTGAATAAGGATTTAAAGAAATTTATTTTTTTTCTAATAGCTTCAATAATAGTTGCTTTTGCTGTTAGTTATTCTTATTCTGCTTATCAAAGTTATCAACAAGAAAAAAAGATAGATGCAGTTAAAAAGGCTTTTGGCTTTGGAGGAAAAGATAAAATAACCAGTGAAGTTGAAAAAAATAGTGATCCACAAGAAGCATGGCAAAATCAAAGGCTTGAAGCATTAGAATCGTTGGGATATACAAAAGTTGATATCAGACCTTTTTATAAAAGAATATATGATAAATTGACTGGAAAAAAAATCTATAACTACAAAAATATTGATGATGAAACTAAAACAGTTGTAGTTGAAGTTAAGGATAATAAAATAATAGAAAATTTCTTTAATGGGGACAAGGCA…
FSDG_00301[1318484-1319164]	sTSB_overnight	-0.110402	0.412128	rsuA	Ribosomal small subunit pseudouridine synthase A	COG:COG1187	UniProtKB:P0AA43	Cytoplasmic	9.97	ATGAGATTAGATAAGTTCTTAGTTGAATGCGGTATAGGAAGCAGAAAAGAAGTTAAAAAATTAATCTCAAATAATGAAATAACTGTTAATGGAATAAGCAATATATCTGCCAAAGATAATATAGATGAAAATTCTGATATTATAGAATATAATGAAGAAAAACTAGAATATAAAAAATTTAGGTACTACATTATGAATAAAAAATCTGGATATATAACTGCAACAGAAGATTTTAAAGAAAACACTGTTATGGATTTACTTCCTGAATGGGTAATAAAGAAAGATTTAGCACCAGTTGGTAGGCTTGACAAAGATACAGAAGGTTTACTGCTTTTTACAAATGATGGAAAACTAAACCATAAATTATTATCTCCTAAAAATCATGTAGATAAAGTTTAT…
FSDG_00302[1318115-1318462]	sTSB_overnight	-0.260033	0.715508	NA	hypothetical protein	NA	03_eggnog_v5_bacteria:33J8F.faa.final_tree.fa	Unknown	2	ATGAAAAAGAAAATACTTTATTTAATAGCACCAATATTATTAGTTACAGCATGTACAACTTCATTTGGAGTTGGGTCAGGAATAGGGATAGGAAGAGGAGGAGGTTCAGTATCAGTTGGAGCTTCAAAAGAAATACCTATAAAGAAAAAAGATGATAAAAAAGTAACTGAAAATAAAATAAAAGAAAAACCTAAAACAACAGCTAAAAAGCCTAGCCCTAAAAAAGTAGTTGAACAAAATATCATAAAAACTGATAAGACAGATACAGTTGATACAACTAAATCAGTTGAAGATACAAGTAAAACTGGTAAAACAGTAAAAAGAATAAAACAAGAAAGACAAGAATAA
FSDG_00303[1317063-1318115]	sTSB_overnight	-0.487671	0.117973	NA	Elongation-Factor P (EF-P) rhamnosyltransferase EarP	NA	02_Pfam_A_v33_1:PF10093.10	Cytoplasmic	8.96	ATGGAGATAGATAGCATAGATATATTCTGTCAAGTTATTGATAACTATGGAGATGTTGGAGTAGCTTACAGATTAGCAAGAGAATTTAAAAGAGTTTATCCTAATAAAAAATTAAGATTTGTTATAAATCAAATAGAAGAACTAAATCTTATTAGGAAATCAGAGAATATAGAAGTAATATTATATAAAGATATTTCCAAAATAGAAAATTCAGCTGATTTAATAATAGAAAGTTTTGGTTGTGAAATTCCAAAAGAATATATGGATAAAGCATTAAAAAAATCAAAACTTATTATTAATTTAGAATATTTCTCAGCTGAAAAGTGGGTAGATGATTTTCATTTACAAGAATCATTTTTAGGAGGAAATTTAAAAAAATATTTTTTTATCCCAGGACTT…
FSDG_00304[1316500-1317063]	Aspirin_1mM_overnight	0.618629	0.309307	efp	Elongation factor P	COG:COG0231	UniProtKB:Q9HZZ2	Cytoplasmic	9.97	ATGAAAATTGCACAAGAATTGAGAGCAGGGAGCACAATAAAAATTGGAAATGATCCATTTGTAGTATTGAAAGCTGAATATAATAAATCAGGAAGAAATGCTGCTGTGGTTAAGTTTAAGATGAAAAACTTAATTTCAGGAAATATATCAGATGCTGTTTATAAAGCAGATGATAAAATGGATGATATTAAATTAGATAAGGTAAAAGCAATTTACTCTTATCAAAATGGAGATTCTTATATATTCTCTAATCCAGAAACTTGGGAAGAAATAGAATTAAAAGGTGAAGATTTAGGAGATGCTTTAAACTATCTTGAAGAAGAAATGCCACTAGATGTTGTTTACTATGAATCAACAGCTGTTGCAGTAGAATTGCCTACTTTTATAGAAAGAGAAGTA…
FSDG_00305[1313271-1316336]	Aspirin_1mM_overnight	0.407381	0.518931	NA	hypothetical protein	NA	02_Pfam_A_v33_1:PF08937.12	Unknown	2	ATGGAAGAAGTTAAAAATGAAACAAAAAGAAAATATAAATATGATGCTTTCATAAGTTATAGACATATAGAACCAGATTTAACAATAGCCAAAATTCTTCATGATATGATTGAAAAATTTAATATACCAAAGCATTTAAGAACAACATTAAATGAGAATAATAATGAAAACTTAATTGATGATAAACATGTATTCAGAGTGTTTCGTGATAGGGAAGAACTTTCTACAAAAGATTTAAGTACTATGATAGAAGAAGCGATAGCTGATTCTGAAAATTTAATTGTTATATGCTCAAAAAGAACATTTATTAGTCCTTGGTGTAGAAAAGAAGTGCAGTTGTTTAAAAAGATTCATGGAGTGAATAATATTATTCCTGTACTCATTGAAGGAGAACCTGAT…
FSDG_00306[1311441-1313267]	Aspirin_1mM_overnight	0.32623	0.554259	NA	hypothetical protein	NA	03_eggnog_v5_bacteria:2Z8W5.faa.final_tree.fa	Cytoplasmic	8.96	ATGAAAAAAATCTCAAATATTATAAAACATTATTTTAATAGAAATCTATGGATTATATATATTCTCGGATTTGTACTAAGTTTAATTGGAAGTTTTCAAGTTTACCATGGTAGATATGATAACATATTAAAAGAAATTTCTGTTATTTCTGTTTCTGTTTTAAAGTTATTTCTCTTTGTTCCCATAGAAGGTTTTATAAAGCAAAATCCTCTTGCTTATGAGCTAGCAATATGGATTGCACCAATGACAACTTTATTGGCTACATTTTCTATTTTTAATAAATTATATACAGCTATTAAATTAAAAATTACTCATTTTTATAAAGAGCATATAATTGTTATGGGATATAATGATTATAGTATTGCATTTATGAAAAATTATATCAGTTTAAAAAATAAG…
FSDG_00307[1309435-1310988]	sTSB_overnight	-0.669884	0.377795	carA_1	Caffeate CoA-transferase	COG:COG4670	UniProtKB:F1CYZ5	Cytoplasmic	8.96	ATGAAAATAATAAAAGCAAATGAAGTCCCTAAACTTATTAAAGACGGCAGCTTTATCGGAATTGATGGTTTTGTAGGAATAGGAGTTCCAGAGGAGATTTTATTAAATATTGAAGAATCATATTTAAAAGAAGGAAAACCGAATTCACTTAATATCATTTTTGCAGCAGGTTTTGGTGATAGTAAAACAAGGGGTTTAAATAGGATAGCACATGAAAGAATGATAAAAAAAGTTATAGGAGGACATTGGGGATTAGCACCTAATCTTGGAAATCTAGCAAATCAAAAAAAAATAGAAGGCTATAATTTGCCTCAAGGTGTCATAGCACAAATGTTTAGAGATATGGCAGCTGGGAAACCTGGAACCTTATCAAAAGTAGGAATTGGAACATTTGTTGAT…
FSDG_00308[1308019-1309407]	sTSB_overnight	-0.292274	0.312463	NA	GntP family permease	NA	02_Pfam_A_v33_1:PF02447.17	CytoplasmicMembrane	10	ATGGTAATAGGAGTAATAGGAATTATTTTATCTTTAATTTTACTTATGTATTTAGCATATAAAGGATTTTCTGTATTAGTGTTAGCTCCAGTATTAGCTTGTTTTGCGGCATTTCTAGGAGGAATAGCAACAGGTGAGGTACATATATTAGCTACATACACTGAAATTTTTATGAAAAGTTTAGGTGGATATGTTATGAATTATTTTCCATTATTTCTTTTGGGAGCAATTTTTGGAAAAGTAATGGATGATACTGGAGCAGCAAAAGCAATTGCAAGCGTAATATGTAAAAAGCTTGGAGAAAAAAGAGCTATAGCTGCAATAGTAATAGCTTGTGCAGTTTTAACTTATGGAGGAGTCTCATTATTTGTTGTTGCATTTGCAGTTTATCCAATAGCA…
FSDG_00309[1307604-1308008]	sTSB_overnight	-0.0914669	0.73773	phaJ	(R)-specific enoyl-CoA hydratase	COG:COG2030	UniProtKB:Q2RQ36	Cytoplasmic	8.96	ATGGAATTTGAAAAACTTGAAATAGGAATGTCTGAATGTTTAGGAAAAACTATAACAGAAGCTGACATACTTAATTTTGCTGGAGTAAGTTTAGATGTAAATCCTTTACATCTAAATGAAGAATATGCAAAAAAAACTATGTTTAAAGGAAGAATAGCACATGGAATTATTGGAGCTGGTTTAATTTCGGCTGTTATTGGAACAAAGTTACCAGGAGAAGGGACAATATATTTATCTCAAAATTTAAAATTTATAGCTCCTGTTAAAATAGGGGATACAATAACTGCTAAAGTTGAAATTGTAGAATTAAATCAGGAAAAGAAGAAAGTGGGATTAAAGACTACTTGTACAAATCAAAATGGTGTCCTTGTTATTGATGGTGAAGCAAAAGTGTTAAAA…
FSDG_00310[1307141-1307527]	Aspirin_1mM_overnight	0.955884	0.184315	NA	hypothetical protein	NA	03_eggnog_v5_bacteria:2ZCK7.faa.final_tree.fa	Unknown	2	ATGATATTATTTAAAATTTTACTTATGGTTCTTCTTTGTTGTGTTTTACCTGTTGTTATTGTTTTAAAGATATGGGCATATTTTGCAACTCTACATACAGAAAAAAAGAATGAACTTAGAAGACAAAAGTTATTATCCTACCTTCCAATTAAAACAGTTCCTGAACTTTTAAAGGTTTTAGAAGTTGAAGCTCAAAAACCAAAAGAGTATTATTTAAAAACTTATTGTATAACAACAGAATTACATTTTAATGATAGGTGTTTAATTCAAGGAGAGGATAATTGGATAGTTTGCTATGCTGATAGTCATGCTTTTACAGATGAACATTATTTTCAAACTGAACAGGAAGCCTGTAACTTTTTCTTTCATTATTATTTTTTGTTATAA
FSDG_00311[1306431-1306934]	sTSB_overnight	-0.453851	0.370178	isiB	Flavodoxin	NA	UniProtKB:P0A3E0	Unknown	2	ATGAAAACTATTGGTATTTTTTATGCAACTCTTACAAAAACAACAGTAGGAATTGTTGATGAAATTGAGTTCTTTTTAAAGAAAGATGATTTTAAAACTTTTAATGTAAAAAATGGTGTTAAAGAAATAGAAAATTTTGAAAATCTTATTTTTGTTACACCTACTTATCAAGTTGGAGAGGCTCATGCAGCTTGGATGAACAATTTAAAGAAATTGGAAGAAATTGATTTTACTGGTAAAGTTGTTGGACTTGTTGGACTTGGAAATCAATTTGCTTTTGGAGAATCTTTCTGTGGTGGAATAAAATATTTATATGATGTTGTTATAAAAAAAGGTGGTAAGGTTGTTGGATTTACAAGCACTGACGGATATCACTACCAAGAAACAAGTATTGTGAAA…
FSDG_00312[1305713-1306417]	sTSB_overnight	-0.00626151	0.948666	NA	ThiF family protein	NA	02_Pfam_A_v33_1:PF00899.22	Cytoplasmic	9.97	ATGTTTTTACAGAGAACTGAACTATTAATTGGTTCTGGTAACATAGAAAAATTAAAAAATTCTAATGTTATTGTTTTTGGACTTGGTGGTGTTGGCGGTGCTACTGTTGAAGCACTTGTTAGAGCAGGTATTGGTAATTTATCCATTGTTGATTTTGATACTGTTGATAAAACTAATCTAAATAGACAGATTATTACAACTCAATCTGTTGTAGGTAAACCAAAGGTTGAGGTAGCAAAGGATAGAATTTTATCAATCAATCCTAATATAAATTTAACTATATACAATGAAAAATTTTTAAAAGAAAATATAGATTTATTTTTTAAAGATAAAAAATATGATTATATAGTTGATGCTATTGATTTAGTTACACCTAAATTAGATTTAATAGAATTTGCA…
FSDG_00313[1304576-1305628]	sTSB_overnight	-0.231895	0.764598	NA	putative protein	COG:COG3177	UniProtKB:Q9K0V1	Cytoplasmic	9.97	ATGTATAAATTACCAATAGAAAATTTAGATTTGAATAGAATAGATATATTTGAACAGCTTGTGAAAGCAACAGAAAGTTTAGGTATTTTAAGAGGAACTTTAAATAAGTTGCCAAATCCTAATATCATATTAAATGTTATTACATTAAAGGAAGCAAAAGAGTCTTCTGAGATTGAAAATATTATCACAACTTATGATGAACTTTATAAGGAAATGATTTTAAAAGATAAATCTAATCCTAATGCAAAAGAAGTTTTAAATTATAGAAGTGCAATTAATCTTGGAAATCATTTAGTTCAAGAAAAAAATATGATAACAACTAATATGATAAATGAAATACATCATTTAATTGAACCAAATAAGGGAGATATTAGAAAACAAGGTGGAACAGTAATAATG…
FSDG_00314[1303748-1304479]	sTSB_overnight	-0.00452594	0.969639	NA	hypothetical protein	NA	02_Pfam_A_v33_1:PF14025.7	Periplasmic	9.51	ATGCAACCTACAAGAGAATGGTTAGAAAAATGGAAAAAGGTAAAAGATAAATTACAAGCTCCTAGAAATCTTGAAGATTATTTTACTTTAAAGAAAATTGCAGGAGAAAAATTAGATGTTTTAAATATAGGAACTTGTTCTATTCCTAGTGGAAAACTTGTTGCTGGTGATAGCTTAGTTACCCTACTAGATGAAAATCTTATTCCTTATATTCAAGAAACTCCTATTGGAGAATTTCCAGTAGATATTTGTGTTTTAACAAACCATGATAGATATGCAGCTATAAGAATAAAATTTAATGATAATAAAGCTGTATATTTTGAAAATGGAATGAAAGGTAATGAAGATTTAGAAGGTGAAATAAAAGAAGGAGATTTTTATGGCTTTGGTGTTGATGCT…
FSDG_00315[1302990-1303733]	sTSB_overnight	-0.233404	0.304026	NA	hypothetical protein	NA	02_Pfam_A_v33_1:PF14025.7	Cytoplasmic	8.96	ATGCAACCAACAAAAGAATGGATAAAAAAATGGGAAAAAGTAAAAGATAAGTTACAACCTAACAGTAATCTTGTAAATTATTTTACTTTAAAAGAAATTGCTGGAAAAGAAATAGATGTTATGGATATTGGACCTTGTTCTATCCCAACTGGAGAGTTTTTAGTTGGAGATCCTCTTGTTTATTTAGGTAGTAAATATGAAAAGGAATACTTCCAAAAAATTCCAATAGGTGAATCTAAAACAGAAGTTTGTGTTGTAAAAGCTAGTGATGAAGATTGTGATAGATATGCAGCAGTTAGATTGAAATTTAATAATAATGAAATCAGTTATTTTGAAGAAGCTATGAAAGGTATAGAAGACTTAGAAGATGTTAATGAAGGAGATTTCTTTGGCTTTAAT…
FSDG_00316[1302387-1302974]	sTSB_overnight	-0.169925	0.719981	NA	hypothetical protein	NA	03_eggnog_v5_bacteria:COG4185.faa.final_tree.fa	Cytoplasmic	8.96	ATGGATAAATATTTTTATATTTTTGCTGGTGTGAATGGATCTGGAAAGTCTACACTTTATAAAACAAATTTTTTAAATAAAGATATTAAAAATAGTATAAGAATTAACACAGATGAAATTGTTTATTCTTTTGGAGATTGGAAAAATAACATAGATCAAATTAAAGCTGGAAAAATGGCTATTCAATTAAGAAATAAATGTTTTTTAGAAGAAAAATCTTTTAATGAAGAGACAACTTTGACAGGAAAAACTATTATAAAAATAATTGATAAAGCAAAAAATTTAGATTATAAGATATATCTTTATTATATAGGAATTGATAATCCTGAAATTGCAAAAGAAAGAGTAAAAAATAGAATAGCAAGAGGTGGACATGGAATTTCTTCTAATCTTATTGAA…
FSDG_00317[1302211-1302387]	Aspirin_1mM_overnight	0.621022	0.534874	NA	hypothetical protein	NA	NA	NA	NA	ATGGAAGAAAAAATCATAAAAGATTTAAAGGATATTATTATGAAGCTTGATCAAGAAACAATTAACAATTTAATTAAAAAATCCACTTCTAAAGAGGATAAATTTTTTTACAATGAGTTATATAATCTTTCTTTGCAAATGAAGCAACAAAAATTGATAAAAGAGGAAAAATATTAA
FSDG_00318[1301471-1302190]	Aspirin_1mM_overnight	0.738468	0.519151	NA	Fic/DOC family protein	NA	02_Pfam_A_v33_1:PF02661.19	Cytoplasmic	8.96	ATGAATAAAATTTTAGAAACTTTACTAGAAGAAAAAAAAATAAAATTAAAGGGAAGTCTTTATCATTTAACACAAATTAATTTTTCATATAACTCTAATCATATTGAGGGAAGTCAACTAACAGAAGAACAAACTCAATATATTTATGAAACTAACTCTTTTATAAGCAATAAAGAAAAAGTTGTGTCTGTTGATGATATAAATGAAACTGTTAATCATTTTAAATGCTTTGATTATATTTTAGAAAATATAAATATCTTAGATGACAATTTAATAAAATCTTTACATAAAATTTTAAAAAATAATACTTCTGACTCTCAAAAAGAATGGTTCAAAGTAGGAGATTACAAATTAAAAGCAAATTTTATTGGTAACACAAAAACTACAAGTCCTAGTAAT…
FSDG_00319[1300658-1301344]	Aspirin_1mM_overnight	0.0561169	0.824674	gpmA	2%2C3-bisphosphoglycerate-dependent phosphoglycerate mutase	COG:COG0588	UniProtKB:P62707	Cytoplasmic	8.96	ATGAAATTAGTTTTAATTCGTCATGGAGAAAGTGCATGGAACTTAGAAAATAGATTTACAGGGTGGAAAGATGTTGATTTAAGTCCAAAAGGGGTAGAAGAAGCAAAAGCAGCAGGAAAAAGTTTAAAAGAAATGGGGCTTGTTTTTGATGTTGCCTATACGTCATATTTAAAAAGAGCAATTAAAACTTTAAATATAGTTTTAGAAGAAATGGATGAATTATATATTCCAGTTTACAAATCTTGGAGATTAAATGAAAGACACTATGGAGCATTACAAGGATTAAATAAAGCAGAAACTGCCAAAAAATATGGAGATGAACAAGTACATATTTGGCGTCGTAGTTTTGATGTAGCTCCTCCATCAATAGATAAAAATAGTGAATATTATCCAAAATCA…
FSDG_00320[1300109-1300642]	Aspirin_1mM_overnight	0.42791	0.36137	NA	hypothetical protein	NA	03_eggnog_v5_bacteria:2ZYW3.faa.final_tree.fa	Unknown	2.5	ATGAAAAAATTAATTTTAATATCTTGTTTATTAGTATCTTTTGCATCATTTGCAGGAATGAATGATTTACCAGATAATGTTGAGAGAAATATTCGTTCAGCAGTATCAACTTATTCTGGTTCAGAAAAAAGAGAAAATTATAATTATTATAAAGATTCATATTTGGAAATGATAAATAGACTAGATAATTCAGGGATACCAGAAGTTGATAAACAAACTATAATAAAAAGATTAGAAGCAATGTATGGGGCTAACTATCCTAAACAATTATCAAGGGTAAATGATGAAATTAATGATTATAAGGGATTAGTAAATAGAATAAGAGAAGAACAAAATGCAGTTCAACAAAAAACACAGGCTGAAAATGCTAAAAGTAAAGAAGAAATAAAATCTATTTTA…
FSDG_00321[1298905-1300092]	Aspirin_1mM_overnight	0.444122	0.101034	tmcAL	tRNA(Met) cytidine acetate ligase	COG:COG1323	UniProtKB:Q9X1K1	Cytoplasmic	8.96	ATGTTTAAAAATGTAGTAGGTTTAATAGTTGAATACAACCCCTTTCATAATGGACATCTACATCACATTCAAGAGATAGATAGACTTTTTGAAGATAATATAAAAATTGCTGTTATGAGTGGTGATTTTGTTCAAAGAGGTGAACCATCTCTTATAAATAAATTTGAAAAAACAAAGATAGCTCTATCACAAGGAATTGATATTGTGATAGAGTTACCTACTTTTTATTCCACTCAAAGTGCAGAAATATTTGCAAAAGGTTCAGTAAATGTTTTAGATAAACTCTCTTGTAGTCATATAGTTTTTGGTTCTGAAAGTAATGATTTAGATAAATTGAAAAGAATAGCAACTATCTCTTTGACAAAAGAGTTTGAACTTTCTTTAAGAGAATTTTTAGCA…
FSDG_00322[1297564-1298802]	sTSB_overnight	-0.234079	0.282733	pepT	Peptidase T	COG:COG2195	UniProtKB:P0C2T7	Cytoplasmic	9.97	ATGGATTCAAAAAAATATTCTACATTGAAAGAAAGATTTTTAAGGTATGTAAAATTTAATACTCGTTCAGATGATGCAAGTGAAACAATTCCATCAACACCATCACAAATGGAATTTGCTAAGATGCTAAAAAAAGAATTAGAAGAATTAGGATTAAGCAATATTTTTATAAATAAGGCTTGTTTTGTAAATGCAACTTTACCAAGTAATATGGATAAAAAAGTTCAAACAGTTGGTTTTATTGCACACATGGATACAGCAGATTTTAATGCAGAAGGAATTAATCCACAAATTGTAGAAAACTATGATGGAAAAGATATAGTTTTAAATAAAGAACAAAATATAGTTTTAAAAGTTGAAGAATTTCCTAATTTAAAAAACTATGTCTCTAAAACATTA…
FSDG_00323[1295851-1297557]	sTSB_overnight	-0.415399	0.194254	NA	hypothetical protein	NA	02_Pfam_A_v33_1:PF08497.11	Cytoplasmic	9.97	ATGAAATTTTTACCAACTACAAAAGAGGAAATGAAAAATCTAGATTGGGATAGTATTGATGTTCTTCTGATTTCAGGAGATACATATTTAGATACTTCATATAACGGAAGTGCATTAATTGGAAAATGGTTAGTGGAACATGGCTTCAAGGTTGGGATAATAGCTCAACCAGAAGTTAATGTTCCTGATGATATAACTCGTTTAGGAGAACCTAATTTATTTTTCGCTGTATCTGGTGGTTGTGTTGATTCTATGGTGGCAAATTATACTGCAACTAAAAAGAGAAGACAACAGGATGATTTTACACCAGGAGGAGTAAATAATAAAAGACCAGATAGAGCAGTTTTAGTTTATTCAAATATGATTCGTAGATTTTTTAAAGGGACTACAAAGAAAATT…
FSDG_00324[1293468-1295657]	sTSB_overnight	-0.172645	0.591524	NA	Head domain of trimeric autotransporter adhesin	NA	02_Pfam_A_v33_1:PF05658.15	OuterMembrane	9.52	ATGAAAAAATCTGTTAGTTTAAAATTAATCATTTTTAGTTTTCTTTTAGTTTCTAGTAGCATTGCTTATTCAGCTGCACCAACTATTGAAGCAGGAACTGGGACTAGTAGTACAAAGGCAGGAATTAATAATGACGCCAGTGGAGAAGATAGTTCTGCTGTTGGAAATCAAAATGTAACTAGTGGAGAGGGAAGTTCTGCTTTTGGATTTAAAAATAAAGCTAGTGGAAAACATAGTTCTGCTGTTGGATTCAATAACGAAGCTGGTGAAAGGGCATATAGTTCTGCTGTTGGATATGAAAATAAAGCTAATGGATTAGGTAGTTCTGCTTTTGGACACAAAAACGAAGTCAGCACAGTAGATAGTTCTGCTTTTGGATTTGAAAATAAAGCTAGTGGA…
FSDG_00325[1293095-1293379]	Aspirin_1mM_overnight	0.340185	0.827984	NA	hypothetical protein	NA	Prodigal:002006	Cytoplasmic	8.96	TTGCCTAAGACTGAGCTTTCTTTTCCAGATTTATATTTAAAAAATATATCTAAAAAATTTAAAGAAACTGGATTTAAAATTTTACAAGAACAGGAGGCTTTTTGCCCAATAAAATTTTATGATATTGGAGCTCTTGTTTGGTATGCCCATATTATTGAATGGGAATTTCCAAATTTTTCTGTTAATAATTGTTTAGAAAATTTATTTAAAGCACAAGAAATTTTAGAAAAGCAAGGTGTAGTTGAAGGAAAAATCCATCGTTTTTTAATTGTTGCTCAAAAATAG
FSDG_00326[1291747-1292892]	Aspirin_1mM_overnight	0.442484	0.145938	NA	IS200/IS605 family transposase ISEfa4	NA	ISfinder:ISEfa4	Cytoplasmic	8.96	ATGAAAATAGTTAAAAAAGCATATAAATTTAGAATATATCCTACCTTAGAACAAATTAGCTTTTTTGCTAAGTCTTTTGGTTGTGTTAGAAAAGTATATAATCTTATGTTAGATGATAGAAAGAAAAATTATGAAGAATATAAATCAACGGGAATTAAAACTAAATATCCTACTCCTGCTAAATATAAAGAAGAATATCCTTATCTAAAAGAAGTAGATAGCTTAGCTCTTGCTAATGCACAATTAAATTTAGAAAAAGCCTATAAAAATTTTCTTAAAAATAAAGATTTTGGTTTTCCAAAATATAAATGTAAATCCAATCCAGTCCAAAGCTATACTACAAATAATCAAAACACAATATATATTAGAGATAGCTATATAAAACTTCCTAAACTAAAA…
FSDG_00327[1291350-1291760]	Aspirin_1mM_overnight	0.464809	0.55384	NA	Transposase IS200 like protein	NA	02_Pfam_A_v33_1:PF01797.17	Unknown	2	ATGAAATATGACAATAATTATCATTCAGTATATAAAATAAATTACCATATCGTATTTTGTATAAAATATTGTAGAAAAGTTATTACAAATGAGATTTCTATGAGATTAAAAGAAATATTTTTGAAAATATCTCCTAAATATAAAATTGCTTTGATGGAATGGGAACACGATACAGACCATATTCATTTATTGATAAGTGCTACTCCTGTAACTGAATTATCAAAATTTATTAATGCATATAAAAGTGCTAGTAGCAGACTTATAAAAAAAGAATTTCCTATTATTAAATCTAAGTTATGGAAAGAATATTTTTGGAGTAGAAGTTTTTTAGTGTTGAGCGTTGGTGGAGCGAGTATAGAAGTTATTAAAAAATATATTCAAGGACAAGGAGAAGAAAAT…
FSDG_00328[1290819-1290980]	Aspirin_1mM_overnight	1.53228	0.372256	NA	hypothetical protein	NA	NA	NA	NA	ATGGAGAATTTTTCTAGTATTAATAAAAAATTAATAGAAAATTGGCTTGAAGAAGAAAAAAATGCCCATATTCAAGGTTGGGATTTTTCTCATTTACATGGGAGATATGAAGAAGAAAATGATTTACCTTGGGATTATAAAATATTATTAAACAATATTTAA
FSDG_00329[1290506-1290835]	Aspirin_1mM_overnight	0.143947	0.793314	NA	hypothetical protein	NA	02_Pfam_A_v33_1:PF08921.12	Cytoplasmic	8.96	ATGCCACATTTAAAAATAAGAGGAATAGAAAAAAATTTAATAGTTGAAAATAGCAAAGAAATTATTGATGAATTGACAAAAATTATAGGCTGTGATAGAAATTGGTTTACCATAGAGCATCAAGACACTGAATATATTTTTGATGGAAAAATAGTTGATGGTTACACTTTTGTTGAAATATATTGGTTTGCAAGAGATGAAAAAATTAAAAAAGAAGTTGCAGATTTTCTAACAAAATTCATTAAGAAAATTAATAACAATAAAGATTGCTGTATTATATTTTTTACTTTAACAGGAGATAATTATTGTGATAATGGAGAATTTTTCTAG
FSDG_00330[1289214-1290344]	Aspirin_1mM_overnight	0.280305	0.239407	hom	Homoserine dehydrogenase	COG:COG0460	UniProtKB:P19582	Cytoplasmic	9.97	ATGAAAATAGCAATTTTAGGTTTTGGAACAGTTGGAAGTGGAGTTTATGAAATAGCAAAAACTTTAAAAAATATTGAAGTAAAAAAAGTTCTTGAAAAAGATTTAAGCAAAATAAATATTGCAACAGATAGTTATGATGAAATTATTAATGACAAAGAAATTGAATTGGTTGTTGAGTGTATGGGAGGATTACATCCTGCCTATGAATTTATTATGAAAGCTTTACAAAATAAAAAATCTGTTGTAAGTGCAAATAAAGCTGTTATAGCAAAATATTTAGATGAATTTTTAAAAACTGCTAAGGAAAACAATGTAGAATTTCGTTTTGAAGCAAGTGTTGGAGGAGGTATTCCTTGTCTTGCAGGTATTCAAAAAATTCATCGTATAGAAAATATAGAT…
FSDG_00331[1288687-1289127]	Aspirin_1mM_overnight	0.711476	0.818632	NA	hypothetical protein	NA	Prodigal:002006	Unknown	2	ATGGAAAAATTTATTTTTTTAAAAGAATATGTAAGTTCCCATATAGAAAATTTATTTTTTTATATAATTATTTTTTTTGTAACATGGGGTTTTATAAAAATTAGATGCTCTTATACTAAATTAAGTTTATTAGATGATAAGAGAAGGGCAGAAGTATATAATAAAATTTTAGAAAAATATAATAACAATAATTTATCATTTTATACTAATATAAATTTTTTGGTTTTGGGAACAAAATTTTTTAAGGTAGAAAGTTTTTACATAGAGTATAATTTAATAAATATCTATGCAAAAACTTTTTCAATAATAGGCTTTCCCACACCTTTTACTTATGGTTATGCTTTTACTATAAATGATGAGCAATTTATTGCAAGTTTTTCTAAGGAAGATTATAAAAAA…
FSDG_00332[1288112-1288696]	sTSB_overnight	-0.192604	0.250443	NA	MORN repeat variant	NA	02_Pfam_A_v33_1:PF07661.14	Cytoplasmic	8.96	ATGTGGATAATAATAGATATTTTAATAGCAATTTTGCTTTTTTACCTTATTAATAAATGGCTTAAAATCATAACAATTACACCTTATAAAAAATTATATCAAGTTGAAGTAAGAGAAAATAATTTAGTTTATAGAATAGGAGCTAAAAAAGCGTATACTGGCTATGTTGTCCAATATTATAAGAATGGAAAAATTATGGTACAAGAAAAATTTGAAAAAGGTCTTAAAAATGAGCAACAATTGTATTTTTATGAAGATGGAAAAATTCAAAGAATAGAAACTTATAAAAAAGGACAACTTCATGGAGAATATAAAATATATTATCCTACTGGAAATCTTGAGTTAGAAAGACTTTATTATTACGGTAGTCCTAATGGAAAACTTATAAAATATCACAAA…
FSDG_00333[1287096-1288103]	sTSB_overnight	-0.406908	0.450495	NA	MORN repeat variant	NA	02_Pfam_A_v33_1:PF07661.14	Unknown	4.9	ATGAAAAAAAATTTTATTATCTATACTTTTATTATTTTTTTACTAACTTCTTTCACTGTTTTTGCAGAAAGAGAAGTAGATTTTGAAAAACTTAAATATGATGAAAAGACTGGACTTGTTTATCTTGAAGGTGAAAAAGAAGCTTTTACAGGAATGGCAAAACAATATTATGAAGATAAAAGTTTAAAAATTGAATTTCCATATAAAAATGGAAAAATGGAAGGTAGGGGGAAAGAGTATTATCCCAGTGGTAAATTTAAATCTGATGCATTTTTCGCTGATGGTCTATTACAAGGAAAATCAACAGGCTATTATGAAAATGGTAATTTAGAGTATGAAGAAAATTATAAAGATGGTAAATTAGATGGTCTTATAAAAGAATATTATGAAAATGGACAA…
FSDG_00334[1286071-1287051]	sTSB_overnight	-0.71954	0.382146	NA	hypothetical protein	NA	03_eggnog_v5_bacteria:307MG.faa.final_tree.fa	Cytoplasmic	8.96	ATGAGGGGAAGATTTTTTTATGTTATTTTTTATTTGTCAACTTTATTTTTAGTAATTGCATGTAAACCAGTTTCAGAATTCATAGAACCTGTTAATTATATTGAAACAGTGAAAAAGATAGAAATCAATTCACCAGATTATAATAATAACAAAATGATAAATTTAGAAAATTTAGTGTATAGCTTTTTAAAAACAAATTATGATGATGTAACAAAAGAAAGTATAACTTGGGAAGAAGAGGGAAAATTGGAAAATGGTGCATTAATAAAAGCAAGTTATAAGGACGCTTTTGTAGAAATAAGAGCAATTAAAAACGGAGATTTCATAGAAGTAAAACCTATTGAGATTAATTTTAGAGATAAAAACTCCAATAGATATAATATTCTTAATGTTCCCTTT…
FSDG_00335[1285243-1285881]	sTSB_overnight	-0.32196	0.808482	fchA	Methenyltetrahydrofolate cyclohydrolase	COG:COG3404	UniProtKB:Q49135	Cytoplasmic	9.26	ATGAAATTAGTAGAATTAGATGTATTGAAATTTTTAGATGTAGTTGATTCAAACTCTCCTGCACCTGGTGGAGGTTCAGTTTCTGCTCTTGCTTCATCATTAGGAGCAAGTCTTGCAAGAATGGTTGCTCATTTAAGTTTTGGAAAGAAAAAATATGAAGCATTGTCTGATGATGTTAAAGCTAAATTTGTTGCAAACTTTGATGAATTATTAAAAATTAAAAATGAATTAAATGATTTAATTGACAGAGACTCTGAAGCATATAACACAGTTATGGCTGCATATAAATTACCAAAAGAAACTGATGAAGAAAAAGCTACAAGAAGTGTTGAAATTCAAAAATCTTTAAAATATGCTATCCAAACTCCTTATGATATAGTTGTTTTATCTGGAAAAGCA…
FSDG_00336[1284673-1285221]	Aspirin_1mM_overnight	0.327353	0.56073	NA	NADAR domain protein	NA	02_Pfam_A_v33_1:PF08719.12	Cytoplasmic	9.26	ATGAAATACAACTTAGAAAATTTAATAAAAGACTTTAATTCTAAGAAAAAATTAAAATTTTTATTCTTTTGGGGACATACTGAAAATGGAGCTGAAACAACAAAAGCTTGTTTCAGTCAATGGTATAGTTGTAAATTTGTTGTAGATGAAATTATATATCATACTGCTGAACAATATATGATGGCTCAAAAAACATTATTATTTAATGATAATGAAATTTTCCATAAGATTATGAGTTCAAAATCTCCAAAAGAATATAAAGAATTAGGAAGAAAAATAAAAAACTTCTCTGATTCAAAATGGAATGAAAATAAGTATCAAATTGTTCTAAAAGGAAATATTGCTAAGTTTTCACAAAATGAAAAATTAAAAGTTTTTCTTTTGAACACAGATACTAAA…
FSDG_00337[1283423-1284664]	sTSB_overnight	-0.621277	0.570661	hutI	Imidazolonepropionase	COG:COG1228	UniProtKB:P42084	Cytoplasmic	9.97	ATGCAAGCTGATTTAGTTTTATATAATATTGGACAATTAGTTACATCAAGAGAACTTGATAAAACTAAAAAAATGGATAATATTGAAGTAATAGAAAATAATGGATATATTGTAATAGAAAAAGATAAAATAGTGGCTGTTGGAAGTGGAGAGGTTCCAAAAGAATATTTAACACCTGCAACAGAAATGGTTGATTTAAGTGGAAAATTAGTTACACCAGGGCTTATAGATTCTCACACTCATTTAGTTCATGGTGGTTCAAGAGAAAATGAATTTGCTATGAAAATTGCAGGAGTACCTTATCTTGAAATATTAGAAAAGGGTGGGGGAATTTTAAGTACTTTAAAGTCTACAAGAAATGCTAGTGAAAAAGAACTTATAGAAAAAACTTTAAAAAGT…
FSDG_00338[1282382-1283347]	Aspirin_1mM_overnight	0.380957	0.168874	NA	Glutamate formimidoyltransferase	COG:COG3643	UniProtKB:Q99XR4	Cytoplasmic	8.96	ATGGCAAAAATAGTAGAATGTATACCAAATTATAGTGAAGGTAAAGATTTAGCAAAAATTGAAAGAATCGTAGCACCTTATAAAAATAATCCAAAAATTAAACTTTTAAGTGTAGAACCAGATGCAAATTACAATAGAACAGTTGTAACAGTATTAGGTGATCCAGATGAAGTTAAAAAAGCTGTTATTGAATCAATAGGAATTGCAACTAAGGAAATAGATATGAATAAACACAAAGGTGAACACAAAAGAATGGGAGCAACAGATGTTGTACCTTTCTTACCAATTCAAGAAATGACTACTGAAGAATGTAATGAAATTTCAAGAGAAGTGGGTAAAGCTGTTTGGGAAAAATTCAAATTACCAGTTTTCTTATATGAAAGCACTGCAACTGCTCCA…
FSDG_00339[1281611-1282081]	Aspirin_1mM_overnight	0.176397	0.571481	NA	hypothetical protein	NA	02_Pfam_A_v33_1:PF07308.14	Cytoplasmic	8.96	ATGACTAATAATGATTTTTTAAGAAGACTTAGATATGCTCTTAATATTAAAGATAATATTATGGTACAAATTTTTAAAAAGGGAAATATAACTGTTACAAAAGAAGATGTACTTGATTATTTAAAAAAAGATATTGATGAAGGTTTTAAAAAATTAACTAATAATGATTTAATTTCTTTCTTAGATGGTTTAATTATACAAAAAAGAGGAAAGAGAGAAGATGGAACTCCACCTCCAAAAATAAAAATTACAAAAAATAATTTGAACAATATTTTACTTAGAAAGTTGAGGATTGCTCTTGCTTTTAAAAGTTATGATATGATTAGAATTTTTAAACTTGGTGGAATAGAAATTTCTGAGGGTGAGCTAAGTGCACTTTTTAGAAGTGAGGATCATAAA…
FSDG_00340[1279127-1281589]	sTSB_overnight	-0.274507	0.932447	yoaA	putative ATP-dependent DNA helicase YoaA	COG:COG1199	UniProtKB:P76257	Cytoplasmic	9.97	ATGGATATTAGAGATAGATTTTCAGAAGAAAGTTTGCAAACAATTAAAAAATATTTAGAAGAACATAATAATAAGTCAATGATTTTTAAAGCAACTTTTGATGAAGATGAAAAAATTCAAAAACCATTTTTTTTATCACTTTATAAAAAGAAAAGTTTTGAAGAAACTTTAACAAAGGTTGGTAAAAATGAAGTTGTTATAAGAACAACAAAACCTAATCAATTATATCCTAGTGATATGGAGTTAGAACTTTCGGAAGAATTATATACTAGAAGGAATATAGCCTATTGTCTTTTGAGTTCTGATTTAGATGATTTCTATTTTGTACAAGATATTGATAGAATATTTTTAGAAGAAATAGATATAGAAAATTATTTTGCCAAAGATGGAATTTTAGCA…
FSDG_00341[1277038-1279110]	Aspirin_1mM_overnight	0.299066	0.684127	pgpH	Cyclic-di-AMP phosphodiesterase PgpH	NA	UniProtKB:A0A0H3GGY3	CytoplasmicMembrane	10	ATGAAAAAATTTACTATATTTGGATTTAAGTTTCTTTTTGATATAAAGAAAAAAGATAGTTCAGATGAAGAAAAATACTCAGATAGTTATTTTCTAAAAGAAAAAGTATTTTATTTGATATTGGCATTATTTTTAATTACTCTTTCATCAAAAATACCTATACTTTTTAGAAATAATAACTATATGGTAGGAGATGTTGTGAAATCCGATATTTATTCTCCTAAAACAATAGTTTTTAGAGATAAGATTGGAAAAGATAAAATAATTCAAGATATGATAGATCGTTTAGATAAAGATTATATCTATTCTAGTGATGCTGCTGATATATATAAAGAGGAATTTGAAAATTTTCATAAAGAGATTATAGCAATAAAAAAAGGTAATTTAAAATCTTTTGAT…
FSDG_00342[1276531-1277022]	Aspirin_1mM_overnight	0.0283102	0.844775	ybeY	Endoribonuclease YbeY	NA	01_HAMAP:MF_00009	Cytoplasmic	9.97	ATGGAGTTAATTGTTGATTTTAGTTCAGATTTGACAAATGAAAAATATAATAAGTTTATAGATACACTTTATGAAAATAATCATCTTGAAAACTATATAAAAAAAGTTTTGGAGTTAGAAGAAATTGAATCTAATAGACCTCTTTATCTTTCACTTTTATTGACTGATAATAGAAATATCCAAGTTATTAATCGTGAATATAGGGATAAAGATGCACCTACTGATGTTATTTCTTTTGCATATCACGAAACAGAAGATTTTAATATTGGACCTTATGATACTCTTGGAGATATTATTATTTCCTTAGAAAGAGTTGAAGAGCAGGCAAGTGAATATAATCATTCATTTGAAAGAGAGTTTTATTATGTTTTGACACATGGAATTTTACATATTTTAGGC…
FSDG_00343[1275765-1276280]	sTSB_overnight	-0.255828	0.697385	act	Methanol dehydrogenase activator	NA	UniProtKB:Q8KP10	Cytoplasmic	9.97	ATGAAAATATTAGATACACCTAATTTAAAATTTTTAAAAGTTGGAATTGATACTGATCCATTAAATAACCATAACTTAGAGTATTTAGAAAAACAAAATGCCATTGCTGCTTTAATTTTAAATCATTCAGGGGATAAAGTTTTGTTTGTAAATCAATACAGAGCTGGTGTACATAATTACATCTATGAAGTTCCTGCTGGACTTATTGAAAATGGTGAAGAACCTATTGTTGCACTTGAAAGAGAAGTTAGAGAAGAAACAGGATATAAGAGAGAAGATTATGATATATTATATGATAGTAATACAGGATTTTTAGTTTCTCCTGGTTATACAACAGAAAAAATATATATCTATATTATAAAGTTAAAATCAGATGACATTGTTCCTTCGGAATTAGAT…
FSDG_00344[1274419-1275768]	Aspirin_1mM_overnight	0.0172687	0.677859	NA	hypothetical protein	NA	02_Pfam_A_v33_1:PF07613.12	CytoplasmicMembrane	10	ATGGATAAAATTAAACAGAGAATGAAAAAAATTGAAATTTTAAGTACTATACTTTTTATTATAATTTTAATTTCTTTTTCAACATATGTTATCAATGAACACGAAAATATATTTATAGGAATGTATAAAATTGTAACTTCTCCTGCTATTTTAGTTACTGATTTTATGTATGTAGGGGGAATAGGTGCTGCCTTTCTTAATGCAGTTTTAATTTTTTCTTTTAATTTTTTCTTAGTAAAATTATTTAAAGTAAAGATTAATGGAATAACCATTGCTGCTTTTTTTACAGTTTTTGGTTTTTCATTTTTTGGAAAAAATATTTTAAATATTCTACCTTTTTATTTAGGGGGTATTTTATATAGTATCTATACTTCAACAGATTTTTCTGAACATATAGTT…
FSDG_00345[1273455-1273697]	Aspirin_1mM_overnight	0.892336	0.212113	NA	hypothetical protein	NA	03_eggnog_v5_bacteria:3463F.faa.final_tree.fa	Cytoplasmic	8.96	ATGATAGCTATTAATGTTAATGATGATATATTTGATAAAACAATAGGTAATGAAGAAGAAGTTATTATTAAAAGAAAAAATAAAACAGATGACTTGGTTTTATTGACTGCTAAAAAATATAATGAAATTTTAGAAGAACTTAAAAGGTTTCAATATTGGCAAGAAATTGACAAAAGAATTGAAGATTTAAAAGCTGGAAAAGGTATAATAATGCCTGCTCCCTTAGGTGTTGATGATGAATAA
FSDG_00346[1273196-1273465]	Aspirin_1mM_overnight	0.972812	0.156736	yoeB_1	Toxin YoeB	COG:COG4115	UniProtKB:P69348	Cytoplasmic	8.96	ATGATGAATAAAAAGGAAGTTGTTTGGCATATAAAAGCATTATTAGATTATTCAGAATGGCAAAAAGAAGATATAAAAAAAGCTGATAAGATAACCAATTTTATTATTGAAATATTAAGAAATGGTGTATTAAATGGAACTGGAAAGCCTGAGAAGTTAAAAGCTAGACCAGGATATAGCAGAAGAATAGACCAATATAATCGCTTAGTATATGATGTGATAGATGATAAATTAAATATAATTTCTTGTAAAGGGCATTATGATGAGTAA
FSDG_00347[1272089-1272658]	Aspirin_1mM_overnight	0.384597	0.597577	NA	Helix-turn-helix	NA	02_Pfam_A_v33_1:PF01381.23	Cytoplasmic	8.96	ATGAAAATAAGTGAAAAAATAAAAGAATTAAGAAAAAATAATAATCTTACACAAAAAGAAATGGCTAAAAAATTAGGTGTTTCGCTATCTTCATTACAAAAATATGAATACGGGGATTTCTATCCCAGTATTGAAGTTATAAGAAAAATTGTAGAGTTTTTTAATATAACATTAAATGATTTTTTAGATGTCAGTGATATTAGTAACGAAGAAAAAGAGGTTATAAATTGGAATATCAAACGTTCAAGAGAGGTAGAAAAAGAAATTGAAAACGATATAGAAGAAAATGCTAGAAATATTGAAATATTAACAGAAGATGAGGGGATTAAAAATTTATATTGTGATAATATTATATGGCAAATGAGTATAATGAATTTTTATTTTAAAGTTAATACTGAA…
FSDG_00348[1271742-1271942]	Aspirin_1mM_overnight	0.691457	0.801902	NA	hypothetical protein	NA	03_eggnog_v5_bacteria:324JI.faa.final_tree.fa	Unknown	2	ATGAAAGTAAACTATAAAAAGTTAATAACATTAATAGGTGGTAAATGCTGGAGTGTTAGGGACTTAGTAAATGAAGCTAAGATTCAACCAAAAGCCTATTATGACATCAAAGCAGGAAAAGACACATTAAATATTAAAACAGTTGGTAAGATAGCCAAGGCTTTAGAGGTTGATGTTACAGAACTTTTAATATTAGATTAA
FSDG_00349[1271014-1271622]	sTSB_overnight	-0.797727	0.872934	NA	hypothetical protein	NA	03_eggnog_v5_bacteria:32W9V.faa.final_tree.fa	Cytoplasmic	8.96	ATGATAGATGATTTAAAACTTGAAGCTGAAGAAGTTGAAAGACTTGAAAATTTACTAATACCACTTGAAGTTATATCAGAAAAAACAAGAACTTTACCAATGACTTTACCAACTAAAAGAGTTGAGAATGGCTTTAATATAAGTGACAGTGTTAGAAAAGAACCTATGATAATAAATATAACTGTTGTTGATAATAGCAAGGATTATTTATTAAATAGGGATAAACTTTTAAAGTTGCAAGAATTAGGCGAAGAAGTACAGTTTGTTTTTTCTAATCGTGATACTTATGAGCATATGATTATTGAAAATATAGAAGAAATTGAAACTGACAAGCAAAAATATGGCTTTACATATTACATAACATTAAGACAGATACAAGTTGGAGAAATAAAAGAAAGT…
FSDG_00350[1270210-1270995]	Aspirin_1mM_overnight	0.55577	0.881323	NA	hypothetical protein	NA	03_eggnog_v5_bacteria:30JGX.faa.final_tree.fa	Cytoplasmic	8.96	ATGGAGTTTTTAAGTAAGGAAAGTATAAACAGCAAAGATTTATTAAAACAAATAAATTATTTTAGAGAAATGGAGTACCAGGAAAAGAAAGAAAATAATTTATTAACAGAAGCACAAAAGAAAAGGGGGCATTGTATAGAGCTAACACATGATAATTTATTAAAAAAAATCAGAGATGAATTTAATATAAGAGGTAACGCCGTAAATAAAAACGCCGTTAAAGATGAATTTAATATACAAGTTAACGAGGGAAAAATTTCCCTGGTTGAAAATAAAATTATACCTACATCAGTAGAGGAAATTTTTGAAACAACTTACAGAGATAATAAGGGAGAGTTTAGGACTATGTTTATTCTAACAATAGACCAAGCTAAACAAGTTTTAATGAGAGAATCAAAG…
FSDG_00351[1269974-1270192]	sTSB_overnight	-4.43087	0.271303	NA	hypothetical protein	NA	Prodigal:002006	Unknown	2	ATGAATAGAGTTACAAGAGCAAAAGCAATAAGATTAAAATGTTTAGATTGTAGTTGTGGGCAACTTACAGAGATAAGAGAATGTCCGATAAAAGATTGTGCCTTAGGTGTTATAGAATGGGCTATGAAGTTGATAAAAATGGTAAAAAAATTAAATTTGATAATGGCAAAGAAAATTAAAAAGCAAAAAATTAAGTATGCTCAAAAAAATAAAAATTGA
FSDG_00352[1269487-1269816]	sTSB_overnight	-0.400203	0.981226	NA	hypothetical protein	NA	Prodigal:002006	Unknown	2	ATGATTAAGAAAGTTTATATTGATGGTTTATTTTTAGCTTTATCATATGAAGCTAACAAGATATTTATTAGTAAAAATGATATTGATATTAAATTTAAGGAGGACCAGGAAGAAAATAGAAACATACTAGAATTAATAAAAGGCTTAGGTGTAAATAAATTAATTGGAGATTATAACATATCAATAGATTTTGAATTTATGGTACTGGAGATTCACAAGAAATATAGTTTTAAATTATTAAGAAAATTAGGCAAAGATGATATTGAAAAGATATGGACTATTACAATGGTTGAAATAGATAGTTTAATGACTCAGGAGGTTAAGGCATGA
FSDG_00353[1269362-1269490]	sTSB_overnight	-0.946212	0.985621	NA	hypothetical protein	NA	NA	NA	NA	ATGAAAGAAAGAAAAAATATATTTATCAGAGGTACAATGGATGAAGTTATTGCAAAGTTAAAAGAATTAGCAGAAAAAGAAAAAAGCCTAAATATTACAACTGATAGCGACCAAGCAAATCAAAGGTAG
FSDG_00354[1268946-1269251]	Aspirin_1mM_overnight	2.86158	0.898843	NA	hypothetical protein	NA	Prodigal:002006	Cytoplasmic	8.96	ATGGAAAAAGAGATAAAAAATACTGTATTTACATTTTTAGATTTTATGAATGATAAAGAAGTTTTAGAGAAAATGATATTAACAAGAGATTCAAAAAAGAAAATATTTAAGTTATTAGGTGAGTTAGAAGAAAATAAAATATCTGAAGAAAAAAATAAAATATTTATAAATATTGAAAAAGCAATACTTGATGCCATAGAACTAACACAAGATTTATATTTTACACTAGGAGAAAAAGCAAATCAAATAGATGAATTTTATAGCTTAGATTATGATGTATTTGAAAGAATAAAAGCAGGTAATTAA
FSDG_00355[1267397-1268770]	sTSB_overnight	-0.0644918	0.999436	NA	hypothetical protein	NA	03_eggnog_v5_bacteria:COG3378.faa.final_tree.fa	Cytoplasmic	8.96	ATGGATAAAAGAAAATTAAATAATTTTTTAACAGAAATAGGAGTAGAAAAAGAGAGCCTAGAGCTTAACAAGGATAAAATAAATAAGTTTGTAGATGAAGTTAATACAAAGATTAATATAAATTCATATTACATTGCTAAAATGTTGGTTGAAGAAAATAACCTAATCAAAATAGACAATTTAATTTATGGATATAATGAAAGATGTTATCAATGTTTGACTAACACAGATATTGAAAACTTAATACACCAAGTAAATAAAAATCTAAATGAGAAGCAAAGAAAAGAAATATTAAAAAAAGTTTATTTTGAAGCACCTAATAAAGAAAAAGATATTAATCATATTTCAGTAAAAAATGGGTTAATTAATATAACAGATGATGAAATAGTTTTATATGAA…
FSDG_00356[1266601-1266825]	undetermined	0	0.976394	NA	hypothetical protein	NA	Prodigal:002006	Unknown	2	ATGAAAATAGAAGTAAGTGAGAAATTAAAGGTTGAAATAGCTAAATTTGTTAAGTTGATAAATGATACAGACATTTCGGAGGACTTAAAAAAGGAGATAATAAAAAGAGCAGTTAATTTAATTAACATTTCAAGTAAAGAAAGTTTTATAAAAGGTGGACAACATATAATTAATAATTTAAAGGCACAGAAAGGAGAGGCTGAAAATGTTAATAACAATAAATAA
FSDG_00357[1266144-1266620]	sTSB_overnight	-1.21615	0.689013	NA	hypothetical protein	NA	Prodigal:002006	Cytoplasmic	8.96	ATGTTAATAACAATAAATAAAAAAAGCTATGATTCAGATGACTACACTGGAAAAATTGACCTATTACTTGAAAATATTTGTTATGAGCTTTTAAATGATGATAGATTTAATTTTATGGATAGATTAGAATTTACATTCGGTTATATGGTTGAAATTATGGAGTATATAACACAAAATAATTATAATCCACCATATAATTTTAATGAGCTAAAGGATGATAGAGATAAACTGGAGCTAGTAATTGAACAATATAAATTTATAAAATATTTACTTACTGGAAATAAAGGAAGCTATGAAAAATATTTAGAACAACTAGAACAGTATGAAGTATTTAGCAAGGATAAAGCAATAATGACAATGATTGATTATAAGATTGCTAGGTTTAGTAATGAAATATTT…
FSDG_00358[1265961-1266125]	sTSB_overnight	-0.883057	0.857908	NA	hypothetical protein	NA	03_eggnog_v5_bacteria:30W45.faa.final_tree.fa	Unknown	2	ATGAAGATGTTAGATGTAAATGAGGTTAAGACAATCTTAAAAGTTAGTAAGCCAAAAGCCTATGAAATTATAAGAACACTAAACACTGAATTAAAAGACAAAGGTTATTTGACAGTACAAGGAAAAATAAGAGAAGATTATTTATTTGAAAGAATGGGTATATAA
FSDG_00359[1264897-1265958]	sTSB_overnight	-0.684464	0.768887	NA	Putative prophage phiRv2 integrase	COG:COG0582	UniProtKB:P9WMB3	Cytoplasmic	8.96	ATGAGTGCAGAAAAGGAAAAAATAAAAGGTGTTTATACTGGCAGATGGAATGCTAGATTTACAATAAAGCTTTTAAATAACAAAAGTAAGAGAATATTTAAAAGAGGTTTTAATAGTAAAAAAGAAGCTTTAGAATATGAAAAAAAAGTAATCTTAGATAATAGTTTAGGCTCTAATATCCCTTTTAAAGTAGCAGTTAATCAGTATTTAGAATTTAAAAAGCTACGAATAAAAGAATTAACTTATATGAATATGTCAAATATATTAAATAGTATTACATATTTTGATAATCTTTTAATATCTGATATAACAGCAATTCAAGTAAGTAATTTTCAAAATGATTTATTAAAGAAATATAAAGGCAGTTCAATAAGGACTATAAACGCATATGTTAAAATG…
FSDG_00360[1263463-1264713]	sTSB_overnight	-0.881727	0.00736915	NA	L%2CD-transpeptidase catalytic domain	NA	02_Pfam_A_v33_1:PF13645.7	Unknown	4.9	TTGAAAAAAATATTAATAATTTTTTGCCTATTGTTGATAGCCAACAATAATTTTGCAGAAGAAAATATTGTAACAGAAAATATAAATGAAAATATTCAAAAACCTGTGGAAGAAAAACCACAAAAAATAGTTTTAGATGTGAAGTCAGTATATGACTCTCTAAATATAAAAAATAAAATAGATTATTCTATTTTTCAAAAAGCGTATTTAGGATATGTACAAATTACAAATAAAAACCCTGGTGTTTTAATAATAATAGATTATAGTAAACCGTCAAATGAAGAAAGATTTTATGTCTTGGACTTAAATAAAAAAAAGTTAGTCTATTCAACACGGGTTGCTCATTCTAAAAATTCAGGATTGGAAATTCCTTTACAATTTTCAGATGACCCTAACTCT…
FSDG_00361[1262720-1263445]	sTSB_overnight	-0.779324	0.619443	NA	hypothetical protein	NA	Prodigal:002006	Cytoplasmic	8.96	ATGAAAAGATGGATATTTTTAATACTGGCTATTATAATAATTTCAATTTTCGGTATAATAAAATCTTGTCAAAGAGATAAAAGAGAAATTATTAACATTTATACTGATAGGGAAATAGAAAATTTTATTGGAAAATTAGCTAAAAAATATGAGAATACTGATAAAGAAGTAGCAATAAAAATAAATTCTTTAAATTCAATTGAAGATTATGATATTATACTAACTGATGAAGATTCAAAAATTAAGGATAGTATTAAAAAGAAATATGAAGTTAAAGACTTTTTTGAAGATAATTTAGTTATAATAGGTCGTAGAAAAATAGATAATTTATCTCAAATGTTGACTTCTTCTATTGCCATTCCAAACTATAAAACAAATATTGGCAAAACAGGCTTAGAT…
FSDG_00362[1261694-1262704]	sTSB_overnight	-0.631939	0.261976	ansA	L-asparaginase 1	COG:COG0252	UniProtKB:P0A962	Cytoplasmic	9.26	ATGGAAGATAAAGTTCTTATAATAAATACTGGTGGAACTATTGGTATGGTTGGAAAACCTTTAAGACCTGCTTATAATTGGGCTGAAATTACTAAGGGATATTCAGTTTTAGAAAAATTTCCAACAGATTATTATCAATTTGATAAATTAATAGATTCATCAGATGTTACAGTAGAATTTTGGATAAAGTTAGTAGAGGTTATTGAAAAAAACTATGATAAATATATAGGCTTTGTAATATTACATGGTACTGACACTATGGCATATACTGGCTCTATGTTATCATTTTTATTAAAAAATTTAGCAAAACCAGTTATTTTAACAGGAGCACAAGCTCCAATGGTAAATCCTAGAAGTGATGGACTTCAAAATTTAATAAATTCTATCTATATTGCAGGA…
FSDG_00363[1260720-1261694]	sTSB_overnight	-1.16366	0.00268486	pip	Proline iminopeptidase	COG:COG0596	UniProtKB:P42786	Cytoplasmic	9.97	ATGGGAAATTATGATTTCTATCCAGCAATAGAACCTTTTAAGTCATATATGTTGCCTGTAAGTGATATACATAGCATTTATGTAGAAGAATGTGGAAATCCAAATGGAGAGCCTATAATCTTTTTACATGGTGGTCCAGGAGCAGGTTTTGGAAAAAAAGCTAGAAGATTTTTTAATCCTAAATATTACCATATAATTTTATTTGATCAAAGAGGTTGTGGAAAAAGTATACCTTTTCTTGAACTTAAAGAAAATAATATTTTCTATCTAGTTGAGGATATGGAAAAAATAAGATTACATATAGGTATTGATAAGTGGACTCTATTTGCTGGAAGTTTTGGTACAGCCTTGGCTTTGGTATATGCTATACATTATCCTCAAAAAATAAAAAGAATGATA…
FSDG_00364[1258986-1260431]	sTSB_overnight	-0.947888	0.0765743	gatB	Aspartyl/glutamyl-tRNA(Asn/Gln) amidotransferase subunit B	COG:COG0064	UniProtKB:O66766	Cytoplasmic	8.96	ATGATAAAAGAATGGGAGTCAGTAATAGGACTGGAAGTTCACTTACAATTAAAAACAGGTACTAAAGTATGGTGTGGCTGTAAATCTGACTATGATGAAAGTGGTATAAATACACATACTTGTCCAATTTGTTTAGGGCACCCTGGAGCTCTTCCAAAGTTAAATAAAAAAGTTGTAGATTATGCAGTTAAAGCTGCACTTGCTCTTAACTGTCAAATAAATAATGAAAGTGGTTTTGATAGAAAAAATTATTTTTATCCAGATGCACCAAAAAATTACCAAATTACACAATTTGAGAAATCTTATGCTGAAAAAGGATATTTAGAGTTCAAATTAAATTCTGGTAGAGAAGTTAAAATTGGTATAACAAAAGTTCAAATTGAAGAAGATACTGCTAAA…
FSDG_00365[1257518-1258972]	sTSB_overnight	-0.820066	0.0157912	gatA	Glutamyl-tRNA(Gln) amidotransferase subunit A	COG:COG0154	UniProtKB:O66610	Cytoplasmic	9.97	ATGTTTATTTATGAATTAACTGCAAAAGAATTAAGAGATAAATTTTTATCTAATCAGCTTTCAGCAGTAGAAATAGTTAATTCCTTTTATGAAAGAATAGAAAAAGTTGAAGATAAAATAAAAAGTTTTGTATCTTTAAGAAAAGATTTAGCTTTGAAAGAAGCAAAGAAACTTGATGAAAAGAAAAAAAATGGAGAAAAATTAGGAAAATTAGCAGGAATTCCTATTGCAATAAAAGATAATATTTTAATGGAAGGACAAAAATCAACTTCTTGTTCTAAAATATTGGAAAATTATATAGGAATTTATGATTCAACTGTTGTAAAAAAATTGAAAGAGGAAGATGCAATTATTATTGGTATAACAAATATGGATGAATTCGCTATGGGCTCTACAACA…
FSDG_00366[1257219-1257509]	Aspirin_1mM_overnight	0.0394257	0.841374	gatC	Glutamyl-tRNA(Gln) amidotransferase subunit C	COG:COG0721	UniProtKB:O67904	Cytoplasmic	9.97	ATGGCACTTACAAAGGAAGAAGTTTTAAAGATTGCAAAATTATCAAAATTATCATTTGAAGAAAAAGAAATTGAAAAGTTTCAGATAGAATTAAATGATATATTAAAATATATAGATATGTTAAATGAAGTTGACACATCAGAGGTCAAACCATTAGTTTATATAAATGAGGCTGTCAATAATTTTAGAGAAAAAGAAGAAAAGCCATCATTAAAAATAGAAAAAGTGCTATTAAATGCACCTGAAAGTGCTGAAAATGCAATAGTAGTTCCTAAAGTTATTGGAGAGTAG
FSDG_00367[1256506-1257210]	sTSB_overnight	-0.723343	0.298024	rluB	Ribosomal large subunit pseudouridine synthase B	COG:COG1187	UniProtKB:P35159	Cytoplasmic	9.97	ATGAGGATTAATAAATTTTTATCAACTCTTGGTATTGCTTCAAGAAGAGCTGTTGATAAATATATTGAAGAAGGTAGAATTACTGTAAATGGTAATATAGCAACAACTGGAATGGATATAAGTGAAAATGATAATATTTTCATAGATGGTAAAAAAATTAAAACTGATGTAAATGAGGAAAAAGTTTATTTTATGTTAAATAAACCATTGGAAGTATTATCTTCTTCAAGTGATGATAGAGGTAGAAAAACAGTAGTTGATTTAATTAAAACTGATAAAAGAATTTTTCCTATTGGACGGCTTGACTATATGACAAGTGGTTTAATTTTGCTTACAAATGATGGAGAATTATTTAATAGAATAGTTCATCCAAAATCAGAAATCTATAAGAAATATTAT…
FSDG_00368[1255971-1256516]	sTSB_overnight	-0.915554	0.142469	scpB	Segregation and condensation protein B	NA	UniProtKB:C1CMI5	Cytoplasmic	9.97	ATGAGTATAAAAAATCAGGTTGAAGCTATTATTTTTTTAGGTGGAGATGAAAATAAAATAAAAGATTTGGCTAAATTTTTTAAGATTTCTATTGAAGATATGTTAAAAATTCTTTTAGAATTAAAAGATGATAGAAAGGATATGGGAATAAATATTGAAATTGATTCAGAAATAGTTTATTTATCAACAAACCCTCTATATGGTGAAATTATAAATAATTATTTTGAGCAAGAAACCAAACCTAAAAAGTTATCATCTGCTTCAATAGAAACTTTATCTATAATAGCTTATAAACAACCTATTACAAAGTCTGAAATTGAAAGTATTAGAGGAGTTTCTGTTGATAGGATTATTTCAAACTTAGAAGAAAGAAAATTTGTAAGAAACTGTGGTAAACAA…
FSDG_00369[1254903-1255949]	sTSB_overnight	-0.527455	0.0532811	mreB_1	Cell shape-determining protein MreB	COG:COG1077	UniProtKB:Q01465	Cytoplasmic	9.97	ATGAAAAAATTTTTGGGTAAGATTCTAGGTATATTTTCAGATGATTTAGGCATAGATTTAGGAACATCTAATACTTTGATCTGTATGAAAAATAAAGGAATAATTCTAAGAGAACCTTCTGTTGTAGCAATTTCTACTAAAACAAAAGAAATTTTTGAAGTGGGAGAAAAAGCAAAACATATGATAGGAAGAACTCCCTCTACTTATGAAACTATAAGACCATTAAGAAATGGAGTTATTGCTGATTATGAAGTTACAGAAAAAATGTTAAGATGTTTTTATAGAAGAATAAAATCAGGAACATTCCTAAATAAACCTAGAGTAATTATTTGTGTACCAGCAGGAATAACACAAGTAGAAAAAAGAGCTGTTATGGAAGTTACAAGAGAAGCTGGTGCC…
FSDG_00370[1254307-1254885]	sTSB_overnight	-0.575185	0.247262	maf	dTTP/UTP pyrophosphatase	COG:COG0424	UniProtKB:Q02169	Cytoplasmic	9.97	ATGATTTTAGCTTCAAATTCTAAAAGAAGACAAGAGATATTAAAAGATGCAGGTTTTAATTTTAAAATTATAACATCTGATATAGAGGAGATAAGTGATAAAAAAATTATCACTGAAAAAATATTAGATATAGCAGAAAAAAAGTTGGAACAAATTGCAAAAGATAATAAAAATGAATTTATTTTGGCAGCAGATACTGTTGTTGAATTAAATGGGATGATTTTTGGAAAACCTAAAAATAGGGAAGAAGCATTTAGTTTTCTAAGAATTTTATCAGGAAATACTCATAAAGTAATCACTGCTTATGTATTTAAAAATATTTCAAAAAATATACTTATAAAAGAAGTTGTTACAAGTAAAGTAAAATTTTTAGAGCTTGATGATGAGATAATAAATTGG…
FSDG_00371[1253493-1254305]	sTSB_overnight	-0.31689	0.68717	NA	hypothetical protein	NA	03_eggnog_v5_bacteria:3259U.faa.final_tree.fa	CytoplasmicMembrane	10	TTGAAAAGAATAAAATTTGTATATATCTATTTTTTATTCTTACTTTATTTTATAGGAGGATATTTTATAAAACTTCCTTTTATTGATAAAGGAATATATGAAAAAATATATAAGTATTTAGGGATAATGTTAATTCCAGCACTTCTTTTTTTTATTTTATATGGCTTTGTATTTTTAATAAAAGATAAAAAAGTTAGGTTCTTTTGGGAACTAAGAGTATATTATATATTTACTTTTTTTATTATAGCTGTTTATTTATATATTTTATTCAGCTCAGGTGTCTATTTTATAAATGTAAAAAATTTTGAAATTAATGGAGAGTTTTTAAAAAATCTTATTAATAAATCTCTATTTGAATATAAAATAGGCTATTTGCTAACATATGTGTTATATGAATTG…
FSDG_00372[1252515-1253285]	Aspirin_1mM_overnight	0.268279	0.839743	coaX	Type III pantothenate kinase	COG:COG1521	UniProtKB:Q81VX4	Cytoplasmic	8.96	ATGATTATTGGTATTGATATTGGAAATACTCATATAGTTACAGGAATTTATGACGATGATGGGAAATTAATTTCAACATTTCGCATAGCCACAAATGATAAAATGACGGAGGATGAATATTTTTCCTATTTTAATAATATTACAAAATATAATAATGTTTCTATTGAAAAAGTAAATGCTGTATTAGTTTCATCTGTTGTTCCTAATATAATAATAACTTTTCAATTTTTTGCAAGAAAATATTTTAAAGTTGAAGCTATTATAGTTGATTTAGAAAAGAAACTTCCTTTTACTTTTGCAAAGGGATTAAATTATATAGGTTTTGGAGCAGATAGAATAATTGATATTACAGAAGCAATGCAAAAATATCCAGATAAAAACTTAGTAATTTTTGATTTT…
FSDG_00373[1251945-1252301]	sTSB_overnight	-0.405338	0.814004	NA	hypothetical protein	NA	03_eggnog_v5_bacteria:32YZT.faa.final_tree.fa	Unknown	2	TTGACAGAGTTAGAAATAAAAATTATAAAATTTCTATTATCCTCTGCTGTATACAGTGAAAATGCTATAATGAAAAATTTAGGTATAGATAAAAATGTTTTAGATAAAAGTCTTAAAATTTTAGAAGATAATGGTTATCTTGAAAGCTATGAAGAGTTTATAAAAAGAGAAAAATTAAATGAAGAAAGTGATTGTTGTAAAACAAAAAAAGGTAAGGCTTGTTCAAATTGTTCTTCATCTTCTTGTAATTCTTGTTCCCCTGGTTCAAGTTGCTGTGATAATAATATTTTTAGTGATATAACAGATTTTTCAAAAATTAAAGTTATAACAATGAAAGCAGTGGATAAATTTTCTTAA
FSDG_00374[1251195-1251827]	sTSB_overnight	-0.44142	0.356283	NA	hypothetical protein	NA	03_eggnog_v5_bacteria:COG1280.faa.final_tree.fa	CytoplasmicMembrane	10	TTGGATATTACAATTTTAAAAGGGATATTAATGGGGTTTATTTTATCTTTACCCTTTGGGCCTGTTGGGATTTACTGTATGGAGCTCACCATTGTTGAAGGAAGATGGAAGGGGTATATAACAGCATTAGGAATGGTTACTATTGATGTAGTATATTCAGCTGTTGCTTTATTATTTCTCTCAGGTGTAAAAGATTATGTAGTAAAATATGAGAATTATTTATCTTTATTCATAGGAATATTTTTAATGATAATTTCTTTAAAAAAACTTTTAACAAAAATAGAATTAAAAGAAATAAATGTGGATTTTAAAAGTATGTTACAAAATTATCTTACAGGAGTAGGTTTTGCTATTGTTAATATTTCTACCATTTTAATTATAGCAACTGTATTTACACTT…
FSDG_00375[1250094-1251182]	sTSB_overnight	-0.787443	0.151979	mnmA_1	tRNA-specific 2-thiouridylase MnmA	NA	UniProtKB:Q99TM8	Cytoplasmic	9.97	ATGATAGAAACAAAAAATGTTGCTTCTGAATTTAATAAATATATTGAATTTGATAGTAGCAAAAAAAATATTAAAGTTGGTGTGGCTATGAGTGGAGGAGTTGACAGTTCAACTGTTGCTTATCTTTTAAAACAACAAGGTTATGATATTTTTGGAGTAACTATGAAGACCTTTAAAGATGAGGATTCCGATGCTAAAAAAGTCTGTGATGACTTAGGAATAGAACATTATGTCTTAGATGTAAGAGATGAATTTAAAAAAAAAGTTGTTGATTACTTTGTTAGTGAATATATGAATGGAAGAACTCCAAATCCTTGTATGGTATGCAATAGACATATAAAATTTGGAAAAATGTTAGATTTCATTTTATCTAAGGGTGCTAGTTTTATGGCAACTGGA…
FSDG_00376[1249622-1250035]	sTSB_overnight	-0.914218	0.262601	mscL	Large-conductance mechanosensitive channel	COG:COG1970	UniProtKB:P0A742	CytoplasmicMembrane	10	ATGAAAAAATTATTAGAGGAATTTAAAGCATTTGTAATGCGTGGCAATGTGGTTGATATGGCAGTTGGAGTTATTATTGCAACAGCTTTTGGAAAGATAGTAGCAAGTTTAGTTAATGATATCTTTATGCCAATTATAGGAGCATTAATTGGCAATATGAATTTTTCAGACTTACAAATAAAACTAGGAACTCCTGTTGAAGGAGTTGAGCAAGCAGCCATTAGGTATGGAGCTTTTATCCAAGAAGTTATTAATTTTTTAATAATTGCATTTTGTATATTTGTTTTTATAAAAGTTGTAACTTCTTTACAAAAGAAAAAAGAAGAAAAACCTGCACCTGCTCCTGAACCAACAAAAGAGGAAGTATTACTAACTGAAATTAGAGATGCTTTAAATAAG…
FSDG_00377[1248503-1249393]	sTSB_overnight	-0.672862	0.346777	yclQ	Petrobactin-binding protein YclQ	COG:COG4607	UniProtKB:P94421	Unknown	5.41	ATGAAAAAAATTATTACTTTTATTTGCTTTATTTTTTTTACTATATCTTCATTTGCTATAAAAGTTGAAAATAACCAAATTATAGATGATTATGGTAATAAAATTGAAGCTAAAGAGTATAAAAAAATTATTGTAACTGACCCTGGTGTAATAGAAATACTATTTAAAATAGGTGGGGAAAAATCAATAATTGCTATTGCTAAAACTTCAAGGAGTAAAATATATCCTTCTGATAAAGTTGATAAATTAGTAAGTATTGGTAATATCTCTAACTTAAATTTAGAAAAGGTTGTTGAATACAAGCCTGATTTAATTGTAGTTAGCTCTATGATGCTAAGAAATGTAGAAGCTATTAAAAAAATGGGCTATAAAGTTATAGTTTCTAATGCCTCTAATTTA…
FSDG_00378[1246263-1248434]	sTSB_overnight	-1.407	0.0483492	btuB_3	Vitamin B12 transporter BtuB	NA	01_HAMAP:MF_01531	OuterMembrane	10	ATGAAAAAATATTTAATGGGCTTATCAATACTTATATTTTGTGCAAGTGCTTATGGAGAAGTTATAGATTTAGGAGAAAAAAATATTTATTCTGAAACAGGTTTTGAAAAAAATTTAAGAAATTCAACTACTTCTCCTTATATAATTACATCAAAAGATATTGAAACAAAAGGTTATACTTCTGTATCAGAAATTTTAGATTCAGTTCCTGGTGTAAATGTACAAGAAGGTTTACGCCCAGCAGTTGATGTAAGAGGGCAAGGTTTTCAAAAAGCAAAGGCAACAGTTCAACTTTTAGTTGATGGAGTTCCTGCAAATATGCTTGATACTTCACATATGAATGTACCTATTGATGTTGTTAATATCAATGAAATAGAAAGAATTGAAGTTATTCCAGGT…
FSDG_00379[1245280-1246248]	sTSB_overnight	-1.77259	0.0430663	hmuU_3	Hemin transport system permease protein HmuU	COG:COG0609	UniProtKB:Q56992	CytoplasmicMembrane	10	ATGAAAAAAATATTTTTTTTAATATCATTGATGATAACTTTTATAGTAATAGCACTCTCTTTATCAGTAGGGAGTGTTTTTATTCCAATAAAAAGTTTACTATTTTTATCACCTATGGATGAATATATGAAAATGATAGTGTTTGATTTAAGGTTACCAAGAATTTTAATGGCATTCTTAGTTGGTATGTTGCTTGCTTCAAGTGGAAACATTGTACAAATAATATTTCAAAATCCACTTGCTGATCCATATATAATAGGTATTGCTTCAAGTGCGACTTTTGGTGCTGTTATAGCCTATCTCTTAAAACTTCCAGAAATTTCTTATGGAATAGTTGCTTTTATTTGCTGTATGGTAAGTACACTTTTAATTTTTAAAATTTCAAAAAGAGGAAATAAG…
FSDG_00380[1244504-1245280]	sTSB_overnight	-1.82736	0.0452003	fepC_2	Ferric enterobactin transport ATP-binding protein FepC	COG:COG1120	UniProtKB:P23878	CytoplasmicMembrane	7.88	ATGGCTATTATAAACATAGAAAAACTTAATTACTCCTATGGAAAAAAAGAAGTTCTAAAAGAATTAAGTTTAGATATAGATGAAAATAAATTAACTGGAATAATTGGACCAAATGGTTGTGGGAAGTCAACATTGGCTAAAAATATTATTAAATATATAAATGGAAAATTTGAATCTTTTAAAATAATGGATACTGATATAAGAGAACTTAGTCATAAAAAAATAGCTCAACTTATTTCATATATTCCACAGAAGAGTACAATAATTTCAAATATTTCTGTTTTTGATTATGTCTTATTGGGGAGATTTCCTTTATTAAAAAATTCTTGGGATAATTATTCTGAAAAAGATTATGAAATTGTTGAAAATAATATTAATTTATTAAATATTAAAGAATTA…
FSDG_00381[1243043-1244278]	sTSB_overnight	-1.76585	0.111555	chuW	Anaerobilin synthase	NA	UniProtKB:A0A384LP51	Cytoplasmic	9.97	ATGTTTAAAATACGATATAAATCACATCATGATGTAGGAAATATTATTTCTAAATTTACTGAAAATTTAAAAGCAAGTAAAAATGATTTTTTAGATTTGCTAAATACAGAAAATAAAAATAAACAGTTAGGAATATATTTTCATACACCTTATTGTGATAAAATTTGTTCTTTTTGCAATATGAATAGAAAACAACTTGATAATGATTTAGAAGAATATACAAAATATCTGTGTGAAGAAATTAAAAAGTATGGAGCTTATGAATTTTGTAAAACCAGTGAAATAGATGTTGTTTTTTTTGGTGGAGGAACTCCTACAATATTTAAAAAAGAACAATTAGAAAGAATATTAAAAACTTTAAATGAAAACTTTAAATTTGCAAAAGATTATGAAATGACT…
FSDG_00382[1242537-1243046]	sTSB_overnight	-0.933268	0.0033491	NA	Flavodoxin domain protein	NA	02_Pfam_A_v33_1:PF12641.8	Unknown	2	ATGAAAACATTAATAGTTTATTCCACAATTAGTGGCAATACAAAATCTGTATGTGAAAGAATATATAAGGTTTTAAATACAGAAAAAGAAATAATGAATGTAAAAGATATTAAAAATTTACCAGTAAACAATTATGATAATTTTATAATAGGTTTTTGGTGTGATAAAGGAACTATGGATAAAGATTCTATTGATTTTCTAAAAACTTTAAAAAATAAGAATATCTATTTCCTAGGGACATTGGGAGCAAGACCTGACTCAGGACATTGGAATGATGTTTTTGAAAATGCTAAGAAACTATGTTCTGAAAATAATAATTTTAAAGATGGTTTATTGATTTGGGGAAGAATTTCAAAAGAAATGCAAGATATGATGAAGAAATTTCCAGCTGGACATCCT…
FSDG_00383[1241650-1242465]	Aspirin_1mM_overnight	0.603812	0.455242	NA	MORN repeat variant	NA	02_Pfam_A_v33_1:PF07661.14	Unknown	2.5	ATGAAAAAAATTTTATTTTTACTTTTAGCTTTTTGTAGTTTTATTGCTTATGCAGCAGGAGACTTAAATTATGATGAAGTTAATAAGTATATTAGAGAAAAATTGGATAGAGATAAAGAAATAACTTTAACATCTAAAATTAATAAAGCCAATAATACTTTGGAAGGATATAGTGATGAAGGAAAACTTTGTGCTGTTAATTCTTTGAAAGAACATCCAGATATGGCGAATATGAATGGAATGAAAAATAAAATTTCTGAAAAGAATGGTAAATTAAATCCAATTTCTGAAATTTATCTTCCTAATGGACAATTAGCAGTAAGAAATACTTATAAATTAAATAAGGCTATAAACTTATTTGAAACAGGAATTTTACTTGCATATATTGATGGTGAAATT…
FSDG_00384[1240252-1241541]	Aspirin_1mM_overnight	0.227875	0.757658	apeB	putative M18 family aminopeptidase 2	COG:COG1362	UniProtKB:Q9HYZ3	Cytoplasmic	9.97	ATGGAAAAATTAAAATTGGCTAAACATTTAATAAATTTTATTGATGAAAGTCCATCTAATTATTTTGCTTGTATAAATGCTAAAAATATTTTAAATGAGAAAGGTTTTACTGAACTTTTTGAAACAGAAGAATGGAAATTAAAAAAAGGTGGAAAATATTTTGTAACTATAAATGATAGTGGAATTATAGCTTTTACAATAGGTAGTGAAAAAATATCTAAGTCAGGTTATAAAATAGCTGCTTCCCACACTGATAGTCCAGGTTTTTTAATAAAACCTAGTCCTGAAATAAATAGAAAAGGTTTTAATATTTTAAATACAGAAGTTTATGGAGGACCTATTTTAAGCACTTGGTTTGATAGACCATTATCATTCAGTGGAAGAGTTTTTGTTGAAAGT…
FSDG_00385[1239183-1240166]	sTSB_overnight	-0.0625242	0.548326	asnA	Aspartate--ammonia ligase	COG:COG2502	UniProtKB:P00963	Cytoplasmic	10	ATGGCTTACATTTCAAGTTTAGATATTTTAGAAACAGAAATTGCTATTAAAAAAGTTAAAGATTTTTTTGAAAGTCATCTATCAAAAGAATTAGATTTATTAAGAGTTTCAGCTCCACTATTTGTTATTCCAGAATCTGGATTAAATGATAATTTAAATGGAACTGAAAGACCAGTATCTTTTGATACTAAAAGTGGAGAAAGAGTTGAGATAGTTCATTCTCTTGCAAAATGGAAAAGAATGGCATTATACAGATATAATATTGAAAATCATAAAGGTATTTACACAGATATGAATGCTATAAGAAGAGATGAGGATACAGATTTTATCCATTCTTATTATGTTGACCAATGGGATTGGGAAAAAATAATTTCTAAGGAAGATAGGAATGAAGAATAT…
FSDG_00386[1237134-1238936]	sTSB_overnight	-0.54596	0.0552655	lepA	Elongation factor 4	COG:COG0481	UniProtKB:Q2FXY7	CytoplasmicMembrane	7.88	ATGTTACAAAAAAATAAGAGAAATTTCTCTATAATTGCTCATATAGATCATGGAAAATCTACTATTGCTGATAGGCTTTTAGAATATACTGGAACTGTATCTGAAAGAGATATGAAAGAGCAAATCTTAGATTCAATGGACTTAGAAAGAGAAAAAGGAATAACTATAAAAGCTCAAGCTGTTACTTTATTTTATAAAGCTAAAAATGGAGAAGAATATGAATTAAATTTAATTGATACTCCTGGGCATGTGGATTTTATATATGAAGTTTCAAGATCACTTGCTGCCTGCGAGGGAGCATTACTTGTTGTAGATGCTGCACAAGGTGTTGAAGCACAAACCCTTGCTAATGTTTATCTTGCTATTGAAAATAATTTAGAAATTTTGCCTATAATAAAT…
FSDG_00387[1235879-1237105]	sTSB_overnight	-0.485605	0.664933	NA	Methyltransferase domain protein	NA	02_Pfam_A_v33_1:PF13679.7	Cytoplasmic	8.96	ATGGAAAAAGAAAATATATTATTTGAATTGATAGAAAATATTAAAGATGATAAATTTATAAAAATAGTTTTTTCAGATAAACAAAATGGAGATTTTAATAAAATTATTATAAAGCCTTTGTTTTTAAAATCTGAAAAAAATATCCAAATTGAAAGTTTTAAGGAAAATAAAGCATTTCATAAAAATATTGAATTAAATAATATTCAAGAAATTGAAGCTATATTAAAAGAATATATAGAAAATTTTAAACAAATACTATTACAGATTGAAAACTTAGATATTTCTTTTATAAAGAAAAAAGAAACTTTTGTAAAAAGAGAAAATAAAAATAACTTAATAAAAAATTCTAATGAGCATAATAAGAAAAAACAATACATCTTAAATGAAGGAGATAAAATT…
FSDG_00388[1234742-1235626]	sTSB_overnight	-0.194551	0.819854	NA	CobW/HypB/UreG%2C nucleotide-binding domain	NA	02_Pfam_A_v33_1:PF02492.20	Cytoplasmic	9.97	ATGAAGATTTTATTAGTTAGTGGTTTTTTAGGTGCAGGAAAAACTACCTTTATAAAAGAATTAGCTAAAAATATAAATTTAGAATTTGTTGTACTTGAAAATGAATATGCAGATATTGGTGTTGATAAAGATTTTTTGGATGAAAAAAATCTAAATGTTTGGGAAATGTCAGAAGGTTGTATTTGTTGTTCTATGAAAGGAGATTTTAAATCTTCTATTAAAAGAATTTATTCTGAAATTAATCCTGAATATCTAGTTGTTGAGCCAACAGGAGTTGGAATGTTAAGTTCAATTATAGAAAATATAAGAGATATCAATAATAATGATATTGAAATTTTAAGTCCTATAACATTGATTGATATAACTTCATTTAGTGAGTACTTAGAAACTTTCAATAAT…
FSDG_00389[1234233-1234724]	Aspirin_1mM_overnight	0.255336	0.215943	NA	Threonine/Serine exporter%2C ThrE	NA	02_Pfam_A_v33_1:PF12821.8	CytoplasmicMembrane	10	ATGAATTATTTAGAGGTTTTAACAGCAATTTTTGCAACTTTCTTCTTTGGAATAATATTTAGTCTTACAGGTAAAAAATTGATTTATAGTAGCTTTGCTGGTGGTTTAGGTTGGTATACTCACCTACTTTTTTTTAAGGAACTAGCTTATTCAAAAACTGCTTCTTTTGTAATTTCAGCTGTTGTAATAACTGTTTTTTCAGAAATAATTGGCAGAATTGAAAAAACAACAGTTACAAGTACATTAATTCCAGCATTAATTCCATTGGTTCCTGGTGGTGGTATTTACTATACTATGTCTTTTTTTGTTGAGAATAGATTTCCTGAGGCTTTTGAGAAAGGAAGAGAAACTATTTTTTTAACAGTGGCATTAAGTGTAGGAATATTTTTAGTTTCTACT…
FSDG_00390[1233454-1234212]	sTSB_overnight	-0.253623	0.467565	yjjP	Inner membrane protein YjjP	COG:COG2966	UniProtKB:P0ADD5	CytoplasmicMembrane	10	ATGCAATATGATAATTTTGTTATGAAAGTGCTTTCAATGGCCAACACTATTGGTAAAATCTTATTGACAAGTGGTGCTGAAACATATAGAGTTGAGAAAGCTATATCTATAATATGTAAAAGATTTGATTTAAAAGCAGAAACATTTGTTACTATGACTTGTGTACTTACTTCTGCTAAAAAAAGAGATGGAGAAACTATAACAGAAGTTAATAGAATTTATACAGTTTCTAATAACTTGGATAAAATTGACAAAATACATAAAATTCTTCTTAATATACATAAATATGAATTAGAAGATTTAGAAAAGGAAGTTAAAAAAATTCAAATACAAACTGTTTATAAAAAAAATACTTTATTAGTCTCTTATTTTTTTTCAGCAGCTTTTTTTGCTATTTTA…
FSDG_00391[1232711-1233442]	Aspirin_1mM_overnight	0.509512	0.490653	yfiC_2	tRNA1(Val) (adenine(37)-N6)-methyltransferase	NA	01_HAMAP:MF_01872	Cytoplasmic	8.96	ATGAATACAAATCTTGAGAGTATTATACCTCTATTAAATAAAAATTTAAAAATAGTTCAACGTAGTGATTACTTTAATTTTTCTATTGATTCCTTGCTGATTTCAGAATTTATTAAGATTCAAAAAAATACCAAAAAAATTTTAGATTTAGGAACTGGAAATGCTGCAATTCCACTTTTTCTTTCAAAAAAAACTTCTGCTAAAATTTATGGAATTGAAATACAAGAAGTATCATATAAACTTGCTTTAAGAAATATTAACATCAATAATTTAGATGAACAAATATATATAATATATGATAATATGAAAAATTATTTAAAATATTTTAATATGGGTTTTTTTGATATTATAGTTTCAAATCCCCCTTTTTTTAAAGTTAATAGAGACGTAAATTTCTTA…
FSDG_00392[1231362-1232507]	sTSB_overnight	-0.119406	0.53691	bcd	Acyl-CoA dehydrogenase%2C short-chain specific	COG:COG1960	UniProtKB:P52042	Cytoplasmic	9.26	ATGGAATTTAATGTACCTAAAACACATGAACTTTTCAGACAAATGATAAGAGAATTTGTTGAAAATGAAGTAAAACCTATCGCGGCAGAGGTAGATGAAGAAGAAAGATTTCCAATGGAAACTGTTGAAAAAATGGCAAAAATTGGAATAATGGGTATCCCTATACCAAAAGAATATGGTGGAGCTGGAGGGGATAACTTAATGTATGCAATGGCTGTTGAAGAATTATCAAAGGCTTGTGCTACAACAGGAGTTATTGTATCAGCACATACATCTTTAGGAACTTGGCCAATCTTAAAATTTGGGACTGAAAAACAAAAACAAAAATATTTACCAAAATTGGCTAGTGGAGAATGGATAGGAGCTTTTGGACTAACAGAACCAAATGCAGGGACAGAC…
FSDG_00393[1230553-1231341]	sTSB_overnight	-0.0837777	0.81156	carD_1	Caffeyl-CoA reductase-Etf complex subunit CarD	COG:COG2086	UniProtKB:H6LGM7	Cytoplasmic	8.96	ATGAGAATAGTAGTTTGTATAAAACAAGTTCCAGATACAACTGAAGTTAAAATAGATCCAGTAAAAGGAACAATTATCAGAGATGGAGTTCCTAGTATTATGAACCCTGATGATAAAAGTGGTTTAGAAGAAGCTCTAAAATTAAAAGATTTATATGGAGCTGAAGTTATAGTTATAACAATGGGACCACCTCAAGCAGAGGCTATACTAAGAGAAGCCTATGCAATGGGAGCTGATAGAGCTATCCTTATAACAGATAGAAAATTTGGAGGAGCAGATACATTAGCTACTTCTAATACTATTGCAGCAGCAATTAAAAAAATACCTGATATAGATTTGATAATTACAGGAAGACAAGCAATTGATGGAGATACTGCACAAGTTGGTCCTCAAATTGCA…
FSDG_00394[1229352-1230527]	sTSB_overnight	-0.498831	0.0731099	carE_1	Caffeyl-CoA reductase-Etf complex subunit CarE	COG:COG2025	UniProtKB:H6LGM8	Cytoplasmic	8.96	ATGAATTTAAATGATTATAAAGGAATCCTAGTATTTGCTGAACAAAGAGACGGTATATTGCAAAATGTAGGATTAGAATTATTAGGAAAAGCAACAGAGTTAGCATATGAAATAAATAAACAAATAGCATTAAAAGATGCTGGAGATGAATTAGCTGACTTTGCTGGAAAAAAAGAAGCAGCAATAAACAGTGTAGATGTGGCTGCTGCAACTCTTGAAGAAGACGATCAAGAATTAAAAAATAAAGTTGCTGATGTTAAGAAAAATAATCCAGATGCAGCAAAAGTAACTGCTTTATTGATAGGACATAATATTAAAAATCTTGCTCAAGATTTAATAAAAGCAGGAGCAGATAAAGTTTTAGTAGTGGATAAACCTGAATTAGAAGTATATGATACA…
FSDG_00395[1228836-1229255]	Aspirin_1mM_overnight	0.778608	0.549616	NA	hypothetical protein	NA	03_eggnog_v5_bacteria:30FKS.faa.final_tree.fa	Unknown	2	ATGAATAATAATGAATTTATAAATAAATATACTTCTGGAAAATGTATATCATTTTTGGATTTTCAAGTAGTTGCAAAAAAATATGGGATTTATTTTGAAAAAATTAATAATGATATAATTATTTGTTATGAGGGAAATACTGATCCAAAGGTTGCTGCATTTAAGTTTTATAAGTATTTTTTCCCTGAAACTACTTTAACACCTTTAAATTTTGATTTAATTTCACATATCAATAATTTTCATTCAAAATTTTTAAAGGATAAAATTAATGAAATTTCACAAAAATATGGATTACCTCCATTTTATAAACAAAGTATTTCAATTAAAGAAAATGCTATTTCACTTTTAAATGCTTTAAAAACTAGATATGCTATATATAAAGAAGATATTGAATTTATA…
FSDG_00396[1227918-1228760]	sTSB_overnight	-0.953395	0.147208	NA	putative 5xTM membrane BCR%2C YitT family	NA	02_Pfam_A_v33_1:PF02588.16	CytoplasmicMembrane	10	ATGTCAAACAAATATTTCCAAATTATAAAAGAATACTCAATCGTTACCCTAGCTTGTATAGTAATGGCTTTTAATATCAATTATTTCTTTTTAGCTAATAAACTAGCAGAAGGTGGAATTGCTGGAATATCACTTATTATTCATTACTTAACAAATATAGATATAGGTTATCTTTATTTTATTTTAAATATTCCTTTAATCATATTAGCCTATATGTTTATAGGAAAAGATTTTCTTATAAAAACTTTATTTGCTACACTTGTACTGACTATATTTTTAAAAATTTTTGGAAATTTTAGAGGTCCTATTGATGATATACTTATGGCTGCAATTTTTGGTGGTGGAATAAATGGCATTGCCATTGGAATAGTATTCTATGCAGGTGGTTCTACGGGTGGA…
FSDG_00397[1226783-1227901]	Aspirin_1mM_overnight	0.354062	0.525709	mlc	Protein mlc	COG:COG1940	UniProtKB:P50456	Cytoplasmic	8.96	ATGTATCAGAAAGAAATTAAACAAAGCAATGAAAATATCGTATTTCATTCTATTTATTTTACAGAGAATTCTTTTTCTATTCCAGATTTGACAAAAATAACCAATATGACCTTTCCTACAATAAAAAGAGTTATTAATGAATTTTTAGAAAAAGATATAATAAAAGAATGGACTTTAAGTACAGGAGGAGTTGGAAGAAGAGCTGTCAGATATAAATATAATCCTGATTTTTGCTATTCCATTGGAGTAAGTGTTGATGAAGAAAAAATCAAATTTATTATGATTAATACAGTTGGAAAAATATTACAATTAAAAACAGTTGAAACAACAAATGAAGATTTCATAACTTTTTTTGAAAAAAATTTAAAAGATTTTATTGTAGAAATTGACCCTAAGCAT…
FSDG_00398[1224973-1226508]	sTSB_overnight	-0.812218	0.755046	hutH	Histidine ammonia-lyase	COG:COG2986	UniProtKB:P10944	Cytoplasmic	9.97	TTGGAATTAGTTTTGGGTAATAAAAAAATCACTTTGGAGGACTTAATCAATGTAACAAGAAGGGGATATAAAGTAAAGATTTCTGATGAGGCTTATGAAAAAATTGATAAAGCTAGAAAATTAGTTGATAAATATGTTGAAGAAGGAAAAGTATCTTATGGTATCACTACTGGATTTGGAAAATTTGCAGAAGTAAGTATTTCTAAAGAACAAACAGGTCAATTACAAAAAAATATTGTTATGAGTCATTCTTGTAGTGTAGGGAATCCTTTACCAATAGATATTGCAAGAGGAGTCGTTCTATTAAGAGCAGTGAATTTGGCAAAAGGATATTCAGGAGCTAGAAGAATAGTTGTTGAAAAATTAGTAGAACTACTTAATAAAGAAGTAACACCTTGG…
FSDG_00399[1222933-1224954]	sTSB_overnight	-0.737564	0.23088	hutU	Urocanate hydratase	NA	UniProtKB:P67417	Cytoplasmic	9.97	ATGTTAGATAACAAAACTATTTATGATGCAATGACAATAAAACTTACAGCAGAAGATATTCCAATGGAGATTCCTAAAATGGATCCATCAATTAGAAGAGCTCCAAAGAGAATAGCAAAACTTTCTGAACATGATATTGAACTTGCATTAAGAAATGCACTAAGATATATTCCAGAAGAATTTCATGAAATGTTAGCACCAGAATTCTTAAAAGAATTGGAAGAAAGAGGAAGAATCTATGGATATAGATTTAGACCAGAAGGAAATCTTTATGGAAAACCAATAGATGAATACAAAGGAAAATGTATAGAAGCAAAAGCTGTACAAGTTATGATAGATAATAACTTAGATTTTGATATAGCATTATATCCTTATGAACTTGTTACTTATGGGGAAACA…
FSDG_00400[1221509-1222708]	sTSB_overnight	-0.651959	0.0948379	gltS_1	Sodium/glutamate symporter	COG:COG0786	UniProtKB:P0AER8	CytoplasmicMembrane	10	ATGTTTGAATATCAATTAAATATGGCTGAAACAGTCGGATTTGCAATTATTTTACTATTATTAGGTAGATGGATAAAAAAGAAAGTTAATTTTTTTGAAAAATTTTTTATTCCTGCACCAGTTATTGGGGGAACATTATTTTCAATAATACTTTTGATAGGACATCAAACTGAAACTTTTACTTTTACTTTTAATGATGATATCAAAAACTTGTTAATGATAGCATTCTTTACAACAGTTGGATTTTCAGCAAGTTTAAAAATTCTAAAAAAAGGTGGAGTTGGAGTTGCATTATTCTTATTAGCAGCAGTTATATTGGTTATTATTCAAGATATAGTTGGACCAGTATTAGCAAAAGCATTAGGAATTAATCCATTATTAGGATTAGCAGCAGGATCT…
FSDG_00401[1221026-1221439]	Aspirin_1mM_overnight	0.172082	0.595311	NA	hypothetical protein	NA	03_eggnog_v5_bacteria:32VRJ.faa.final_tree.fa	Cytoplasmic	8.96	ATGAAAATTATTATTAATGTAAAAGGTTTATCAAGAAAAAAAGTTATTTATCAAGAAGAAGTGGAATTAAAAAATAAAATTTCTACTACAAAAGATTTAATAACAGAATTAGTAAAAATTAATGTAGAAAAATTTAATAAAAAAATAGATGAGAAAGATATTTTATCTATTATGACTAATGAAAATATTGCAAAAGCTGCAAGGATTGGAAAAATTGGAGATGAAGTACATGGAGATAAAAAAGCTAATTTAGAAAAAGCTTTGGACACTGCTTACTTAGCTTTTGAAGATGGATTATATTGTATTTTTATAAATGATGAACAAACTGAAAAATTAGATGATAGTTTAAATTTAAAAGATGGTGATATACTTACATTAATTAGATTAACTATGCTTGCT…
FSDG_00402[1220028-1220627]	Aspirin_1mM_overnight	0.823069	0.129236	ccpN	Transcriptional repressor CcpN	COG:COG0517	UniProtKB:O34994	Cytoplasmic	8.96	ATGGATTTAACAGAGCGACAAAAAAAAATTCTCATAATGTTAAAAGAAAAGTCTTTATTATCAGGAGATGAAATTGCCCAAAATCTTAATATAACTAAATCAGCATTGAGAACGGATTTTTCAATTTTAACGACTTTAAAATTAATAACATCTAAACAAAATAAAGGTTATAGTTATAATAATAAATGCACAACAATTAAAGTTAGAGATTGTATGAGTCCTCAAAACTCAATAGATATAAGAACATCAGTTTATGATGCAATAATACATCTGTTTAATTATGATTTAGGAACATTAGTTGTAGTGGAAAATGAAAAATTAGTTGGAATTATTTCAAGAAAAGATTTATTGAAAGCTACTTTAAATAAAAAAAATATAGAAAAAACACCTGTTAGTATG…
FSDG_00403[1217461-1220016]	sTSB_overnight	-0.740517	0.0946088	ppdK	Pyruvate%2C phosphate dikinase	COG:COG0574	UniProtKB:P22983	Cytoplasmic	9.97	ATGAAGCAAGTATATGAATTTAAAGATGGTGGAAAAGAAATGGTTGCATTGCTTGGAGGAAAGGGAGCTAACTTAGCAGAAATGGCTAAGATAAATTTACCTATACCAAAGGGAATTATAATATCAACAACTGCATGTAATGAATATTTTAAAAACGATAAGAAATTATCTACTGTATTAGAAGAAGAAATTTTAACAAATATTAGAGTATTGGAATATGAAACTGGGAAAAAATTTCAATCAACTAAACCACTTTTAGTTTCAGTTAGATCTGGAGCTCCTGTTTCTATGCCTGGAATGATGGATACAATTTTAAACTTAGGTTTTAATGATTATGTTGCAGAAAAAATGTTAGAAATAACAAAAGATGAAAAGTTTGTATATACTTCTTATTTAAGA…
FSDG_00404[1215312-1217249]	sTSB_overnight	-0.52733	0.0730678	fbp	Fructose-1%2C6-bisphosphatase class 3	COG:COG3855	UniProtKB:Q45597	Cytoplasmic	8.96	ATGAATACAGAAATTAAATACCTGCAATTATTATCTAAAACTTTTAAGAATATTGCTGAAACATCAACAGAAATAATAAACTTACAAGCCATAATGAATCTTCCTAAGGGAACTGAACACTTTATGACAGATATTCATGGAGAGTATGAAGCATTTAATCATGTTTTAAGAAATGGTTCAGGTACAATTAGAAATAAAATTGAAGAAGTTTATGGAGATAAACTTACAGAGAATGAAAAAAAAGAATTAGCTGCAATCATATATTATCCTAAGGAAAAAGTTGAGTCAATGCAGAATAAAGAAAACTTTAATATAGATAGATGGATGATAAATATTATTTATAGATTGATTGAAGTTTGTAAAATAGTCTGTTCAAAATATACAAGATCAAAAGTTAGA…
FSDG_00405[1214531-1215190]	sTSB_overnight	-0.202859	0.893754	NA	hypothetical protein	NA	03_eggnog_v5_bacteria:33SYH.faa.final_tree.fa	Cytoplasmic	8.96	ATGGAAAGAATTGTATTAAATCAAGAAAATTATACTGTTAAAGAAATTTATCAAGATTTTTATATGTTTTTAGCTGAACATTTTACCCCATTAGGCTATAAATATAGAAAATCAAAACACGATATGTACAAAAATATAGAAAATTTTAGAGTAGTATTTGATTACCAAACATTTTCTTGGAACTGTTTAGGAGATGAAATTGAGATCTTCATTCATAAAAAAATAGAATTTAAAGATGATAAAGGTGAATGGCATTGGTTTTTTGTGAACGATATTAATGGTGCTGACAATATTTTAAGTGAAGAGTTTAATATAAAAAATATAGATAAAGAATACTTGCAAGTTTTGTTGAATGAAGCCATTGAATATATTAATTATATGGAATTAACTGTTAAAAAA…
FSDG_00406[1214132-1214512]	sTSB_overnight	-0.273199	0.633011	NA	hypothetical protein	NA	03_eggnog_v5_bacteria:30XP3.faa.final_tree.fa	CytoplasmicMembrane	9.82	ATGAAGATGGCAATGGTAATGATGACATTAGTGATGGTAGTATTTATTGTTTGTGGTGTAGCTTTAATATCTTTATTAGGTAGAAGAAATGCTATGGAATGTTTTTATGTAGAGGATGATATCTTATATTTGAATTCTTTATTTATTAAAAAAATCCCACTTTCTGATATTAGACATATAGAATTTGAAACTTTTCGCTCTCGTGGTAGTTATAGTGGGATAATAAGAGTACATCAAAAAAACGCAAAGGTTATTAAACGTTATTTTCAAACAAGTAAAATAGCATTTTTTGTTAGTGAGCAAATGGTTTTAGCTGAAATAGAAAAAATAACTCCAATTCTAAAAAAATATTACATTCCTTATACTATTAAAAATAATTAA
FSDG_00407[1213617-1214102]	sTSB_overnight	-0.752073	0.442664	NA	hypothetical protein	NA	02_Pfam_A_v33_1:PF12208.9	Unknown	2	ATGTATTCTTATTTATATGATAATAAATTCTTATTATGGATTACAGTCATATTTATGTTTATTGGAGTAATCACTGTTACTATTATTACATATATGTTTATTTTATCAATTATTGAAAAGAAAAGAGATAAAAAGAGGAAGAAAGAAATGAAAAAACTTTCAGAAACTCTTTCTCCTTATGAATTTGAAAGTACCCAGCTTAATTATGTTAATAAAAGTTTTAACTTTGAAAAATATCTTTATTCAGGAGATTATGTAAAGGTGATAAAAACTTTTAAAGATTACTATGGTTTTACTCATCAAGTAGGTGAAAAGTGGTATTTCGCTTCTCAATATTCTTTACTTTCTGAATATGGAGATGTTCTTTATATTTCAACAGATAAAATTAATGTAGATACT…
FSDG_00408[1213096-1213563]	sTSB_overnight	-0.397934	0.819349	NA	hypothetical protein	NA	02_Pfam_A_v33_1:PF12208.9	Unknown	2	ATGTACAGAATTATATCAGTACTTCCATTTGTATTTGTATTTATTGGAATTTTTACTGTTATTTATATTATGTATATGACTATATTTGAAAAAAGAAGGAAAAAAATGAAAAATAAAGAAATGAATAAATTAAGAGAAACTCTATCTCCTTATGAGTTTGAAAGCACTCAAAAAAATGCTGTTAATAAAAGGTTTAGCTTTATGGAATATTTATATTCAGGAGATTATATAAAAGTTATAAAAACCTTTAAAGATTATTATGGTTTTACTCATGAAGCAGGTGAAAACTTTTATTTTGCTTGTGCATATTTTTTACCTTATGAAGATGGCTATACTTTATATATTTCAAAAGATAAAATTAATGTTAACACTATCTATCTTCAAGTTAGAGCAGAAACT…
FSDG_00409[1212618-1213001]	sTSB_overnight	-0.736202	0.561909	NA	Glyoxalase/Bleomycin resistance protein/Dioxygenase superfamily protein	NA	02_Pfam_A_v33_1:PF00903.26	Cytoplasmic	8.96	ATGTATATAGAACATATAGCAATGTATGTAAATGATTTAGAAAAAACTAAGGAATTTTTTATAAAATATTTAGGTGCGAAAGCAAATAATATTTATCATAATAAAAAAACTGATTTTAAATCTTATTTTTTGACTTTTGATAGTGGATGTCGTTTGGAAATTATGACTAAACCAGAGTTAGTTGATGAAAAAAAAGATTTAAAGAGAACAGGTTTTATCCATATAGCATTTAGTGTTGGTAGTAAAGAAAAGGTTGATGAATTAACTGAAATATTAAAAGCAGATGGATTTGAAGTTATAAGTGGACCAAGAACAACAGGTGATGGCTATTATGAAAGTTGTATTGTTGGTATTGAAGGCAATCAAATAGAAATCACAATTTAA
FSDG_00411[1210125-1211693]	sTSB_overnight	-0.032493	0.811114	NA	Head domain of trimeric autotransporter adhesin	NA	02_Pfam_A_v33_1:PF05658.15	Extracellular	9.65	ATGAAAAAATCTGTGAGTTTAAAATTGATTATTTTTAGTTTTCTTTTAGTTGCTGGTAGTGTTGCTTATTCAGCACCAGATTTTCAAGCAGGAACTGGTACTAATAGTACAGTTGCAGGAGTTAATAATGAAGCTACTAAAAGCTACAGTTCTGCTTTTGGAAATCAAAATAAAGCTAGTGGTACAGATAGTTCTGCTTTTGGAGATCAAAATAAAGCTAGTGGAGTGTATAGTTCTGCTTTTGGTTTTAAGAATACAGCCACTGGAGTAGATAGTTCTGCTTTTGGAAATCAAAATAAAGCCAGTGGTAGAAATAGTTCTGCTTTTGGTTATAATAATGCAGTCACTGGAACGAGTAGTTCTGCTTTTGGTCTTAGTAATACAGCCACTGGAATGAAT…
FSDG_00412[1209605-1209877]	sTSB_overnight	-0.224941	0.704261	NA	hypothetical protein	NA	03_eggnog_v5_bacteria:331SN.faa.final_tree.fa	Unknown	2	ATGAATGGAAATGAAAGTCTTGTAGCAAAATTAAAAAATGACTTAGCACTTTCAACTGAGCAAGAAAAAATTTTATACAAATTGGTTGACACAGTCCTAACTGACACTTACCTAACATTACTTTATGCACTTGATAGCACAGCTTCTCTAGGTAATGGAATACAAGAAAATTTTAAACTTTATGGAGAAGATGGAGAACTTGTTTTTGATTCAGGCGAATTAGAAATGGCTACTTATGAAGCATTTTATGAAAATAAAAAAGTAAAAAAATAA
FSDG_00413[1208433-1209521]	Aspirin_1mM_overnight	0.35071	0.705048	NA	hypothetical protein	NA	03_eggnog_v5_bacteria:2ZAN5.faa.final_tree.fa	CytoplasmicMembrane	9.16	ATGGAATTGTCAGAAAAAGATGAAGAATATATTATTTCCTTGATTAAACAAGGAAAAAAAGTAGATGCTATTGTCTTTGTTAAAGATAAAACAGGAATGTCTTTAAAAGAGGCTAAGGATTATATTGATAAAAAAGCAAATAATGAATACTATGAAGAAAATATATCTATTTCAAAAGAAGATGAGGAATATATATATTCTTTGATTAATGAGAATAAAAAATTACAAGCAGTTGCTTTCTTACATAAAGAAAAAGAAATGGATTTAAAAGAAGCCATGGATTATATTGAAAGAGAAGTGTTAAAAAATAAAATTACAGCTAAAAAGCCAATTCATAAAAGAGGATATATCTTTGATGAAAAACTGGATATTCTTATTCCTAACTTAACTAGACAGAAA…
FSDG_00414[1207481-1208413]	sTSB_overnight	-0.331708	0.609785	NA	hypothetical protein	NA	03_eggnog_v5_bacteria:2ZBCK.faa.final_tree.fa	CytoplasmicMembrane	10	ATGGAATTATCAGAAAAAGATGAAGAATATATTATTTCGCTAGTTAAAGAAGGGAAAAAAATAGATGCTATTGTCTTTGTTAAAGATAAAACAGGAATGACTTTAAAAGAGTCCAAAGATTATACAGATAAATTAATTTTAGAGAAAAATATTGAAATGAATAGAGAAAGTACTTGTAAATGGGACTGTGTTTATGATGAAAAATTGAATGCTTTTGTTTCAAATTTAGCTAGACAAAAAAAAATACCAAAAGTATTCTTAATTTTAACTTTAATATCTTTTGTTGCTCTCTTAATACAAATATATTTTTTTGATAAAACTTCTAATGCAAAAATATTATTTTTGGCTGGTACCAGTGTAATAGTTTTTCTTTTTTTAGCTATATATCTTCTTTCAAAA…
FSDG_00415[1206697-1207461]	sTSB_overnight	-0.116994	0.912852	NA	hypothetical protein	NA	03_eggnog_v5_bacteria:2ZEP9.faa.final_tree.fa	CytoplasmicMembrane	10	ATGAATGAAAATAAAAAATGGGGATATATTTTTGATGAAAAGTTAAATATGTATGTTCCTAATTTAGCAAGACAAAAAAAATTCGCAAAAGTACTTTTGATTTTATCATTAATATCTTTTGTTGCTGTTTTAATACAAATATATTTTTTTGATAAAACTTCTTATGAGAAAATATCATTTTTAGCTTATACCAGTGTAATGGTTCTTCTTTTTTTAGCTTTATATCTTGTTTTAAAAATAAATATTCATCTGATAGAGAAAAGGCTAGAAGAAATTAAAGGATTGAAATTATCAAAAGATCTTGAAATAAAATCTTTAAAAAATAGACGATTTTTTGCATATATAATGATTTGGGTTCTTTTGATAGTTATGTTTGTATCTCATCCTAATATATTTAAA…
FSDG_00416[1205743-1206678]	sTSB_overnight	-0.108503	0.695553	NA	hypothetical protein	NA	03_eggnog_v5_bacteria:30QS8.faa.final_tree.fa	CytoplasmicMembrane	10	ATGTTTTTTTTAGGATATTTATTTTTTTATTCTATACTAACAACTTTGATGGACACATCAATATTCTTTTCAATACTTTCTTTTGTATTAGGTGGAATGTTATATTTTAATAGTAGCTCTCCTTTACAAGGAATAGCAATTTGTGCTTTTGGATTATTGCACTTAATTTCAAGATTATGTTATCATAGTAAAGGAATGCGTGCTAGTGGTAATTCATATATTGATTACAATACAAGTTATAATTTTATTTCAATTTCTATAGCAACTGTTATTTTTGCCATACCCATTTGGTATATTATTGTTAAATCAAACATAATAACATTAGGAAATTCACCTTTATATATTTTTATCCCAAGTCTTTTTATATCTTGGGCTATACTCTTTAAAATACTGGATAGG…
FSDG_00417[1205207-1205743]	Aspirin_1mM_overnight	0.738609	0.389382	NA	hypothetical protein	NA	03_eggnog_v5_bacteria:2Z7N6.faa.final_tree.fa	Cytoplasmic	8.96	ATGGGTAGACCTTTAATAATAAAAATATATCATAAAATAAGTGATAATATAAATGTTGATTTAAAAGATTTATCAAATTGTTTAGCACTCCCCTCACAAGCTATTATGGACAATATTTTTTATTATGGAAAAGCTATTATTTTAGGAAATTTACCTTTAGAAGATAAAGATTATAATATGCTTATTTCAGTTAGCGAAAGTATAAGTTATACTAATAAAGATATAGCATACTTACAGTATGGACTTATTTATAAGAAAATTCCTTTTTCAGTTTATGAAAAACTTATTGAAAAATTAAAAATAGAAACACAAACTTGTAGAAATGAATGTATAAGTTTTGGAATATATGCCGATGATTTAAAAGAATGTATTAAAGAAAAGTCTAATTCTCCTTATTGG…
FSDG_00418[1203809-1204603]	sTSB_overnight	-0.183814	0.53832	NA	SatD family (SatD)	NA	02_Pfam_A_v33_1:PF16264.6	OuterMembrane	9.49	TTGAAAAAATATTCTGTATTAATGGTAGATTTAAAAAATTCCCGTTTATATGATATTCAAGATAGAAATAATATTCAAAATTCTATATTAAGTAGCATAAATATTTTAAATAAAATTTTTAAAAATTCTATTGAAAAAGAAGTAAAATTTAGTGCTGGTGATGAGATACAAGGGCTATTTATTTCTCTTCAATCTGCTTATTTGTATTATAGACTTTTTTCTATGCTTATTTTTCCTATACAAATACATACTGGAATAGGTTTTGGAACTTGGGACATAAGAGTAGAGAATGAAAGTAGTACTGCACAAGATGGAACTGTTTATCATAATGCAAGAAAAGCTATTGATGAAGCAAAAAAATCTTTGGAGTATTCCACTCTTTTTTATTCAAAAAATAAA…
FSDG_00419[1203069-1203797]	sTSB_overnight	-0.424447	0.586369	NA	hypothetical protein	NA	02_Pfam_A_v33_1:PF11750.9	CytoplasmicMembrane	10	ATGATAGTTGCTATTTTGATAAGTGTTCATTTACTAGCAGATTTTTTATTTCAATCTTCTGCTGTTTTAGAAAGAAAAAGACAAGAAAGAAACTTCTTATTTTTACATTGCTTTATTTATTTTGTAGTTTTTGAAATTTTATTTTTTATATTATTTCAATGTGAAAAAACTTTTTTATTAGGAGTGATTATTTCTATTTTACATTTTTTAATTAATTTAATTAAAAATAAATTAGAAAAAAGATTTCCTCAAAGAAGACTGCAACTGTTATTTTTTCTTTTAATTCAATTAATACATATTGTTATGCTAATAGGGGTTTATTATATTTTTAATTTGGAAAATTTAACTAATGATTTTTATATAAAATTACAAGGCTATGAAAATTTTAAAACAATAATT…
FSDG_00420[1202297-1203037]	Aspirin_1mM_overnight	0.498376	0.387154	NA	hypothetical protein	NA	03_eggnog_v5_bacteria:2Z97K.faa.final_tree.fa	Unknown	2	ATGAATGGAGAAGTAGCACAAATATGTGATATTGCAATATATGCAAGATATGCTTTAAAAACAAAAAATAAAATTGCTTATACACCCAGTAAATATGAAAATAAAATAGAATTTTTATTCACTGAAAATTTTAAAGCTAAAGATGTAAATGAATGGTATGAACATTGTATAGAAAAAGGCTTAGAAGATATAAAACTTTCCATGCCAATTGCTGTAAAAGATCCAAGTTTACTTGCTTTTAGCAATACAAGTCAGGCTGGATTAATTTGCTATTTCAAGGACAATTTAGTTACTTATTTTATACCGAAGTGGGAACATAAAGATAATGGTTGGAATGTAATCTATAGAGAATATAAATGGGAAAACCCTCCAAAAGAGAAACCTAAATTTGAAGATAAT…
FSDG_00421[1201445-1202248]	sTSB_overnight	-0.239859	0.678985	NA	Amidohydrolase	NA	02_Pfam_A_v33_1:PF04909.15	Cytoplasmic	8.96	ATGATTATAGATAGCCACGAACATTTGATATTACCAGTAGAAATGCAAATTAAAAAATTAGAAGAGGCAGGAGTTGATAAAGCAATTCTATTTACAACTACACCTCACCCTGAGAAAGCAAATACAATGCAAGAATTTAAAAATGAAATGAGTGTTTTATTTAAAGTTTTATCAGGAGAAAAAAATCATAAAATTGATATGAAAAGAATGGAAAATAATATTAATGACTTGATGAAAGTATTAAAAAAATATTCAGATAAATTTTATGGTTTTGGACCTGTACCTCTTGGTTTAAATTTAGATGAAACTATTTCTTGGATAGAAAAATATATTGTATCTAATAATTTAAAAGGTGTAGGAGAATTCACTCCTGGAAATGATGAACAGGTAAAACAATTA…
FSDG_00422[1200981-1201319]	Aspirin_1mM_overnight	0.745282	0.39447	hxlR_3	HTH-type transcriptional activator HxlR	COG:COG1733	UniProtKB:P42406	Cytoplasmic	9.97	ATGTCTAAAACTTTAACAGCTAGTGAAATGTGTCCTATGGATTTGGGAATAAATATATTAAGTGGTAAATGGAAACTTAAAATTTTGTGGAATATTCAAAGAAAAAATATAATTCGTTTCAATGAATTACAAAAATTATTAGGTTCAATCACTACAAAAACTTTGACAAATCAATTAAGAGAATTGGAAGAACAAAAAATTATAAAAAGAAATGTTTATCCAGAAGTTCCTCCTAAGGTTGAATATTCTTTGACAGAGATTGGAGAAAGCATTATACCTGTTTTAAAAATGTTATGTGAATGGGGAAAAGAATATCAAAAGGCAATAAAAAATGAGTGA
FSDG_00423[1200121-1200966]	sTSB_overnight	-0.284105	0.364003	cvfB	Conserved virulence factor B	NA	UniProtKB:Q7A5Q1	Cytoplasmic	8.96	ATGATAAAAGTTGGTAAAAGACAAAAATTAGTTATAAATAATTTTTCAAGTGTAGGAGCATATTTGTTTGCAGGAACAGATGATGACAAAGATAATATTCTTCTTCCTAATAATGAACTTGAAGGAAAAGATTTAAAAGAAGGAGATGAGGTTGAAGTCCTAATTTATAGGGACAGTGAAGATAGACTTATTGCTACATTTAGAAAAACAGAAGCACTTGTTGGAACTCTTGCAAAATTAGAAGTAGTTGATGATAATCCAAGATTAGGAGCTTTTTTAGATTGGGGGCTTAACAAAGATTTAATGTTACCTAATTCTCAAAAAGAAACCAAGGTTGAAATTGGTAAAAGATATTTAGTTGGACTTTATGAAGATAGTAAGGGTAGAGTGTCTGCCACA…
FSDG_00424[1199415-1199942]	sTSB_overnight	-0.282773	0.950102	NA	hypothetical protein	NA	03_eggnog_v5_bacteria:33RE8.faa.final_tree.fa	Cytoplasmic	8.96	ATGAATATACAAGATATTATTAAAAATCAAGATATTTTGGATTGTTGGAAAGAAATACGAAAATCTAATGTTGATAAAAATATTTCAAAAGGGGCATTTGAGTATGATATTGAAGAATATCATACTTTTCTTTTAAATGAAATTGTTGAAGCTAGTCAGTATATGGATATGAGTATTGGTACTTTAATAAAGGAGATGCTATTATTTGCAAAAGATAATAAATCGTTAGTTATAAATTTTTCTAATGTAAGACTAAATAAAAAGATACTTTTTTCTTCTCCACTTAGTTATGAAGAAATATCTAGTGGCTATACAGAGGAAGAGTTAGGTATAGCTTATCAAGATTTAAAAAATGAAACGAATGCAATTATAGATATTGGAACTTTATTTTCTTATTTA…
FSDG_00425[1198221-1199396]	sTSB_overnight	-0.436923	0.533174	NA	Acetyltransferase (GNAT) domain protein	NA	02_Pfam_A_v33_1:PF13527.8	Unknown	5.48	ATGAAAGTTAGATATGCAAAAAAAAATGAAAAAGAAATAGCTATTAAATTTTGGAAAGATAGCTTTAAAGATAGTAAAGAACAAATTAAATTTTATTTTGATAATATTTATAATGAGAAAAATTATTTAGTCTTAGAAGATAATTCAAAAATAATTTCTTCTCTTCACGAAAATGATTATATTTTCAATTTCAATAATGAGAGTATAAATAGTAAATATATAGTAGGAGTGTCTTCTGATATAACTATGAGAAATAAAGGTTATATGTCAAAATTGCTTATATCAATGTTAGAAAATTCTAAGAAAAAGTCTATGCCTTTTGTTTTTTTAACTCCAATAAACCCTAAAATTTATAGAAAGTTTTGTTTTGAATATTTTTCTAATATTGAATATTATAAT…
FSDG_00426[1197627-1197950]	sTSB_overnight	-0.53221	0.470883	NA	Branched-chain amino acid transport protein (AzlD)	NA	02_Pfam_A_v33_1:PF05437.13	CytoplasmicMembrane	9.82	ATGAGTAACAATCTTTATACTTTTTTAGCTATTATATCTGCAGGGATTGGAATGGTTATTTGTAGAATATTACCCTATATTATCTTTGCAAATGGAAAATTACCTAAAATTGTAAAATTTTATGAAAAACATCTTCCTTTTTCATTAATGGCAATTTTGTTTTGCCTTTGTTTAAGTACAGTTAAATTTTCTATATATCCTTATGGTTTCCCAGAAATTTTAACTTTACTTATAGTTGGTGTTTTACAATTTTGGAAAAAAAATGTAATATTATCATTATTTTTAGGAACTGTTATTTATTTGATTTTAATTAGATATGTGTAA
FSDG_00427[1196929-1197630]	sTSB_overnight	-0.671825	0.0883293	NA	AzlC protein	NA	02_Pfam_A_v33_1:PF03591.15	CytoplasmicMembrane	10	ATGAAAGAATTTAAATTTGCACTAAAAAGATATTTTTTAATATCACTAGCATATTTTTTTATTGGAGTAACTTTTGGGCTTCTAATGAAAGAAGCTGGTTATGGAACTATTTGGTCTTTCTTGTCTGCTGTGTTTATTTATGGAGGAACAATACAGCTACTATTAGTAGGAATTTTAAAAAATCATACACCTATCTTGACAATAGGATTAATCTCACTACTTGTTAATTCTAGACATATGTTTTATGGTTTAACCTATATAGATGAATTTAAGAAAATAAGAAAAAAATCATTTTTAAAATTTTTATATCTATCATTAACATTAACAGATGAAGTTTATTCTTTATATATAGGTTCTAAGTTTCCTGAAAAACTTGATAGAACAAAAATAATGCTTTGG…
FSDG_00428[1195962-1196870]	sTSB_overnight	-0.0409121	0.642462	NA	EamA-like transporter family protein	NA	02_Pfam_A_v33_1:PF00892.21	CytoplasmicMembrane	10	ATGGATAAAAAAAGATATTTTGGAGATTTGATGTTATTTTTAGCAGCATTTATATGGGGAACTGCTTTTGTCGCCCAAGTTACAGGTATGGATAGAATAGGTCCTTTTACTTTTAATATGGCTCGTTCTGTTATTGCAATTATATGTCTAGGTGCTTATTTAATTATTACTAAGGCTAAATTACCAAAAGATATTGGAGTTTTATTACAAGGTGGTTTAGTCTGTGGATTTTTTATATTTATGGGAACTTCTTTACAACAAATTGGTTTACAATATACGACAGCAGGTAAAACTGGCTTTATAACTTCATTTTATATTTTAATTATTCCTTTTTTAACTATGATTTTCTTAAAACATAAAATTGATTTATTGACTTGGGTAAGTATAATTATAGGTTTT…
FSDG_00429[1195420-1195869]	Aspirin_1mM_overnight	0.495711	0.297859	NA	hypothetical protein	NA	04_eggnog_v5_archaea:arCOG00519.faa.final_tree.fa	Unknown	2	ATGGAAAAAATATGTATAATCTATGATTCAAAACATAATATGAATACAGAAAAATTAGTTTTATCTTTAAAAGAAACTTATAATGATGTGGACATTATAAAAGTAAATAATTTTGATATAAATACTATAAATAACTACCAAAAAGTTGGTTTAGCCTCTGGGATATATTGGGGAAAATTTTCTAAAAATATTGAAGATTTGTTAAATAAAATCTTAGATAGTGATATAAAAAATCTATTTTTTATATATACTTCTGGTGTAGGGAAAGTTAGATATGAGAAAAAATTGATTAAAAAACTTGAAGAAAAAAATAAAATTTGCCTTGGAATATTTAGTTGTAAAGGTTTTGATAACTATGGTCCTTTTAAACTGATAGGTGGAATAAATAAAGGAAAGCCA…
FSDG_00430[1194742-1195377]	Aspirin_1mM_overnight	0.0103754	0.801065	NA	hypothetical protein	NA	03_eggnog_v5_bacteria:33USG.faa.final_tree.fa	Unknown	2	ATGGAAATTACAGTTATAAATGGTAGTCCAAGATTGAAAAAAAGTAATTCTGAAATATTAAAAAATTATTTGTTAAATTTTATAAAAGAAAATAAAATTAATGAATACTTTTCATTTTCTATTAAATTAGATAATAATATAAAAACTAATATTCACAATAGTGATATTTTAATTTTTCTTTTTCCTCTCTATGTGGACGGTATTCCATCTAATTTGCTAAGTTTACTTCTAAATTTTGAAAATGAAAAACTTATAAACTCAAAAACAAAAATTTATTGTATAGTTAATAATGGTTTTTTTGAAGGAGTTCAAAATCATTTGGCTATATCTCAAATAAGATGTTGGACTAAAAAAGTAAATGCACATTGGGGACAAGGAATTGGAGTTGGTGGTGGAGAG…
FSDG_00431[1194235-1194729]	Aspirin_1mM_overnight	0.794642	0.344357	NA	hypothetical protein	NA	03_eggnog_v5_bacteria:COG0655.faa.final_tree.fa	Cytoplasmic	8.96	ATGACAATTATTATCCATGATTTAGATGAAAATGAATTAGTAAAAATTTATAATTTAACTGGTATTAATAAAAATGAAAATATTATTTTAATTTTTGATAATAAAAAAATTAAAAATTGTACAGGTTGTTTTTTCTGTTGGACTAAAAATCCAGGTGAATGTAGAATAAAAGATGGTTATGACAATCTAGCTGAATTATATTCAAAGACTGAAAAAATAATAATTATAAGTAAGTGTTGTTATGGCTCATATAGCCCTTTTGTAAAAAATGTATTGGATAGAAGTATTCCATACTTACTTCCATTCTTTAAAATTAAAAATAAAGAGATGCATCATACTATAAGATATAAAAATAAATTATATTTTGAAGTATATTTTTATGGAGAAAATATATCTGAT…
FSDG_00432[1192881-1194062]	Aspirin_1mM_overnight	0.826378	0.190856	rlmI	Ribosomal RNA large subunit methyltransferase I	COG:COG1092	UniProtKB:P75876	Cytoplasmic	9.97	ATGTCAAAAATCATTATAAAAAAAGAAAAGGAACAAAAAATTTTAAATTTTTATCCTAATGTGTATAAAGATGAAATAAAAGATGTAATAGGAAATGTCAAAACAGGAGATATAGTTGATGTAATTACAAATGATATGAAATTTTTAGCAAGAGGTTATGTTACAGAAGGGACATCAGCTTTTGTAAGAATTTTAACAACAAAAGATGAAAAAATTGATAGAAAATTTATATTTAAAAGAATAAAAAATGCTTATGAAAAAAGAAAACATTTATTAGATGAAACAAATAGTGTGAGAGCTTTTTATTCTGAGGCAGATTTTATACCAGGATTAATAATAGATAAATTTGATAAATATGTATCTATACAATTTAGAAATTCTGGTGTAGAAGTTTTTAAG…
FSDG_00433[1192326-1192865]	sTSB_overnight	-0.44912	0.768714	NA	Colicin V production protein	NA	02_Pfam_A_v33_1:PF02674.17	CytoplasmicMembrane	10	ATGTATTTAGATATTTTGATTTTAATAATTTTTATATTAGGGATATTTAGTGGAATAAAAAACGGTATTTTTGTAGAGATTATATCTGTATTTGGATTTGCAGTTAATTTACTTATAACAAAAATATATACACCAGTTGTTTTAAAATTTTTAAAAAGGTCAGATGCTTCTTTTGAAAATAACTATATAATAACATATATAGTAACTTTTATAACAGTTTATTTAGTTGTATCTATGATATTAGTATTTGTAAAAAAAGCATTTAAAGGATTAAAAAAGGGTTTCTTTAATAAAACAATGGGAGGAATAGCTGGTTTTGTAAAGGCATTAATAGTTTCACTTGTAATAATATTAGTTTACACTTATAGTATAAAATTAGTGCCCTCATTAGAAAAATAT…
FSDG_00434[1191238-1192317]	sTSB_overnight	-0.1255	0.954966	NA	Lipopolysaccharide export system permease LptF/LptG	NA	02_Pfam_A_v33_1:PF03739.15	CytoplasmicMembrane	10	ATGAAAATAATAAATAAATATATATTAGATGAATTAAAAGGACCAATTATATTGGCAGTCTTTGTATTTACTTTTATTTTCTTATTGGATATAGTAGTAGCTATGATGGAACATATAATAGTAAAAGGGATTTCAGTTTTTGATGTTTTAAGATTACTTTCCTTTTACATTCCACCTATACTTACTCAAACTATTCCAATAGGAATGTTTTTAGGCATAATGATATGTTTTACAAAATTTAGTAGAAATAGTGAATCAGTAGCCATGGTATCAGCAGGAATGTCTATTAGAGATATTTTAAAACCTATACTTGCTATTGCAATAGGAGCAGCTATTTTTATCATTTTCTTACAAGAAAGTATAATACCACGCTCTTTTATAAAATTAAAATATGTTGGT…
FSDG_00435[1190147-1191238]	sTSB_overnight	-0.815056	0.191533	lptG	Lipopolysaccharide export system permease protein LptG	COG:COG0795	UniProtKB:P0ADC6	CytoplasmicMembrane	10	ATGATAAAAAAAATGGATATATATGTAAGTAAATATTTTATAAAATTCTTTTTAATGAATATAATTGGTTTTATGGGAGTATTTTTACTTGCACAAACATTTAAAATAATTAAATATATTAATCAAGGTAAACTTGTAGGTGGCGAAATTTTAGATTATATACTAAATCTATTACCTAAAATGTTTGTTGAAACTGCTCCTCTTTCTGTTTTATTGGCAGGGCTTATAACTATAAGTATAATGGCAAGTAACTTAGAAATTGTTTCATTAAAAACATCAGGAATAAGATTTTTAAGGATAGTTAGAGCACCACTTATTATAGCTTTTGTAATTTCATTAATTGTATTTTTTATAAATAATTCTATCTATACAAAATCACTTGCTAAAATAAATTTTTAT…
FSDG_00436[1188899-1190125]	sTSB_overnight	-0.766902	0.13574	NA	putative zinc protease	COG:COG0612	UniProtKB:P9WHT5	Unknown	5.41	GTGGAAAATGTTAAGTTAAAAAAACTAGACAATGGAATAACATTGATAACAGAAAATTTACCTGATATAAGTACATTTAGTATGGGATTTTTTGTTAAGACAGGTGCTATGAATGAAACTAAGAAAGAATGTGGAATTTCACATTTTATAGAACATTTAATGTTTAAAGGAACAAAAAATAGAACTGCAAAAGAAATTTCAGAGTTTGTTGATTTTGAAGGAGGTATCTTAAATGCTTTTACTTCAAGAGAGATGACTTGTTACTATATAAAACTTTTATCTTCAAAAATTGATATAGCTATTGATGTTCTTACTGATATGTTACTTAATTCAAATTTTGATGAAGAAAGTATAGAAAAAGAAAGAAATGTAATTATAGAAGAAATAAAAATGTATGAG…
FSDG_00437[1188457-1188897]	sTSB_overnight	-1.21587	0.0592004	dut	Deoxyuridine 5'-triphosphate nucleotidohydrolase	NA	UniProtKB:Q2YRG4	Cytoplasmic	8.96	ATGAAAAAAGTACAAGTAAAAGTTGTTAGAGAAAAAGGTGTGGAACTACCAAAATATGAAACAGAAGGTTCTGCTGGAATGGATGTTAGGGCAAATATAGAAGAGCCTATAATATTAAAATCTTTGGAAAGAATTTTAATTCCTACTGGATTAAAAGTTGCAATCCCAGAAGGATATGAAATTCAAGTTAGACCTAGAAGTGGGCTGGCAATTAAACATGGAATAACTATGCTTAATACACCAGGAACTGTTGATAGTGATTATAGAGGAGAATTAAAAGTTATAGTGGTTAATTTGAGTAATGAAGCATACACCATTGAGCCAAATGAAAGAATAGGTCAATTTGTATTGAATAAAATAGAACAAATTGAGTTTGTTGAAGTACAAGAACTGGATAGT…
FSDG_00438[1187338-1188438]	sTSB_overnight	-0.654874	0.00402736	mrdB_1	Peptidoglycan glycosyltransferase MrdB	COG:COG0772	UniProtKB:P0ABG7	CytoplasmicMembrane	10	ATGCAAAATAATACATACTTAAAAAAAATATCAAAATTTAGTGTATTTTTTATTGTCAATATATTGTTACTCTTTGTTATAAGTTTATCCACTATATATAGTGCAACAGTAACTAAAAGTGAACCTTTTTTTATAAAGGAAATAATTTGGTTTGTTATTAGTGTTTTTGTATTTGTTGGAGTATCCTTAGTTGATTATAGAAAATACTATAAATACTCAACAGCAATTTATATTTTTAATATACTTATGTTACTGTCTGTATTGGTAATTGGGACATCAAGATTAGGGGCAAAAAGATGGATAGATTTAGGGCCATTAGCATTACAACCTTCTGAATTTTCTAAATTACTTTTAATTTTTACTTTTTCTGCATATCTTATTAATGACTATTCAGATAAG…
FSDG_00439[1186460-1187338]	sTSB_overnight	-0.874445	0.775189	rluC	Ribosomal large subunit pseudouridine synthase C	COG:COG0564	UniProtKB:P0AA39	Cytoplasmic	9.97	ATGATAGAATATATAATAGATGAAGATTATGAAAGTGTTAGAGTGGATAGATTTTTAAGAAAGCACTTAAAAAATATAAATCTTTCTGAAATATATAAAATGCTTAGAAAAGGTAAAATAAAAGTTAATAATAAAAAAATCTCTCAAGATTATAGATTAGTTTTGGGAGATATTATTTTTATATTTTTACCTGAGACTTTTAAAGAGCAAAATGAAGAAAAATTTATTGAAATTAGTCAAATAAGAAAAGAAAAATTAAAACAGATGATAGTTTTTGAAAATGATAATTTATTTGTTATTAATAAACCATTGGGAGATGTTGTTCATAAAGGTAGTGGACATGATATTTCTTTACTTGAAGAATTTAGAAGTTATTATTCAAATAATAATATAAATTTT…
FSDG_00440[1184928-1186220]	Aspirin_1mM_overnight	0.309606	0.673435	adeQ	Adenine permease AdeQ	COG:COG2252	UniProtKB:P31440	CytoplasmicMembrane	10	ATGAGTTTTTTGGATGGGTATTTTAAAATAACTGAAAAGAACAGTACAGTTTCAAGGGAAGTTATGGGAGGAATTACAACATTTTTAGCAATGGCCTATATTATAATTGTAAATCCATCTATCCTATCACTTTCTGGAATGGATAAAGGAGCTTTAATAACAGTAACCTGTTTAGCTTCTTTTATAGGGACAATTGTAGCAGGTGTGTGGGCAAATTCACCTATTGCACTTGCACCAGGTATGGGACTTAATGCTTTCTTTACTTATACATTGACATTAGAAAAACAAGTCCCTTGGCAAACAGCATTAGGGATAGTATTTTTATCAGGATGCTTCTTTTTAATTTTAGCAATAGGTGGTATTAGAGAAAGAATTGCAAACTCTATTCCTATTCCATTA…
FSDG_00441[1184476-1184784]	Aspirin_1mM_overnight	0.719428	0.396953	hupA	DNA-binding protein HU 1	COG:COG0776	UniProtKB:P08821	Cytoplasmic	9.97	ATGACAAAAAAAGAATTTGTAAATGCATTTGCTGAAAAAGGAGAATTAAAGATTAAAGATTCTGAAAGATTAGTAAACGCTTTCTTAGAAACTATTGAAGATGCTTTACTAAAAGGTGATGGAGTAAGATTCATAGGATTTGGTTCTTGGGAAGTAAAAGAAAGAAGTGCGAGAGAAGTTAAAAACCCTCAAACTGGAAAAATGATTAAAGTTGAAGCTAAAAAAGTTGTTAAATTCAAAGTTGGAAAACCTTTAGCTGACAAAGTAGCAGCAGGAAAACATGCTAAAAAAGCTACTAAAAAGAAATAA
FSDG_00442[1181822-1184410]	sTSB_overnight	-0.591285	0.148984	yoaB	Calcium-transporting ATPase 1	COG:COG0474	UniProtKB:Q9CFU9	CytoplasmicMembrane	10	ATGAAACACTTTACAAAATCTAAGAAACAGTTATTTGAAGAATTTAAAACAGTTTCTACTGGTTTAACTGATGAAGAAGTACAGAAAAGAAGAAAGAAATATGGAGAAAATAAATTTATTGAAAAAGAAAAAGAAGGACTTATAAAAATCTTTTTTAATCAATTTAAAGATTCTCTTGTTATTATTTTATTAGTTGCTGCAATTATTTCATTTTTTTCTGGCAATAAGGAGAGTAGCTTTGTTATAGTTTTAGTTCTTATTTTAAACTCAATTCTTGGAGCTTATCAAACTATTAAGGCTCAAAAATCATTGGATAGTTTGAAAAAAATGTCATCACCAAAATGTAAAGTTATTAGAGATCATGAGCAGTTAGAAGTTGATTCTTCTCAATTAGTTCCC…
FSDG_00444[1180740-1181516]	Aspirin_1mM_overnight	0.185554	0.532309	crt	Short-chain-enoyl-CoA hydratase	COG:COG1024	UniProtKB:P52046	Cytoplasmic	9.97	ATGTCTGTTGTATCTTACAAGCAAGAAAATTTTATAGGTATTGTAACTATTGAAAGACCCGAAGCATTAAATGCTTTAAACTCTCAGGTGTTAGATGAGTTAAGTTCTACTTTTGCAAGTATTAATTTAGAAACAACAAGAGTAGTTTTATTAACAGGTTCAGGAACAAAGTCTTTTGTTGCAGGAGCAGATATTGCTGAGATGTCTACTTTAAATAGTGATGAAGGAACTAAATTTGGTTATAAGGGAAATGAAGTATTCAGAAAAATTGAAACTTTTCCTTTACCAGTCATAGCAGTTATTAATGGTTTTGCTTTAGGTGGAGGTTGTGAATTAGCAATGAGTTGTGATTTTAGAATCTGCTCTGAAAATGCAATATTTGGACAACCAGAAGTTGGC…
FSDG_00445[1179885-1180724]	Aspirin_1mM_overnight	0.0657002	0.469473	hbd	3-hydroxybutyryl-CoA dehydrogenase	COG:COG1250	UniProtKB:P52041	Unknown	4.99	ATGAAAGTAGGAATTATTGGAGCGGGAACAATGGGAGCAGGAATTGCTCAAGCATTTGCACAAACAGAAGGTTTTACAGTTGTGTTATGTGATATTAATAATGAATTTGCAGCTAATGGAAAGAAAAAAATAGCAAAAGGTTTTGAAAAAAGAATAGCAAAAGGAAAAATGGAACAAGCTGCTGCTGATAAAATATTAGAAAAAATTACAACTGGTACTAAAGATATTTGTGGAGATTGTGATTTAATAATTGAAGCAGCTATTGAAAATATGGAAATTAAAAAACAAACTTTTAAAGAATTAGATGATATTTGTAAACCAGAAGCTATATTTGCAACTAATACTTCTTCTTTATCAATCACTGAAATAGGATCAGGATTAAAAAGACCTATAATAGGA…
FSDG_00446[1179031-1179849]	Aspirin_1mM_overnight	0.4846	0.680868	NA	hypothetical protein	NA	03_eggnog_v5_bacteria:30ZB1.faa.final_tree.fa	Unknown	2.5	ATGAAAAAATCTTTAAAAAAATCATTATTTATTTTACTGACTTTATTATCTGTATTTTTTATTGTAGCTTGCGGGGATAAACTTTCCAAAAAAGAAGTTATAGAAAAATTTATTGAAAGTGATAAAAATATTAAAAGTGCAGATCTAACTATAACTATGAAAATAGAACAAAAAAATTCTACTAATCCTGCTGGTATTTCTATGGAAGCAAGTGGAGATTTATCTGTAATATTAGAGCCTACTCTTGCTATGAAAATGGATATTACAGTACCTTTTTCTAACAATAAATTGGCTATGTATATGAAAGATGATTACTCTTATATACAAAACCCTAATAATAATCAATGGATTAAGCAATCAAATAAAGGTTTTGGAGAACAATTTACAAAGTTGTATGCT…
FSDG_00447[1178138-1179034]	Aspirin_1mM_overnight	0.733517	0.111465	lpxP	Lipid A biosynthesis palmitoleoyltransferase	COG:COG1560	UniProtKB:P0ACV2	Unknown	2	ATGTACTATATACAATATATCATAGCAAGATTTTTTATTTTTTTATTACTATTATTTCCAGAAAGATTAAGATTTAAGTTTGGAGATTTTTTAGGAATGATTGCCTATAAGTTGATTAAAAGTAGAAGGCTGACAGCCCTTATAAATTTAAGAATGGCTTTTCCTGAAAAATCAGAAGAAGAAATTGAAAAAATTGCAAAGAAATCTTTTAAAATTATGATAAAAGCATTTTTATGCTCATTATGGTTTGATAAATATTTAAATGATCCTAAAAATATTAAAATTGTTAACCAAGAAAGTATGGAAAATGCTTATAAAAAAGGTAGAGGTGTTATGGCTGCAACTATGCATATGGGTAATATGGAAGCCAGTACAGTTTGTACTGGTGAACACAAAATT…
FSDG_00448[1177317-1178018]	Aspirin_1mM_overnight	0.0187283	0.950973	mtnN	5'-methylthioadenosine/S-adenosylhomocysteine nucleosidase	COG:COG0775	UniProtKB:Q9KPI8	Cytoplasmic	8.96	ATGAAAATTGGGATAATTGGTGCTATGGATGAAGAAATAGTTGAATTAAAAAATTCAATGACAGATATAAATGAAATACAAATTAATAATTTAAAATTTTATGAGGGAAAACTTTGTTCAAAAAATATAGTTTTAGTTGAAAGTGGAATTGGAAAAGTTAATGCAGCAATTTCTACTACACTTTTAATCTCACAATTTAAAGTTGAAAAAATAATATTTACTGGTGTTGCAGGAGCAGTCAATCCTAAAATTAAAGTGACAGATATTGTCATTGGAACAGATTTAGTGGAATCTGATATGGATGTAACAGCTGGTGGAAATTATAAATTGGGAGAAATTCCTAGAATGAAATCTTCATATTTCAAAGCTGATTCTTATCTATTCACTTTGGCAGAATCA…
FSDG_00449[1176070-1177305]	sTSB_overnight	-0.678299	0.141403	fpgS	Folylpolyglutamate synthase	NA	UniProtKB:P15925	Cytoplasmic	9.97	ATGAATATTGATGCCTTACTTAAAGAATTATATGCTTATTCTATGTTTAGTATAAGACTTGGTTTAGATAATATTAAAGAAATTTGTAAATATTTAGGAAATCCACAAAATTCATATAAGGTTATACATATAACTGGAACTAATGGAAAAGGTTCTGTTTCAACAACTGTTGAAAGAATTTTATTAGAAGCTGGATATAAGGTTGGAAAATATACTTCACCTCATATACTTGAATTTAATGAAAGAATATCTTTTAATGATAAGTATATCAGTAATGAAGATGTTGCTAAATACTATGAAAAAGTAAAAAAAATCATAGATGAACATAATATTCAAGCTACTTTTTTTGAAGTTACAACTGCTATGATGTTTGATTATTTTAAAGATATGAAAGCAGAT…
FSDG_00450[1175253-1176077]	sTSB_overnight	-0.541861	0.620203	NA	hypothetical protein	NA	03_eggnog_v5_bacteria:315MW.faa.final_tree.fa	Cytoplasmic	8.96	ATGGATAAAAAAAAGCAGGAAACACCAAAAAGAAAAGTAGTTCAGATAAAACCAAAACCCAAGAAAGAAGGGATAGATTTTTCAAAATTTTTTAATTTTTTATCTTTTGTTGTATTTATAGTTTTTGTTTTTTTTATGTATAAAAAAGTTGTACAACAAGAAAAAATAGAGCAAGCTATTGTTGAGAATACTTCAAAAGAAGTAACTTCAACTATGGATATTAGAGATGGAGATTTTTATAATGGTCCTAAAAAAGAAGTTAAGGTAGAAAAGAAAATTGAAGAACCTAAGGAAGAAACAATAGTTGAAGAAAATCCAAAAATTGATGAAGAAACAATAGTTGAAAATACTCCAAAAGATGAAGGAAAAGTAGAGGATAAACCAAAGGCTTCTGAAGCT…
FSDG_00451[1173385-1175232]	sTSB_overnight	-0.816803	0.04514	hprK	HPr kinase/phosphorylase	NA	01_HAMAP:MF_01249	Cytoplasmic	8.96	ATGTATACATATACCACTGTTAGAGAAATAGTAGAATCATTAAATTTAGAAATATTAAATGAGGGAAATTTAGATTTGAAAATTGATATACCCAATATATATCAAATTGGATATGAGCTAGTAGGTTTTTTGGATAAAGAAAGTGATGAACTAAATAGATATATTAATATATGTAGTTTAAAAGAATCCAGATTTATTGCAACTTTCTCTAAGGAAAGAAAAGAAAGTGTTATTTCTAAATATATGTCTCTTGATTTTCCAGCTTTAATATTTACAAAAGATGCCATTATAGCAGAAGAATTTTACTATTATGCAAAGAAATACAATAAAAATATCCTTTTTAGCAATGAAAAGGCTTCTGTTACTGTTAGGAAGTTAAAATTTTTTCTTTCAAAAACC…
FSDG_00452[1172405-1173370]	sTSB_overnight	-1.03942	0.0196711	nrnA	Bifunctional oligoribonuclease and PAP phosphatase NrnA	COG:COG0618	UniProtKB:P71615	Unknown	2	ATGAAAGAATTTATAGAAAAATTTAAAGAGATAAAAAATATTATTGAAAAAAATCAAAATATTATATTGACAGCTCATGTAAATCCTGATGGTGATGCTGTTGGTTCAGGATTAGGTTTATTTCTTACTTTAAAAGAAAATTATAAAGATAAAAATATTAGATTTGTATTACAAGACAATATTCCTTATACGACAAAGTTTTTAAAGGGTTCAGAAGAAATTGAAGTCTATGATAAAGATAAAAAATATTCTTGTGATTTATTAATATTTTTAGATTCTGCAACAAGAGATAGAACAGGAGAAACTGGAAAAAATATTGAAAGTAAAATAACAATAAATATAGACCACCATGTAAGTAATCCTTTATATGCAGATATAAATTGTGTAATTACATATTCA…
FSDG_00453[1172020-1172316]	sTSB_overnight	-0.0479332	0.938801	sepF_2	Cell division protein SepF	NA	01_HAMAP:MF_01197	Unknown	2	ATGGCAGATAATATTGATATAGTTTTTTTAAAGCCTAAAAAATTTGAGGATTGTGTAATATGTGCAGGTTATATAAAAGAGGATAAAATAGTTAATATGAATTTAAGCCAACTTGATGATAATGATTCAAGAAGAGTTTTAGATTATATAGCAGGAGCTATTTTTATTACTAAGGCTGAAATTGTAAATGTAGGAAATAAAATTTTCTGTTCTATTCCTAGTAACAGAAACTTTTTAAATGAAATGAATAGAGAAAGCTCTCATGATGAGGAAGAAGAAGAAATTGTAAGAGGGTAA
FSDG_00454[1169110-1170060]	Aspirin_1mM_overnight	0.0312153	0.699124	NA	hypothetical protein	NA	03_eggnog_v5_bacteria:2ZT9T.faa.final_tree.fa	Cytoplasmic	8.96	ATGAAAAATCTATATAATAATATCTATTCAGTATTACCAGAAGAAAAGAAAAAAGAAATTTTAGAAAATTTAGCCAAAAAATATAATATGGAAGTTTTAAGATTTGAAACTTTTACTAAATATTCAAAATCAACATTTACTGCTATTTTTAAATATAAAGAAAGTGAATTTGTTTTTGTTCCAGGAGATACTATAACATTAGGTTATGAGGGACTTCCTAAAAATTTATCTGATGAAAGTTTAGAGCAATTAAGATATTTTTCAGAAAATCCCTATGAATTTTTAGAAGAGTATATTAAGGATAATTTTAGTAAAGTGAGAGAAATCACTATAAAACCTATGTTAGTTGAAAGAAGATTACAAATAATAGGTTGGAGAAAAAGTGATTTAGATGAGTTG…
FSDG_00455[1168735-1169106]	Aspirin_1mM_overnight	0.514422	0.217617	NA	hypothetical protein	NA	03_eggnog_v5_bacteria:328V5.faa.final_tree.fa	CytoplasmicMembrane	9.86	ATGAAAAAAATATTTGTATTACTAGGAATGCTACTTTTAGGAATTGTTAGTTATGCAAAAGAAGATGATGTACTTGGAACTTGGCTTATTAAAGAAAAGGGAAAAATAGTAGAAATCTATAAAAATGAGGCTGGAGAGTATACTGGAAAGATTAAAAAAGATAACTTTATTTTCTTAAAACAAAATAATGACTTAACTTATGATAAAGAAAGAAATAGTCTAGCCTATTTTACCTTAAAATTTCCAGAAGATAGATTTTCTTGGAGTATTTGGATAAATATAGAAAAAGATGGAAGTCTTTTTATCAAAGGTACAGGAAATACAGAGGTTGGAAAGTATATTACAGAATTACACCTTATTAGACAAAAATAA
FSDG_00456[1167901-1168719]	Aspirin_1mM_overnight	0.172863	0.45321	NA	hypothetical protein	NA	03_eggnog_v5_bacteria:COG3878.faa.final_tree.fa	Cytoplasmic	8.96	ATGGAGCAAATAAAAAAAGAAAAATCTGATTTTATTAAAACTAAAATAAGAGAATTAAGAGAAAAAATTGCAAGACCTTGTACAGAGTTTGAAACTAAAAAATTTCAATATGATGATGAAAATAAAATGAGTTGGATAGGTAGAGTATTTTTATGTAAGGAAAATGAAGTTGAAGAAAGACCAAAAGATAATAAAGGAAAAACTATGTATCCATTGGTACAATTTTATCTGCCTAATCTTCCTTATTTACCAGAAGCATTAAAGAAATTTGAATACATTACTGTATTTATGGGAGAAGATTTTCCTGAATATGATGAAGAAAGTGGGCTTATCACAAAAAATGGAGATGGTTGGATATTAAGAACTTACACAAAAGATGATGAATTAATCAAAAATGAA…
FSDG_00457[1167359-1167880]	Aspirin_1mM_overnight	0.179565	0.670625	NA	hypothetical protein	NA	03_eggnog_v5_bacteria:2ZVMM.faa.final_tree.fa	Unknown	2	TTGAGTAATAGATTAGGAATTTTATTAGTTGCTGGGATATTTTTTATATTTGCAAGTGTATTTTTAATTATTGCTGAGATAAGTAAAAGAATATCAGAAAATAAAATAAGAAATCTTCAAGGAGAAGCAGAAGGAGAAGTTTTAGAAGTTATAAAATCTGGAAGAGATGGAGTTGGTGGAAAATTAACAGATACTTTTGTTGTGTATCAATATGAAGTAAATAAACATAAATATATTGTTAAGCCTTATGTTTTATTGAAAAATGCAACAATAAATCAAAGATATTTGGACTCTGAGAATGTTACTTGCATTACCTATATGGGAACTCATGGTATGAGCAGACAAACAAAATATCGTGCAGGAGAAAGTATAACAGTAAAATATAATTTTGAGAATCCT…
FSDG_00458[1166676-1167074]	Aspirin_1mM_overnight	0.210167	0.543506	NA	Acetyltransferase (GNAT) domain protein	NA	02_Pfam_A_v33_1:PF13508.8	Unknown	2	ATGAATTATAAAATTATTAAAAATGATACTAACTATAGTTTAGATGATTTAACAAAACTGTTAAATACTTCATACTGGGCAAAAGATAGAAAAAAGCAAACTGTAAAGAAAACAGTTGAAAATTCTTTGTGCTATTTTGCTTATGATACTGATAAAAATAAATTAATTGGTTTTGCAAGAGCAATAACAGACTATACTACAAATTATTATATATGTGATGTGATAGTAGATGAAAAATATAGAGGAGAAGGAATAGGAAAAAAATTAGTTGAAACATTGACTAATGATGAGGACTTAGTCCATGTAAGAGGTTTACTAATTACAAAAGATGCTAAGAAATTTTATGAAAAGTTTGGTTTTTATAATAAAGAAGATGTTATGCAAAAGGATAAAAAATAA
FSDG_00459[1165164-1166603]	sTSB_overnight	-0.13433	0.128615	gadC	Glutamate/gamma-aminobutyrate antiporter	COG:COG0531	UniProtKB:O30417	CytoplasmicMembrane	10	ATGAATAAAGATAATTTAAAAAATAGTAGTCCTATACAAAAAAATACTTTATCTGTATTTCAAATTGCTGTAATGACAACAATATCTGTAGCTTCTTTGCGTACACTACCTCCTATGGCAGAAGAAGGAAGAGCTTCAATTTTGATGTATATTATACCAGCAATATTATTTTTAGTTCCAACTTCATTAGTTAGTGCTGAATTTGCAACTACTTATAAAGGTGGAGTGTATGTTTGGATACGTGAAGCATTTGGAAATCGTATGGGCTTTGTAGCAATTTGGTTACAATGGGTACAAAATGTTGTTTGGTATCCAGTACAACTTGCTTTTGTAGCAGCTGCATTGGCTTTTACAATAAATAGAGGTGATTTGTCAAATTCAGGATTATTTACTGCAATC…
FSDG_00460[1163766-1165145]	Aspirin_1mM_overnight	0.0233917	0.866011	gadB	Glutamate decarboxylase	COG:COG0076	UniProtKB:O30418	Cytoplasmic	9.26	ATGGCTAAAAAAAGTTTAAAAAAGACTATTGAAATTAATCCAATTTTTGCACGTCCAGGTGAAGTTACATCTGCTCCTGCTGATCGTTTTCCAACAGACTCTATGTTACCAGAAACAGCTTACCAAATTGTACATGATGAGTCTATGTTAGATGGAAATGCTCGTTTAAATTTAGCGACTTTTGTTTCAACATGGATGGATGAGAGTGCTAACAAATTATACTCTGAAGCATTTGATAAAAATGCAATAGATAAAGATGAATATCCTGCTACTGCAAGAGTTGAAACAAATTGTTGGCACATGCTTGCTGATCTTTGGCATGCACCAGATCCTGATAATGCTATTGGTTGTTCTACAACTGGTTCATCTGAAGCATGTATGCTTGGAGCATTAGCACTT…
FSDG_00461[1162947-1163513]	Aspirin_1mM_overnight	0.425814	0.515665	NA	hypothetical protein	NA	Prodigal:002006	Cytoplasmic	8.96	ATGGCAAAGAAAGTTTTATTCTCAAAGGAAATTATTGTAGATAGATCATTTGAATTATTTAAAGAAGAAGGTATTGAGGCTATAAGTGCTAGAAATGTTGCCAAGATGTTAGATTCTTCTCCTGCACCTATATATAAATCTATTGGTTCTATGAGGAATCTAAAAAAAGAATTAATAAAAAGAGCTAAAGATTTATTTATAGAATATTTGACAAAAAAAAGAACTGGAATAAAATTTTTAGATATAGGTATGGGAATTTCAATTTTTGCTCGTGAAGAAAAACAACTTTTTTTGCAAGTATTTTCAAAGGATAATATAGAAGGTTCACTAATTGATGAATTTTTAAATTTAATTCGTGAAGAAATTCAAAAAGATGAGAGACTTATCAAAATAGATAAA…
FSDG_00462[1161477-1162928]	sTSB_overnight	-0.0727266	0.559493	NA	Outer membrane protein transport protein (OMPP1/FadL/TodX)	NA	02_Pfam_A_v33_1:PF03349.17	OuterMembrane	10	ATGAAGAAATTATTATTGCTATTAGCAATACTATCAAGTGGGGTATATGCTTCATCAATAGATCATATTCAAACATATAGCCCAGATTATCTATCTAACCAAGCACAAACTGGTATGATAGATTCTGTATCACCTTTCTATAACCCTGCTGGAACTGCAAGGTTTGAAAAAGGAAAATATTTTCATGTAGGGATTCAATGGGCTCATGGACATGAAAAAATGTCTTACAAAGAAAGAGAACATAAAGCAATCCTGAATCAATTAATTCCAAATATAACATTGACATCAACAGATGATAATGGAGCATATTTTTTTGATTTTGGTGGACTTGCTGGTGGGGGAAAATTAAATTATGATGGTGTATCAGGAGTTGATGTTTTAACAGACTTAGCACAATTT…
FSDG_00463[1160041-1161381]	sTSB_overnight	-0.219428	0.0180111	bioA	Adenosylmethionine-8-amino-7-oxononanoate aminotransferase	NA	UniProtKB:P22805	Cytoplasmic	9.97	ATGATTAATAATTTATCTGAATTACAAAAAAAAGATTTAAAATATGTTTTTCACCCTTGTACACAAATGAAAGATTTTGAAGAAAATCCACCTTTGGTCATAAAAAAGGGAGATGGACTTTATTTAATAGATGAAAATGGAAATAGATATATGGATTGTATATCTAGCTGGTGGGTAAACTTATTTGGGCATTGTAATGAAAGAATAAATAAAGTTATTACAGAACAAGTGAATACCTTAGAACATGTTATCTTTGCTAATTTTGCTCATGAGCCAGCAGCCGAATTATGTGAGGAACTTACAAAGGTTTTACCTAATGGTCTTAATAAATTTTTATTTTCTGACAATGGTTCTTCTTGTATAGAAATGGCCTTAAAATTGAGTTTTCAATATCATTTA…
FSDG_00464[1159083-1159742]	sTSB_overnight	-0.48	0.163527	bioD	ATP-dependent dethiobiotin synthetase BioD	NA	01_HAMAP:MF_00336	Cytoplasmic	9.97	ATGAAATTTAAGGATTTCTTTGTTATAGGTACAGATACTGATATTGGAAAAACTTATGTCAGTACACTCTTATATAAGGCTTTAAGAAAATATAATTTTCAATATTATAAACCTATACAAAGTGGTTGCTTTTTAAAAGATGATAAATTAACTGCACCTGATGTAGATTTTTTAATAAAATTTGTAGGTATTAATTATGATGATTCTATGGTAACCTACACTTTAAAAGAAGAAGTTTCTCCACATTTAGCCTCTGAAATGGAAGAAACAAAAATAGAAATAGAAAATGTCAAAAGACATTATGAAGATTTAAAGAAAAAATATTCTAATATTTTAGTTGAAGGAGCTGGAGGACTTTATGTCCCTTTGATTAGAGATAAATTTTACATCTATGATTTA…
FSDG_00465[1158011-1159093]	sTSB_overnight	-0.268186	0.260168	bioB	Biotin synthase	COG:COG0502	UniProtKB:P9WPQ7	Cytoplasmic	9.97	ATGTTAAAAGAAAAAAATTCAGCTGGAGGGGGAAAATTTAACTTTTTCAATTTTTTGAAAGAAAAAGAAAATAATCAAGCTGAACCAATCAATGTTAAGGAGTTTATACCATATTTAAAAAATAAAATTATAAATGAAAAATATGAAATAACTCGTGAAGAGGCAATTTTTCTATCACAAATTCCTAACAATGATATGGAAACTTTAAATATACTTTTTGATGCAGCAGATCAAATTAGAGAAGCATTTTGTGGAAAATATTTTGATTTATGCACCATTATTAATGCAAAATCTGGAAAATGTTCTGAGAACTGCAAATACTGTGCACAGTCAGTTCATTTCAAAACAGGTGCTGATGTTTATGGACTTATTTCAAAAGAATTAGCACTTTATGAAGCT…
FSDG_00466[1156830-1157864]	Aspirin_1mM_overnight	0.258345	0.391837	NA	M42 glutamyl aminopeptidase	NA	02_Pfam_A_v33_1:PF05343.15	Cytoplasmic	9.97	ATGAATATAGATTTAAAATACATACTTAATAAAACAGTTGAACTTATAAATATACCAAGCCCTGTTGGATATACTCATAATGCTATTGAATGGGTTAAAAACGAATTAAAAAGTTTAGGTATAAAAAATTATAATATCACAAGAAAAGGTGCATTGATTGCATATATAAAAGGAAAAGATTCTAATTATAAAAAAATGATTTCTGCTCATGTTGATACCTTAGGAGCTGTTGTAAAAAAAATTAAAAAAAATGGTAGACTTGAAGTAACTAATGTAGGTGGTTTTGCTTGGGGTTCTGTTGAAGGAGAAAATGTAGTAATTCACACCATCTCTGGAAAAACATATTCTGGGACTTTACTTCCTGTTAAGGCTTCTGTTCATGTGTATGGAGATGTAGCA…
FSDG_00467[1155176-1156678]	Aspirin_1mM_overnight	0.163815	0.400498	hbpA_1	Heme-binding protein A	COG:COG0747	UniProtKB:P33950	Periplasmic	9.99	ATGAAAAAAATTTTTTATTTGTTAATTATGATTTCGTTATTTTTAATTGGTTGTGGACAAAATAAAACTGAAAGTCCTAATGGAAACACAGTTGTTATAGGTCAAGGTGCAAAGCCAAAATCACTTGATCCACATATGTATAATTCCATACCCGATTTACTTGTTTCTCGTCAATTCTATAATACATTATTTTCAAGGGAAAAAGATGGAAGCATAAAACCTGAATTGGCAGAAAGTTATGAATACAAAAATGATAAGGAATTAGATATCATTTTAAAAAAGGGAGTAAAATTTCATGATGGAAGTGAATTAACAGCTGACGATGTTGTTTTTAGTTTTGAAAGAATGAAAGATAAACCTGGTTCATCAATAATGGTGGAAGAAATTGATAAAGTTGAA…
FSDG_00468[1154249-1154899]	sTSB_overnight	-0.304489	0.0401689	NA	hypothetical protein	NA	03_eggnog_v5_bacteria:COG3341.faa.final_tree.fa	Cytoplasmic	8.96	ATGGCTAAACAAAAATTTTATGCTTACTTTTTTGACAAAAAAAATAATGGGATAGTAGACACTTGGACAGAGTGTGAAAAGATAGTCCAAGGAACAAAGGCTAGGTATAAATCATTTATAGATAAATCCGTTGCTCAAGATTGGTTAGATAGTGGAGCAAGTTATGAAAGAAATATCGGCTTAAATGCCCCTATAAATACTACGCTGGAAAAAGGTGTGTATTTTGATGCAGGTACAGGTAGAGGTATTGGAGTTGAAGTTAGAATTACAGATGAAAATAAAGAAAATCTTTTAGATAAAATTTCTACAACTGTGTTAAAAAAATTATTAAGAGGGACAAATTGGATAAAAAATGAGTTTGGAAATATCCAACTTGAAGCAGGAAAAACTAATAATTTT…
FSDG_00469[1153539-1154237]	sTSB_overnight	-0.0522678	0.996919	NA	Integral membrane protein (intg_mem_TP0381)	NA	02_Pfam_A_v33_1:PF09529.11	CytoplasmicMembrane	10	TTGGAGGATAAGTTTGTATTATTTAGTAATCAACATTTTATAACAATGGGAATTGGTTTTGCTTCCTGTATTTTGTTAATATTTTTAGGTTTTTTTACAGAGAAAAAGGCTGCTTTTGCTAAAATTATAGCCATTGCTGTTTTAGGAATAAAGATAGCAGAGTTAATATTTAGACACTATTATTATGGAGAGACAGTGGCTGAACTTTTACCACTACATCTATGCCCAATAGTAATAATACTTTCTATTTTTATGATGTTTTTTCATAGTGAAGTTTTATTCCAGCCCGTTTATTTTTGGTCAATAGGAGCATTTTTTGCAATACTTACACCAGATATAAGAGATGGAATGAGCAATTTTGCTTCTCAAAGTTTTTTTATAACTCATTTCTTTATTTTA…
FSDG_00470[1152029-1153480]	sTSB_overnight	-0.778427	0.111132	trkH	Trk system potassium uptake protein TrkH	COG:COG0168	UniProtKB:P0AFZ7	CytoplasmicMembrane	10	ATGAACACTAAAATTATATCTTATGTTATATCAAATTTATTTAAAATATTGATGTTTTTATTTTTATTTCCACTTGCAGTAAGTATTTACTATAAAGAAGGATTAAAATTTTCAATGGCTTATATTATCCCAATAATCATTTTATGCATACTGAGTTATTTTTTATCAGATAAAACTCCTGAAAATCAATCTTTTTTTTCAAAAGAAGGTTTAGTTATTGTTTCTCTATCTTGGTTACTTATATCATTTTTCGGAGCATTACCTTTTATTATCAGTGGTTCTATTCCTAATATGGTAGATGCATTCTTTGAAAGTGTAAGTGGTTTTACCACAACGGGTGCTAGCATACTTTCAGAGGTTGAAAGTTTAAGTAAGTCTATATTATTTTGGAGAAGTTTC…
FSDG_00471[1150949-1152025]	Aspirin_1mM_overnight	0.0765028	0.881733	NA	Glycosyltransferase family 9 (heptosyltransferase)	NA	02_Pfam_A_v33_1:PF01075.18	Cytoplasmic	9.97	ATGTTTAGTCAAAATGACAATATAAATATTTTAGTTATAAGATTTAAAAGAATAGGAGATGCCATTTTGAGTTTGCCTCTATGTCATTCTTTAAAATTGACTTTTCCTAATTCAAAAGTAGACTTTGTTCTATATGAAGATGTTGCTCCACTTTTTGAAGGACACCCTTATATAGATAATGTTATCACTATAACAAAAAAAGAACAAAAAAATCCTTTTAAATATATAAAGAAAGTCTATAATGTTACAAGAAAAAAATATGATATTATCATTGATATTATGTCCACTCCTAAAAGTGAATTATTTTGTATGTTTTCAAGAAAAACTCCTTTTAGAATAGGTAGATATAAGAAAAACAGAGGTTTTTTCTATAATTATAAAATGAAAGAAAAAGAATCT…
FSDG_00472[1150164-1150943]	sTSB_overnight	-0.0712846	0.962963	NA	CDP-alcohol phosphatidyltransferase	NA	02_Pfam_A_v33_1:PF01066.22	CytoplasmicMembrane	10	ATGGTAAAAAAGAAATATATTGCCCCTAACCTTATTACAGCAGGAAATATGTTTTTAGGTTATTTGAGCATAACTGAATCAATAAAAGGTAATTTTGAAATGTCAATACTATTTATTTTACTTGCTATGGTATGTGATGGTTTAGATGGAAAGACTGCAAGAAAATTAGATGCATTTAGTGAATTTGGAAAAGAGTTTGACTCATTCTGTGATGCTGTTTCTTTTGGTCTTGCTCCTTCTATGTTAATTTATTCAATACTAACAAAAAATGTTCCAGGAAGTCCATTTATAGTTCCAGTTTCATTTCTATATGCACTTTGTGGAGTAATGAGATTGGTTAAATTTAATATTATAAATGTTGCTTCAAGTGAAAAAGGTGATTTCAGTGGAATGCCTATT…
FSDG_00473[1145987-1149724]	Aspirin_1mM_overnight	0.233672	0.692219	purL	Phosphoribosylformylglycinamidine synthase	COG:COG0046	UniProtKB:P74881	Unknown	6.58	ATGTCAGATTTAAGATTTTTTGTTGAGAAGAAAAAAGGCTTTGATTTAGATGCAAAAAGATTAAAAAAACAGTTTAAAGAAGAATTAGGGGTAAATGTTAAAGATTTAAGACTTATAAACTGCTATGATATTTTTAATCTTAACGATAACAAAGAAGATATTGAAAAGATTAAACAAATGATATTATCAGAACCAGTTACTGATACTATTACAACAGAGTTAGATTTAAAGGGAAAAAAATATTTTGCTGTTGAATTTTTACCAGGACAATTTGATCAAAGGGCAGATTCAGCCTTACAATGTATTGATATAGTGTCAAGTACAAAACAAAATGCAGATGTATTAACTTCAAAGATTATTATATTAAATGACGAGATTAATGATGAAGAATTAAATAAA…
FSDG_00474[1145502-1145975]	Aspirin_1mM_overnight	0.536857	0.518377	purE	N5-carboxyaminoimidazole ribonucleotide mutase	COG:COG0041	UniProtKB:Q9WYS7	Cytoplasmic	8.96	ATGAAAGTAGGAATTATATTTGGAAGTAAGTCAGATGTTGATGTGATGAAAGGAGCAGCAGACTGTTTAAAAAAGTTTGGAATAGAATATTCTGCACATATTTTATCTGCACATAGAGTTCCAGAACTTTTAGAGGAAACATTAGAAAAATTTGAGAAAGAAGACTATGGAGTTATTATTGCAGGTGCAGGACTTGCAGCACATTTACCAGGGGTAATTGCTTCAAAAACAATTTTACCTGTGATAGGAGTACCTATTAAGGCAGCAGTTGAAGGTTTAGATGCACTGTTCTCAATAGTACAAATGCCTAAATCAATTCCTGTTGCAACAGTAGGGATAAATAATTCATATAATGCAGGAATGTTAGCAGTAGAAATACTGGCAGTTGGAAACAAAGAA…
FSDG_00475[1144511-1145224]	Aspirin_1mM_overnight	0.117082	0.789335	purC	Phosphoribosylaminoimidazole-succinocarboxamide synthase	COG:COG0152	UniProtKB:Q0TTB4	Cytoplasmic	9.97	ATGGAAAAAGGTAAATTTATTTATGAAGGTAAGGCAAAACAATTATATGAAACTGATGATAAGGATTTAGTTATTGTTCACTATAAAGATGATGCAACAGCAGGAAATGGAGCAAAAAAAGGAACTATCCACAATAAAGGAATAATGAATAATGAAATAACAACTTTAATATTTAATATGTTAGAAGAACATGGTATAAAAACTCACTTTGTTAAAAAATTAAATGATAGAGATCAACTATGTCAAAGAGTAAAAATATTTCCTCTTGAAGTTATAGTCAGAAATATAATAGCTGGTTCTATGGCTAAAAGACTTGGAATAAAAGAAGGAACTAAAATAAACAATACCATATTTGAAATTTGTTATAAAAATGATGAATACGGAGATCCTTTAATAAAT…
FSDG_00476[1143127-1144476]	Aspirin_1mM_overnight	0.671769	0.482237	purF	Amidophosphoribosyltransferase	COG:COG0034	UniProtKB:P00497	Cytoplasmic	9.97	ATGGGAATATTGGCTTTACACTCAAAGAAAGTTAGAAAAGATTTAGTAGGAATTGCATATTATGGAATGTATGCTTTGCAACATAGAGGGCAAGAAGGGGCAGGATATACTATTTGTGATTCAATCACTAATGGAGAAGTGAGAATAAAAACTGTTAAAAATGTTGGGCTTGTATCAGATGTTTTTAAAGTTGAAGATTTTCAAAAATATATTGGAAATATTTTAATAGCACATACAAGATATGGTAGTAAAAATACAGTTTCTGCAAGAAATTGTCAACCTATTGGTGGAGAATCTGCTATGGGATATATATCTCTTGTTCATAATGGAGATATATCGAATCAAGTTGAATTAAAACAAGAATTATTAAAGAATGGTTCATTATTTCAAACAGCAATA…
FSDG_00477[1141908-1142927]	Aspirin_1mM_overnight	0.52076	0.638549	purM	Phosphoribosylformylglycinamidine cyclo-ligase	COG:COG0150	UniProtKB:Q97TA2	Cytoplasmic	9.97	ATGATAAAATCTTATAAAGATTCAGGTGTTGATAAAGAAGAAGGATACAAAGCAGTTGAATTAATGAAGAAAAATGTTTTAAAAACTCATAATAAATCTGTTCTAACAAATTTAGGTAGTTTTGGAGCTATGTATGAACTAGGACAATATAAAAATCCTGTTTTAATTTCTGGTACTGATGGAGTTGGAACAAAATTAGAAATTGCAATGAAACAAAAAAAATATGATACAGTTGGTATAGATTGTGTTGCTATGTGTGTTAATGATGTACTATGTCATGGAGCAAAACCATTATTTTTCTTAGATTATTTAGCTTGTGGAAAACTTGATGCAGAAATTGCAGCACAATTAGTTTCAGGAGTTACAGAAGGTTGTTTACAATCTTATGCAGCCTTAGTT…
FSDG_00478[1141378-1141920]	Aspirin_1mM_overnight	0.229568	0.853198	purN	Phosphoribosylglycinamide formyltransferase	COG:COG0299	UniProtKB:P08179	Cytoplasmic	9.97	ATGTTTAAAATAATAGTGTTAGTATCTGGTAGTGGAACTAATATGTTGCAACTGATTAAAAATGATATAAAAATAGATTGTATAATTGCTGATAGAGAATGTAAGGCAAAAAATATTGCAGATGAATATAAGATTGATTTTGTTCTTTTAAATAGAGATAAGGAAATTTCTAAAAATTTATTAAAAATATTTGAAAAAAGAAAACCTGATTTAATAGTATTGGCAGGATTTTTATCTATATTAGATGGAGAAATATTGGAAAAATATAAGAATAAGATTATAAACATTCATCCCTCATTACTTCCAAAATATGGAGGTAAAGGAATGTATGGATTAAAAGTTCATCAAGCAGTTTTTGAAAATGGAGATAAAGAAAGTGGTTGTACAGTACATTATGTA…
FSDG_00479[1140551-1141357]	Aspirin_1mM_overnight	0.649612	0.30594	NA	hypothetical protein	NA	03_eggnog_v5_bacteria:COG3315.faa.final_tree.fa	Cytoplasmic	9.97	ATGGAAAAATTAGATGGAGTAGCTAATACATTATATGTTCCATTATATGCAAGAATTTATGTGTCAAAAAAATTTCCAGAATATTTTTATGATGAAATGGCATTAAAAATAGAAGAAAAATTTACATCTGGTATTTCCAAAGGTAGTTTTGAATATACAAATATGGCTTCTGTTGCTAGATATTATAATATGGATAAGATGATAATTAAATTTATCAAAGAACATAAAATATGTAATATTGTTATCCTAGGAATAGGTTTAGAAACAACTTATGATCGTATAACTCAAAAATGTGGGTTGGGAGAAGTAAATTATTATGGTATAGATCTTCCAGAGGTAATTGAAATTCGTAAAAAATATTTTACTAAAAGAAAACAAGAAACATTAATAGCTGGGGAT…
FSDG_00480[1138999-1140513]	Aspirin_1mM_overnight	0.290978	0.850447	purH	Bifunctional purine biosynthesis protein PurH	COG:COG0138	UniProtKB:P15639	Cytoplasmic	9.97	ATGAAAAAAAGAGCTTTAATTTCAGTATATGATAAGATAGGTATATTGGACTTTGCAAAGTTTCTAGTCAATAAGGGAATAGAAATTATTTCTACTGGTGGAACATATAAATATTTAAAGGAAAATAATATTGAAGTTATTGAAGTTAGTAAAATAACAAATTTTGAAGAAATGTTAGATGGTAGAGTTAAAACTTTACATCCAAATATACATGGTGGAATTTTAGCATTGAGAGATAATAAAGAACATATGAGGACTTTAAAAGAAAGAAACATAGATACTATTGATTATGTTATAGTAAATCTTTATCCTTTCTTTGAGAAAGTTAAAGAAAATTTATCATTTGAAGAAAAAATTGAATTTATTGATATAGGTGGACCTACAATGCTTAGATCTGCT…
FSDG_00481[1138388-1138981]	sTSB_overnight	-0.191273	0.623886	NA	Ankyrin repeats (many copies)	NA	02_Pfam_A_v33_1:PF13637.7	Cytoplasmic	8.96	ATGATAAAACTAAAAAATATTGGAGATTTTAAAGCTATTCCAGAAATTTTAAATGATATTATAAATGAAAATATCCCTATGTTAGATGAACATTTATTAAAAGGTTGGGATATAGAAAAAAACATAATAATTGACGAATACACTGATTTATCTCCTTTGGATTGTGCATTGATAGAAGGTTGTTTTAAGTCAATAAAATGGCTTGTGGAGCATGGAGTTAATCTTAATACAAAAGATAATCCTAGCTTTTTAACTGCTGTTAGGTATTGTGATGAAACTATTATTCAATATATTGTTTCTCATGGTGCAAAAGTAAATGTAACTAACAATGTAAAATCAGAAGCATTTATGGAAGCAATATATGGAGAACATTATGAAAATTTACCTCTCATTCATGCT…
FSDG_00482[1137084-1138364]	Aspirin_1mM_overnight	0.240437	0.472531	purD	Phosphoribosylamine--glycine ligase	COG:COG0151	UniProtKB:P15640	Cytoplasmic	9.97	ATGAAAGTTTTAATAGTTGGTTCTGGAGGAAGAGAGCATGCAATAGCATGGAAAATTTCTCAAAATTCAAAAGTAGAAAAAATATATGCTGCACCAGGTAATGCTTATAATAAAGTTATAAAAAATTGTGAAAATATAAATTTAAAAACTTCTGATGATATTTTAAATTTTGCATTAAAAGAAAAAGTTGATTTAACAATAGTTGGAAGTGAAGAACTTTTAGTTGATGGTATAGTTGATAAATTTCAAAAAAATAATTTAACTATATTTGGACCAAATAAAGAAGCTGCAATGCTTGAGGGTTCAAAGGCTTTTGCTAAGGAATTTATGAAAAAATATGGGGTTAAGACTGCTAAATATCAATCTTTTACTGATAAAGAAAAAGCTATAAAATATTTA…
FSDG_00483[1136774-1137028]	sTSB_overnight	-0.400548	0.458423	NA	hypothetical protein	NA	03_eggnog_v5_bacteria:32VBY.faa.final_tree.fa	CytoplasmicMembrane	9.82	ATGAGAATAAGATTATCAGGTGAAGTTGGTGGAATGGTTATTGTAGTTATTGCCGGTGTTATTGCTGCCTCAATTATTGATGGTATTCTGTCATTTATTGAGAAACATGTAGTTAAGGATAATGAAGGAGGTAAAAAAATGTTTTCTCTCATAAGAAAAGTCAATTGGATTTTCTTTATAGTATTTATTATTCTTGATTTAACGAATATTTTTCCACTGATTAGAACTATTTTATTTGCAATACTTTCACATTAG
FSDG_00484[1136353-1136760]	Aspirin_1mM_overnight	0.920315	0.248277	NA	hypothetical protein	NA	03_eggnog_v5_bacteria:323XC.faa.final_tree.fa	Cytoplasmic	8.96	ATGTTTGGATTATTTGGTGGAAAAAAGAAAAAAGAATTTATGAGTGATAATAGTAAGGCATATTTTCATATTTATTGTGCTAAAAATATTACTATTGATAATCAAAAATTTTCTGAGTTAGAACATATAAAGGGGGATGATTTAGAAGATGTCATAAAAGTATCTCCTGCTACACATACAGTTACTGCTAACTATGATCTACCTGCTAACAGCCTATTCAATAAAAGAATAAAAGCAAAAGATATATCCATCAATTGCCCAGCAATTGAAGCAGGAAAACATTATGTTATTGCAATTTATGAAGTAACACCAGAAGTTGCTTCAACAGAAGAAAATACACTTATGGATTACATACATGCTGAAGAATTAGAAAAAGGTTACAGCATTTGTTTATATAGA…
FSDG_00485[1134922-1136235]	sTSB_overnight	-0.097221	0.658262	mleN_2	Malate-2H(+)/Na(+)-lactate antiporter	COG:COG1757	UniProtKB:P54571	CytoplasmicMembrane	10	ATGGGAAGTATAATTGCAATTTTATTATTTTCATTATCACTTATTACTTGTCTTTTATTAAAGTTTTCAGTTGTATATGCACTTGTAATTGGTTATATAATTTTTATAATTTATGGACTTATAAAAAGACATAATTTAATAATTCTAATTAAAAAATCCTTTGAAGGAGTTTTAACTGTAAAAAATATATTGTTAGTTTTTATTCTTATAGGAATGATTACTGCACTATGGAGAGCCTCTGGAACAATAGCTTTTATTGTTTATATGGGTTCAAAATTAATTTCTCCCTCAATTTTAATACTTCTTACTTTTTTACTTTGTTCTATACTTTCAGTTTTAATAGGAACTTCCCTAGGAACAGCTGCCACTATGGGTGTTATCTGTGCTTCTATTGGAAAA…
FSDG_00486[1132934-1134856]	Aspirin_1mM_overnight	0.105353	0.778323	bpaC_1	Autotransporter adhesin BpaC	NA	UniProtKB:A0A0H2WHF1	Unknown	6.26	ATGAAAAAATCTGTGAGTTTAAAATTGATTGTTTTTAGTTTTCTTTTAGTTGTCAATGGTATTGCTTTTTCTGACCCAGAAATTAAATCAGGAAGTGGTTCCAATAGTACAGAGGCAGGAGTTGGTAATGAAGCTAGGGGAGATAATAGTTCTGCTTTTGGATTTGGCAATAAAGCAAGTGGAGAAAATAGTTCTGCTTTTGGATTTGGCAATAAAGCAAGTGGAGAAAATAGTTCTGCTTTTGGATTTGGCAATAAAGCAAGTGAAGAAGGTAGTTCTGCTTTTGGATATAGGAATGAAGCAAGTGAAATTAGTAGTTCTGCTTTTGGATTTCAGAATAAAGCAAGTGGATATGTTAGTTCTGCTTTTGGATCTCAGAATAATGCAAGTGGATCTAGT…
FSDG_00487[1131187-1132677]	sTSB_overnight	-0.189354	0.559812	cobQ_1	Cobyric acid synthase	COG:COG1492	UniProtKB:P9WP95	Cytoplasmic	9.97	ATGAAAAAAGCTAATTTAATGATAGTTGGAACTTCATCAGGAGCAGGAAAAAGTTTATTTGTTACTGCACTATGTAGAATTTTTTATAAGGATAAGTATAAAGTTTCTCCTTTTAAATCACAGAATATGGCACTTAATTCATATATTACAAAAGATGGAAAAGAAATGGGAAGAGCACAGGTTGTTCAGGCAGAAGCAAGTGGATTAGAACCTGATGTTAATATGAACCCTATACTTTTAAAACCATCAACTATGAATAAAATTCAAATAATAGTTTGTGGGAAATCTATTGGTAATATGTCTGGTGTTGAATACAATCAGTATAAAAAAAATTTAATTCCTATTTTAAAAGAAACCTATTCTAAAATAGAAAATGAAAATGATATAGTTGTGATTGAA…
FSDG_00488[1130246-1131163]	sTSB_overnight	-0.453406	0.637083	NA	hypothetical protein	NA	02_Pfam_A_v33_1:PF14132.7	Cytoplasmic	8.96	ATGAGTATAAGTTTTTATGTAAAGAACAAGAAAAAATTTTTAGGTTATGAGAAGGTTTTAAATGTTGAAAGTGCATTGACTATATTGGATAAGGAGCTTAATACCTACAATACTGGAAATATTGATATCAATGATTTGTTATTATCTCCTGTTTCTAATTATCAGTGTCTTTTAATAGGTGAAGCTAAAGTAAGTGCAAGAGGATTTGAATTATCTTATGATGATAAGAATAAAGATTATGCTGTAAGGATTTTTACACCATCTTCAAGAGAAGATTGGCTTTTAGCTTTGGAATATATAAAGGCATTGGCTAAAAAATTTAATTCAGAAATTGTAAATGAAAGAGGAGAAGTATATACAGTTGATAATATTGATAAATTTGACTATGAAAATGATATA…
FSDG_00489[1129252-1130226]	sTSB_overnight	-0.471784	0.101895	cobD_2	Cobalamin biosynthesis protein CobD	COG:COG1270	UniProtKB:P9WP93	CytoplasmicMembrane	10	ATGTTTAATTATTTTGCAGTAAAGTTTGGATTAGCTTATATTATAGATTTGATATTAGGTGATCCAAGATGGCTATATCACCCTGTTATCATAATAGGGAAGTCAATAAGTTTTTTAGAGAAATTTTTATATAAAGCTAAAAATAAAATACTTTCAGGAGCTATTTTAAATATTTTAACTTTAAGTGCAACTTTTATAGTTTCTCTATTTTTGGCAAGAATAGGATATGTTGTAGAAATATTTTTTCTTTATACAACACTTGCAACTAAAAGTTTAGCAGATGAGGGCAAGAAAGTTTATAGAATTTTAAAATCAGGAGATATTGAAAAAGCTAAAAAAGAATTATCATATCTTGTCAGTAGAGATACAAATACTCTATCACTTGATAAAATTATTATG…
FSDG_00490[1128827-1129255]	sTSB_overnight	-0.355015	0.311621	NA	hypothetical protein	NA	03_eggnog_v5_bacteria:COG3607.faa.final_tree.fa	Unknown	2	ATGAATAAAATTACTTGTATTTGTCTAGGTGTAAAAAACATGGAGAAAGCAATAAAATTTTATAGAGATGGTTTGGGATATAAAACAAATTGCAAAGAAAATAATCCTCCAGTTTGTTTCTTTGATACACCAGGAACAAAGTTTGAATTATATCCACTGGATTTATTGGTAAAAGATATTGATGAGAACAGTCTTAAAATTGGAAGTGGTTTTAGTGGATTCACCTTAGCATATAATGTTGGGAAAAAAGAAGATGTTGATAAAGTTATTGAATTAGTTAGAAATGCAGGAGGAAAAATTATTAAAGAACCTCAAAATGTTTTTTGGGGAGGCTATCATGCATATTTTTCTGATTTGGACAATTATTTTTGGGAAGTAGTATGGGGACCAGATTTTCAA…
FSDG_00491[1127734-1128810]	sTSB_overnight	-0.644836	0.085587	cobD_1	Threonine-phosphate decarboxylase	COG:COG0079	UniProtKB:P97084	Cytoplasmic	9.97	ATGAAAGACTTACATGGAGGGAATATTTATAAATTTCAAAGAGAAGGTAAGAATGATATTTTAGATTACAGTTCTAATATAAATCCCTTGGGAGTGCCACAAAAATTTATAGATATAGCAAAAGAAAATTTTGATAAATTGGTAAATTATCCCGACCCTTATTATATTGAATTAAGAAAGAAGATATCAGAATTTAATTCAGTAAATATGGATAATATCATTGTTGGAAATGGTGCAACAGAAATACTTTTTCTTTATATAAGAGCTTTAAAACCTAAAAAAGTGTTAATATTAGCACCTTGTTTTGCAGAATATGAAAGAGCTTTAAAATCTGTTTCTGCAAAGATAGAGTATTTTGAGCTTAAAGAAAGTGATCATTTTTATCCTAATATAATAAAT…
FSDG_00492[1126384-1127718]	sTSB_overnight	-0.437754	0.25742	cbiA	Cobyrinate a%2Cc-diamide synthase	COG:COG1797	UniProtKB:P29946	Cytoplasmic	9.97	ATGAAAGCATTTATGCTTGCTGGTGTAAGTAGTGGAATAGGGAAAACAACAATATCTATGGCTTTGATGTCAGCTTTTAATAATGTTTCACCATTTAAGGTTGGACCTGATTATATAGATACTGGTTTTCATGAGTTTATAACTGGGAATAAAAGTTATAATTTAGATATATTCATGATGGGGGAACAAGGAGTTAAATATAGTTTCTATAAACACCATAAAAATATTTCAATAGTTGAAGGTGTCATGGGATTGTATGATGGAATGGATAATTCTTTGGATAATAATAGTTCTGCACATATTGCAAGATTTTTAGGAATACCTGTTATTTTGGTTTTAGATGGTGTTGGAAAAAGTACAAGTATAGCAGCACAAGTTTTAGGTTATAAAATGCTTGAT…
FSDG_00493[1126093-1126353]	sTSB_overnight	-1.92691	0.370605	NA	hypothetical protein	NA	04_eggnog_v5_archaea:arCOG03110.faa.final_tree.fa	Cytoplasmic	8.96	ATGTTAAAAATTATAAAAGAAACTTTAATAGAGTTAATTGAAATACAAAAAGTGACCGATAAAATGACCGATAAAAATAGAGAGAGAATAAAATTAGTTATCAAATATTTAAGTCAAAATAATTCTATTAACAATAAAGAAGCACAAAACTTGTTAGATATTTCAGAATCAGCAGCAAAAAGATTTTTAAATAAATTGGTTAAAGAAAATATTTTAGAAGCTGTCGGAGAATATAAAGCAAGAAAATATATAAAAAAATAA
FSDG_00494[1125419-1126069]	sTSB_overnight	-0.664938	0.101247	cbiC	Cobalt-precorrin-8 methylmutase	COG:COG2082	UniProtKB:Q8EXP7	Cytoplasmic	8.96	ATGAGTTATATAAAAGTACCAGGAGATATAGAGAAAAGAAGTTTTGAAATTATTGAAGAAGAATTAGGAGATAAAGTGAAAAAATTCTCTGAAAGTGAATTACTTATAGTTAAAAGAATAGTCCATACTTCAGCAGATTTTGAATATGCTGATTTAATAGAATTTCAAAATAATGCAATAGAAAGTGGATTAAAAGCCTTAGAAAAAGGTTGTAAAATTTATTGTGATACAAATATGATAGTGAATGGACTTAGTAAACCTGCTTTAGCTAAATATAATTGTTCTGCTTACTCATTAGTTTCTGATAAAGAAGTAATTGAAGAAGCTAAAAAAGAAGGGCTTACTCGTTCAATAGTTGGAATAAGAAAAGCAGGAAAAGATCACGAAACAAAAATATTT…
FSDG_00495[1124615-1125394]	sTSB_overnight	-1.25116	0.440153	NA	hypothetical protein	NA	03_eggnog_v5_bacteria:2Z8RU.faa.final_tree.fa	Cytoplasmic	8.96	ATGAAAATAATTAGTAAATTTAAAGATTTTTACGATTACAAAGTTGTAAAATATGGAGTAGATGAAAAATTAGTCTATAATAGAAAAACTTATTATGACTACTATAAAATATTACATATAAATATACTTACAGATGAAAATGGAAGAGTTTCAATAGAAGATTTTAATAAAAATTTAAAAGAAAATATTAAATATTTTAAGCATAATAATCATAATAAAGTGCTTATTGTTGGAGAAAAAATAGTACACTTATTTTTTACTGAAAATAAAGTATATACTCATTTTGATATAAAAAATCCTAAAGATATAGGTGGAGAAAAAATATATAGATATTGGGCTTATTATACTGACACAAAAGAAATTATTTTTAATGATGGAAAAAAGTTTGAGTTTTTTATA…
FSDG_00496[1123866-1124618]	sTSB_overnight	-2.36713	0.121528	NA	hypothetical protein	NA	03_eggnog_v5_bacteria:2Z9Z5.faa.final_tree.fa	Cytoplasmic	8.96	ATGAAGATAATTAGCAAATTCAAAGATTTTTATGACTATAAAGTTGCAAAATATGGAATAGATGAAAAATTAGTTTATATTAGAAAAACTTATTGTGAGTATTTTCAAGTTTTGATTGGAAATATAAAAAATATAAACATAGATTATAGAATATCAGAAGATAATTTTAATAAAAATTTAAAAGATGATACAAAAGCTATAAATGAAAGAAATATTCATAAGATACTTTTTATTGGGGAAAAATTAGTACATTTATTTTTTACTGAAAATGGTGTATACACTCATCTTGATATAAAAAATAAGGAAGATTTGAGGAAGTTGACTGACTTTGAATATAAAAAAGAAATTACTTTTAAAGATGGGAAGAAGTTTAATATTTACAGTAGATTTAGAGAGGAT…
FSDG_00497[1122737-1123864]	sTSB_overnight	-0.982203	0.139743	cbiD	Cobalt-precorrin-5B C(1)-methyltransferase	COG:COG1903	UniProtKB:O87693	Cytoplasmic	8.96	ATGGAAGAAAAGGAATTAAAAAATGGTTATACAACAGGAACTTGTGCAGCAGCAGCAGTAAAAGTCGCTTTGGAAGCATTAATCTATGGTAAAAAAGCCACTGAAGTTGATATAACAACATTGAATTATAAAACATTAAAGATACCTGTACAAAAGTTAAGAGTTAGAAATAATTTTGCAAGTTGTGCTATACAAAAATATGCAGGAGATGACCCAGATGTTACTGATGGAATAAGTATTTGTGCTAAGGTACAATTAGTAAAAGAACTTCCAAAAGTTGACAGGGGTGCATACTATGATAATTGTGTAATTGTTGGTGGTAGAGGAGTTGGACTTGTAACTAAAAAAGGTTTACAAATAGCAGTTGGAAAATCTGCAATAAATCCTGGACCTCAAAAA…
FSDG_00498[1122094-1122792]	sTSB_overnight	-1.42699	0.0797902	cbiE	Cobalt-precorrin-7 C(5)-methyltransferase	COG:COG2241	UniProtKB:P0A2H1	Cytoplasmic	8.96	GTGATAACTATCAAAGAATGGTTGGTGAATGTGGTGCAATTAAATAAAATAAATGTAGTAGGCTTAGGACCTGGGAATATAAAATATCTTTCTACTGCTGGAATTGATTGTATAAAAGAAGCTGAAATTATAATTGGAAGTACAAGACAACTTTCAGATTTAAAAACTATTATTTCAGAAAAACAAGAAATATATATTTTAGGGAAATTAAATGAGCTTATAACTTATTTGAAAGAAAATATAGAAAGAAAAATAACAATTATAGTTTCAGGGGATACAGGATATTATAGTCTAGTTCCTTATTTATCAAAAAATTTAACTAAGAATATTTTAAATATCATTCCTAATATTTCATCTTATCAATATTTATTTTCAAAATTAGGAGAGAATTGGCAAAAT…
FSDG_00499[1121142-1122107]	sTSB_overnight	-0.544232	0.561324	hpr	Hydroxypyruvate reductase	COG:COG1052	UniProtKB:C0CMQ8	Cytoplasmic	9.97	ATGGAAAAAAATAAGTTAAAAATATTATTTTTAGACAGAAATGCAGTAGGACCTTATGAATTAAAAGGGATATTTTCAAAGTATGGAGAATACACAGAGCTTAATCTTACAAATAATGATGATATAGCAAGTTATTTAAAAGATTATGATATTGTAATTTTAAATAGAATTAGATTAGGTAAAAAAGAATTTGAAAAAGCACCTCATTTAAAATTAGTTTTATTGACTGGAACTGGGTATAATCATATAGATTTAGTTGCAGCAAAGGAATATGGAGTAACTATTGCTAATGTGGCAAACTATTCTACTAATTCAGTATCTCAACTTACAATGACACTTTTGTTAAATGAATTAACAAGAGCAGAAAGATTAAGTCAAGAAGTAAAACAAAATAAATGG…
FSDG_00500[1120551-1121120]	sTSB_overnight	-0.778538	0.199294	cbiET	Cobalamin biosynthesis bifunctional protein CbiET	COG:COG2241	UniProtKB:O87694	Cytoplasmic	9.97	ATGCACATATATGATAAAGATTTTACTCAAACAGAATTGCCAATGACAAAACAAGAAATAAGAGCAATTTCTATTGCTAAACTTATGTTAAAACCAAATTCAATTTTAATTGATGTTGGAGCAGGGACAGGAACAATAGGAATAGAAGCAGCAACTTATATGCCACAAGGAAAGGTCTATGCAATAGAAAAGGAAGAAAAAGGTTTAGATACTATAAAATTAAATGCAGAAAAATTTAATCTTGATAATTTTGAATTAATTCATGGGAAAGCACCTGATGCTATTCCAAATATTCCTTATGATAGAATGTTTATTGGTGGCTCAACTGGTGGAATAGAAGAAATTATAAATCATTTTTTAACTTATGCAAAAGATGAAGCCATACTTGTTATTAATTGT…
FSDG_00501[1119125-1120363]	sTSB_overnight	-0.97661	0.255352	NA	AAA domain protein	NA	02_Pfam_A_v33_1:PF13173.7	Cytoplasmic	8.96	ATGATAAGAATAGATAGAAAAGAATATTTAGATTTTTTAATAAAATCAAAAGACAAACAGATAATAAAAGTTGTATCTGGTGTAAGAAGATGTGGAAAATCCACTCTTTTTGAAATATATAAAGATTATTTACTTAAAAATGGAGTTGAGAAAATTCAAATAATATCTATCAATTTTGAAGATATGGATCATGAAGAACTTACAGATTATAAAAAACTTTATGAATATATAAAATATAAAATGCTTACAAATAAAAAAAATTATATATTCTTAGATGAAATTCAACATGTAGATAAATTTGAAAAAGTTGTAGACAGTCTTTTTATAAAAGAAAATGTAGATTTGTATATAACAGGTTCTAATGCTTATTTTATGTCAAGTGAGCTAGCAACTCTTTTA…
FSDG_00502[1118430-1119086]	sTSB_overnight	-0.505916	0.414888	NA	hypothetical protein	NA	03_eggnog_v5_bacteria:344TR.faa.final_tree.fa	Cytoplasmic	8.96	ATGGAATTAAAAGTAGACGAAAGCTATGATAATGAACTAAAAGAAATTGAATTTTATAAAAATTCAAGAATACATCAACTTATGTTACCTTATATTGGCTTTAATTATCAAGAACATAGAGTATTATTAGTTGCTGAAAGCCATTACCTTGGAAATGAAGAAGATAGAAAAAAGATAGCTAATTTTAAAGAATGGTACGAAGATAAAGGAGATATTACCTTATCTCAGGAAGGACATATAAATACAAGAGAAGTAGTTGAACAATGGTTTTCTAATGGGAATGGTCTTTTTCAAAAAATAAAAAAAGAACTTGAAAATGCTAACATTGATATAAAATATTTTTGGGAAAGAATTGCATTTATGAATTTTTTTATAGTTCCCTCAACAAATGGAAGTAGG…
FSDG_00503[1117758-1118318]	sTSB_overnight	-0.117134	0.618565	NA	hypothetical protein	NA	03_eggnog_v5_bacteria:2ZC5X.faa.final_tree.fa	Cytoplasmic	8.96	ATGCAAATCATATTACTCATTTTAAAATTACTTGGCTTTTTAATTCCTGAGAAAAAGAAATTTTATATAGATGATAAATGGACAATAGAATTACCAGCCAACTGGGATACAACTTCTAAAGAGATTGAACTTGAAGTGGAAAGTGATAATCACCCTATTATTGAAACTATACTTTTTCAACCAGGTAGTTATTTAAGTATAAAAGCGTATTATCTTGATATTTCCAAAGATGATATATATAAGAAAGTTGAAGCTGATATTCCAGATATTTTAGCAGTATTTGAAAATATAATGAGTAAAGTAGAGAATAAAAAAGAATATAAGATACCAAATCATAAAAGCCCAAAGTTTAAATCTTATGAATATACTTATTATGAATATGATAAGAATTTTTATGCT…
FSDG_00504[1117010-1117732]	sTSB_overnight	-0.419926	0.40294	cbiL	Cobalt-precorrin-2 C(20)-methyltransferase	COG:COG2243	UniProtKB:Q05593	Cytoplasmic	9.97	ATGACTAACAAATTTTATGGTATAGGTGTTGGAGTTGGAGACCCAGAAGAGATAACTTTAAAAGCAATAAACACCTTAAAAAAATTAGATGTAGTAATATTACCAGAAGCTAAAAAAGATGATGGTAGTGTTGCCTATGAAATAGCAAAACAATATATGAAAGAAGATGTGGAAAAGTTTTTTGTTGAATTTCCTATGTTAAAATCTCTTGAAGAAAGAGAAAATGCAAGAAAAGAAAATGCTAAAATAGTTCAAAAACTTTTAGATGAAGGGAAAAATGTTGGTTTTTTAACTATTGGAGATACTATGACATACAGTACTTATGTATATATTTTAGATCATCTTCCTAAGAAATATCTAGTTGAAACAATTCCAGGTGTTTCTTCATTTGTTGATATG…
FSDG_00505[1116315-1116995]	sTSB_overnight	-0.292706	0.462604	NA	hypothetical protein	NA	03_eggnog_v5_bacteria:2ZBVU.faa.final_tree.fa	Cytoplasmic	8.96	ATGAAAAAATTATTAGCTATATTATTTTTAATTATGACAGTTCAAGGTATTGCTGAAACAGTAGTAAAAGGAACCTATGAAACAAAAAAGAAAAGATATGTTGAATTAACTGAAACATTTGAAAAAGAAATATTCTTAAATTATACTTTACCAGATGATAAAAAAGAAATTGTAACTTATAAAGGAAAAGATTTTGATATTTTAGTAAGTAAAAATGATTTACTTGAACTTTATAATAGGCGTAGAGTAGATAAAATAGATGATATAAAAAGTAAAATATCATATAAAGATGAAAAATTTGAATATTTTAGGAATTATTTTTCTGAATTAATAGAAAAGAATAAAGCTGTTATCTATGACAAAAAAAACGATAAAGAAATAAATTATCTTGTAAAATTT…
FSDG_00506[1115503-1116276]	sTSB_overnight	-0.277633	0.454127	cbiF	Cobalt-precorrin-4 C(11)-methyltransferase	COG:COG2875	UniProtKB:P0A2G9	Cytoplasmic	9.97	ATGGAGAAATATAAAGAAAAAGTTTACTTTATAGGAGCTGGACCTGGGGATCCAGAATTAATAACTATAAAAGGTCAAAGAATAGTTAAAGAAGCTGATGTTATTATTTATGCAGGTTCATTAGTTCCAAAAGAAGTTATAGATTGCCATAAAGATGGAGCAGAGATTTATAATTCAGCTTCTATGTCACTAGATGAAGTCATAGATGTTACTGTAAAAGCAATAAAAGAAAATAAAAAAGTAGCAAGAGTTCATACAGGAGACCCTGCAATCTATGGAGCACATAGAGAACAAATGGATATGTTAGATGAATATGGAATAGAATATGAAGTTATTCCAGGAGTAAGTTCATTTTTAGCTTCTGCTGCTGCTTTAAAAAAAGAATTTACACTACCTAAT…
FSDG_00507[1114156-1115409]	sTSB_overnight	-0.360468	0.594383	NA	hypothetical protein	NA	02_Pfam_A_v33_1:PF13749.7	Cytoplasmic	8.96	ATGAAAGAAAGCAGAGAATTAGAATTAAAGTCAACAATAACAAATACTTTTTTAAAAACAGTTAGTGCTTTTTCTAATTATAATACAGGAAAAATTATATTTGGTGTTGATGATAATGGAAAAATTGTTGGTTTAGAAAATATAGAAGAGCTTTGTTTAGATTTAGAAAATAAAATTAATGATAATATAAACCCTAAACCAGATTTTAAATTTATAAAAGATAAGAAAAAAAATATAATAACTCTAATAGTTGAAGAGGGAATGAATAAACCTTATCTTTATAAAGGAAAAGCATACAAAAGAAATGATACATCAACAGTTGAAGTTGATAAAATAGAATTAAATAGATTGACATTATCAGGGTTAAATCAGTATTATGAAGAATTAAAAGCTAAAAAT…
FSDG_00508[1113583-1114122]	sTSB_overnight	-0.231488	0.937205	NA	hypothetical protein	NA	03_eggnog_v5_bacteria:2ZBF8.faa.final_tree.fa	Cytoplasmic	8.96	ATGGTAGATATTAGTAAAATTGGTTCTGTTGAGGTTCTAAAAAGAAGTTTTGAAAGTTTAAAAGAAGCAAAGGTAGAGGTAGCTAAAATTTTAAAAAAGAAAGTTACAGCTGCTTCATGGAAAGCACTATATGAAAATTATATAGTAGCAAAACCAGAAATAACAGATATTAATATGATTGATTCCATTGAAAAATTAAAAAATAGTTTTACAAATCTAAAAGAAGCAAAAGAAAAAATTTCTAAAATTTTGAATAGAAAAGTTGCAGCTAGTTCTTGGCAAGTTTTATATGACAAATATGTTATTGAAGATTTATATTTTAAGGACAAAGTCTCAAAATACATATTCTACCTAGTAGAAATTGAAGGAAAGCCACAACTTGACTTTTTAGGAATAACT…
FSDG_00509[1112881-1113582]	sTSB_overnight	-0.870301	0.215043	NA	hypothetical protein	NA	03_eggnog_v5_bacteria:2Z99D.faa.final_tree.fa	Cytoplasmic	8.96	ATGAAATATGAACTTTCTACAAATTTAGTGTCAATTAAAGAATTAAAACGTGATATAAGTGCAGAAGATTATGGTGAACTAAATGATACCTGGGCTACTTCTATACAAAATGCTTGGTTAAAAGGTGCTAATCTTGATAGACATGGTATTGTATGGATTAGCAGTAAATACTTACATACTTTATTACGTATAAAGAAAGACTTAGTTAATTATCATCTTGCTACAATAGGTAGATCTGGGGCTGATTATATTACTGGAACAGAGTTTATCTATTTACTTTCTAATATTTTTGATTCTGCAACTACTTTCCGTAGAAGAGACTATATTAGATATTCAGAAAGATTATATATTTTGATAAGAGATTCAGATAAAGCAGAAGTAATGAGAGCAAGATACTAT…
FSDG_00510[1112628-1112855]	sTSB_overnight	-0.614967	0.184228	NA	hypothetical protein	NA	03_eggnog_v5_bacteria:3337V.faa.final_tree.fa	Unknown	2	ATGAAAGTATTAAAAGATAAAATTTGGCAATATGAAAAACATGGTATTGATGGAGAAGTAGAACTATTCGGAGTAAATATATTTGACTATAAATGGGAAAACACTAAAGAAATTGCAGAAGGATGTGATTTTCCTATCTATAAAGTAGTTATAAATAAAAAAGAATATGAATTTGCAGCAAGAGAAGTTTGTAATAATGGTTGGTGCTTTTATTTACCTAAGGAATGA
FSDG_00511[1112098-1112625]	sTSB_overnight	-0.613921	0.16358	NA	hypothetical protein	NA	02_Pfam_A_v33_1:PF14300.7	Cytoplasmic	8.96	ATGAAGAGAAAATTTATCAATGTTACAAAAAAATATATAGAAGACTTAGCTCCTACGGATTTTTGTGTTGAACTTATTCAACCTGCTTGGGAGACAGTAAATATTTATGGAACTTATGAAGAATACGAAGAAACATTAAAACCTTATACAATAGAACAAAGATATTTACTTGCAATGCATTGGCTTGGAGTAGAAGTTGCTAATGGAGGTTTTCAACAATTTTTAGGTAACTCTACTGCTATTGTTTGGGAAGATGCATATAAAGGATATCAAGCTATTGGCTCAGAGAAATTAGCTTATCTGATTGAAGAACTAATAAAAATTTATGGTAGAAATATTCCTTTTGATAGGGAAGAAAGAGTGAATATATTAGAAAGTTTTAGTGAAAAAAAATTAGAA…
FSDG_00512[1110623-1111870]	sTSB_overnight	-0.770167	0.17819	NA	hypothetical protein	NA	03_eggnog_v5_bacteria:COG4277.faa.final_tree.fa	Cytoplasmic	8.96	ATGAGTAAATCAATAGAAGAAAAATTAAGAATATTAAGTGATGCTGCCAAATATGATGTTTCATGTTCTTCAAGTGGAAGCAGTAGAAAAAATACAAATAATGGATTGGGAAATGCAGCTATAAATGGTATATGCCATTCATGGTCAGCAGATGGAAGATGTATTTCTTTACTTAAAATACTTATGACAAATTATTGCATGTACGACTGTAAATATTGCATTAATCGTAAAGGTAATGACATTGAAAGGGCAATATTAACTCCTGATGAAATTGTAAAGTTGACTATAAATTTTTATAGAAGGAACTATATTGAAGGACTTTTTCTAAGTTCAGGTATTATAAGAAGTGCAGATTATACAATGGAGCTTATGATTGCAGTTGCTAAAAAACTTAGACTT…
FSDG_00513[1109779-1110510]	sTSB_overnight	-1.13748	0.147387	NA	hypothetical protein	NA	02_Pfam_A_v33_1:PF13566.7	Cytoplasmic	8.96	ATGCCAAATTATTATTATGATGGAAGTTTTGATGGACTACTAACAGTTATTTATATAGCATATAAAGATAGAAAAAATAATGAACTTAGGATAACAGTTAAAACTGAACAACTTCTCTTAGGACTTGATGATATTAATGTTATAACTAATTTTTCCAAAGCTAGGCGTGTTGAAAAAGCTATATGTGATAAATTGTCACAAAATTTTTTAAATAATATACAAACATGCTTTTTATCATGTGATGAAAATAAGGATATTGTAATAGTTCATACAGTATACAAAGCATTAAAACAAGGAGAAGAAATTTTACATTCTCTCGATGAACATGCTTTTTATGTAAATAAACTTGTAAAACAAGTGTTAAATGAAAGACATAGATATCTTGGAGTACTGAGATTT…
FSDG_00514[1108756-1109766]	sTSB_overnight	-0.291448	0.273487	cbiG	Cobalt-precorrin-5A hydrolase	COG:COG2073	UniProtKB:O87697	Cytoplasmic	9.97	ATGAAATTAGCATTTTGGACTGTAACAAAAGGTGCAGGAAATATTGCAAGAGAGTATAAAGAAAAGTTAAAAGAACATCTAAAAGATTATGAAATAGATGTTTTTACTTTAAAAAAATATGATGTAGAAAATACAATACAAATAGAAGATTTCACCATCAATATAAATGAAAAATTTTCACAATATGATGGACATATTTTTATAATGGCAAGTGGAATTGTAATAAGAAAAATAGCAAACTTAATAGGAACAAAAGATAAAGACCCAGCTGTACTTTTAATAGATGAGGGAAAACATTTTGTAATTTCTCTTTTATCAGGGCATTTAGGTGGAGCAAATGAGTTGACCTATTCACTTGCAAATATTTTAAAACTTGTTCCTGTTATTACAACAAGTTCA…
FSDG_00515[1108014-1108763]	sTSB_overnight	-0.699718	0.0339459	NA	Cobalt-factor III methyltransferase	COG:COG1010	UniProtKB:O87689	Cytoplasmic	9.97	ATGAATAATGGAAAAATTTATGCAGTGGGAATAGGACCAGGAAATATGGAAGATATAAGTGTAAGAGCATATAATATTTTAAAAAATGTAGATGTTATAGCTGGATATACAACTTATGTTGATTTAGTTAAAGATGAATTTCCAGATAAGGAATTTTTAGTTTCAGGAATGAAAAGAGAAATAGAAAGATGTAAAGAAGTTTTAGAAATTGCTAAAACAGGGCAAGATATAGCTTTAATAAGTAGTGGAGATGCTGGAATTTATGGCATGGCAGGTATTATGCTAGAAGTTGCTATGGAAAGTGGAATAGAAGTTGAAGTTGTACCAGGAATTACCTCAACAATAGCAGGTGCAGCATTAGTTGGAGCTCCACTTATGCATGACCAAGCTATAATAAGT…
FSDG_00516[1107066-1107812]	sTSB_overnight	-0.315761	0.95161	cbiJ	Cobalt-precorrin-6A reductase	COG:COG2099	UniProtKB:O87691	Cytoplasmic	9.97	ATGATTTGGGTAATAGGTGGTACTAAGGATTCAAGAGATTTTTTAGAAAAATTTATAAAATATGATAGTGATATTATTGTTTCAACTGCAACAGAATATGGAGCAAAATTAATAGAAAATTTACCTGTAAAAACTTCATCTGAAAAAATGGATAAAGAAGCTATGCTAAAATTTGTGGATGATAATAAAATTACAAAGGTAATAGACATAAGTCATCCTTATGCTTTTGAAGTTTCTAAAAATGCTATGGAAGTTGCAGAAGAAAAAAATATTAAATATTTTAGATTTGAAAGAGAAGAAATTAATATCTTACCTAAAAAGTATAAGAAATTTGAAGATATAGAAAATTTAATAAAGTATATTGAAAATTTGGAGGGAAATATTTTAGTTACTTTGGGA…
FSDG_00517[1102573-1107000]	sTSB_overnight	-0.457758	0.299089	recD	RecBCD enzyme subunit RecD	NA	01_HAMAP:MF_01487	Cytoplasmic	9.94	ATGAACAAGAGGGAAAGTATCATTGCACTTTATCAATATATAGCTGAGGTGATAAAGAGTTTAAAAACTGAAAAAAAAGATATTCATAATGAAGAATGGTATTATTTTTTAGAAAATCTTCCAAAACATTCAGGAATTACTTTTAACTATTTGGATAACAAAAATAATTTATCAAATCAGAAAATTTTACAAGTAGAAAAATTACCTTTTTTAAAACCTTTAGCTATTGATGAAGAACTTTTGGAATGGGTTGATGGTGATTGGAATGACTATAAATCATCTGTTAAATTATTAAAAGAAAAGATAGTCAAAATTGAAGGTTCTGTTAAGGTAGTAAATATTTCAGAAGAAGAAAAAGAAAAATTAGAAAAACTTTTAAAAGATAGAAAATTATGGATA…
FSDG_00518[1101468-1102586]	sTSB_overnight	-0.0271256	0.887077	fieF	Ferrous-iron efflux pump FieF	NA	01_HAMAP:MF_01425	CytoplasmicMembrane	10	ATGAAGAAAATTAAGGAAGAAAAAAGAGAAACTGTTATCATAAAAACAAGTATTTTAGGAATTTTTATAAACTTGTTATTAGTTATTTTTAAAGCAATAGTTGGGTTAATTTCTAATTCTATCGCTATTATATTAGATGCAGTAAATAATTTAAGTGATGCACTATCTTCTATTATTACAGTTATTTCAACAAAGATAGCAGATTCAGAACCTGATAAGGAACATCCTTTAGGTCATGGTAGAATTGAATATTTAAGTGCCATGATAGTTGCAGGAATTATTTTTTACGCTGGTATAACCTCTTTAATAGAATCTATTAAAAAAATTTTTAATCCAGAAGAAGTTAATTATTCTAATATTACTTTTATAATATTGGTAGTTTCTATTCTGCTAAAACTT…
FSDG_00519[1100412-1101224]	Aspirin_1mM_overnight	0.181525	0.5504	NA	hypothetical protein	NA	02_Pfam_A_v33_1:PF10670.10	Unknown	2.5	ATGCTATCTAAAAAATTATTAATTGGAGCTCTTGTAGCAACTATGTCTGTATCTTCTTTTGCACATTTTCAAATGATTTATACAGCTGATTCTAATATTTCTGGGAAATCTTCTGTACCATTTGAATTAATTTTTACACATCCATCAGATGGAGTTGAAGCTCACAGTATGGATATTGGAAAAGATGAAAAAGGAACTATAAATCCTGTTGTAGAATTTTTCTCTGTTCATAATGGAGAAAAAACTGACTTAAAAGCAGGTTTAAAAGCATCAAAATTTGGACCTACTTCAAAACAAGTTACTTCTTATAAATTTAATTTAGATAAAAACTCTGGATTAAAAGGTGGAGGAGATTGGGGATTAATTTTTGTTCCTGCTCCATATTACGAAGCATCAGAA…
FSDG_00520[1099627-1100277]	Aspirin_1mM_overnight	1.40916	0.358015	NA	hypothetical protein	NA	02_Pfam_A_v33_1:PF01863.18	Cytoplasmic	8.96	GTGGAGTATACAATTACAAAAAAGAAAATCAAAAATTTTATAATAAGAATATATCCTGATTTAAGGATTGCAGTATCTGTACCCTTACATGCAAGTAGTAAAGATATAGAAAATTTTATTCAAAGTAAAAAAGAATGGATAGAAACAACCTTAAATAAATTAAAAATGGCTAAGGAAAATAAAAATAATTTTAAAAAAAATACTATAAAAATTTTAGGAAAAGATGTAGAGAAAAAAAATATTGAATCAGATTTAGAAAGAATAAGATTAACTGATACAAGTGTTTATATTTATTCAAAAAATATTGATAATGCTGAAATAGATAAAAAATTATTTGAATGGAAATTTGAAGAGTTAAAAAGCATTTTAGAGGAATATCTAGGAAAATATACAAAATTA…
FSDG_00521[1098929-1099573]	Aspirin_1mM_overnight	0.318469	0.851022	NA	hypothetical protein	NA	Prodigal:002006	CytoplasmicMembrane	10	ATGTTAGAATTAACTAAATTGATTATGGGAGGAGAAAATTTTGTAGTGGATAAACTATTAAAATTAAAGGTTAAATATACGATTTTTATATCAATATTTTTTGTAATTTTCTATAAAGGAGCTGAATTTTATACATATACAGTTGATAATGTTCCTTCGTATTTTATGGAATGGGAGAGAAATATTCCTTTTTTACCCGTTTTTATGTTGCCTTATATGACATCAGCACCATTCTTTTTAGTAACTATATTTTTGGAAAAGAATGAAAATAGTTTAAAATTACTTATGAAAAGAGCAATCTTTTTAACAGTAGTTTCTACTTTTATATTTGTCATATTTCCAATGAAATTTTATTTTCCAAAACCTGAAATTGATAATCAAATTTTTAAATTTCTTTTT…
FSDG_00522[1097736-1098710]	sTSB_overnight	-0.816095	0.0893539	asrC	Anaerobic sulfite reductase subunit C	COG:COG2221	UniProtKB:P0A1Y2	Cytoplasmic	9.97	ATGATTAGAGATTTGAATACTAAAAAAGTAATGAAAAATGCTTTCAGAATAACTAAAACTAAATATAAAACTGCACTTAGAGTTAGAGTTCCAGGAGGATTAATAGATCCTGAATGTCTGATGTTAGTTTCAGAAATATCTTCAAAATATGGTGATGGACAAATTCATATAACAACAAGACAAGGTTTTGAAATTCTTGGTATAGATATGGAAGATATGCCTGCTGTAAATGAAATGGCTCAACCTTTAATTGAAAAATTAAATATAAATCAAGATGAAAAAGGAAAAGGTTATTCAGCAGCTGGAACAAGAAATGTTTCTGCTTGTATAGGAAATAAAGTTTGTCCTAAGGCTCAATATAATACAACTAATTTTGCTAAAAGAATTGAAAAAGCAATA…
FSDG_00523[1096916-1097719]	sTSB_overnight	-0.0872248	0.999792	asrB	Anaerobic sulfite reductase subunit B	COG:COG0543	UniProtKB:P26475	Cytoplasmic	9.97	ATGTGTAATTGTGATAATCCTTATATACCTAGTCCAGCTAAAATTATTGACATTATAAAACATACAGATATTGAATGGACTTTCAGAGTTAATGCTGATACTAGCAAAACAAAGCCAGGACAGTTTTATGAAATATCTTTACCTAAATTTGGAGAAAGTCCTATATCAGTTTCAGGAATAGGTGAAGATTTTATAGATTTCACTATTCGTTCAGTGGGTAGAGTAACAAATGAAATATTTGGATATAAAGTTGGAGATAAATTATTTATCAGAGGTCCTTATGGAAATGGTTTTGACTTAAATGAATATATTGGAAGAGATTTAGTTATTGTTGTTGGGGGTAGTGCCTTAGCACCAGTTAGAGGAATTATTCAATTTGTATATAACAATCCAGAAAAA…
FSDG_00524[1095845-1096912]	sTSB_overnight	-0.558266	0.505085	asrA	Anaerobic sulfite reductase subunit A	COG:COG1145	UniProtKB:P26474	Cytoplasmic	9.97	ATGAAACTTAGATTAAGTATTGAGGAGTTTGATAGGGGCTTAGAAGAATTATCAAAAAAATATTTGATATTTGCTCCTAGAACTTTTGAAAAGAGGGGAACATATTCTGACACAGATGTTGTTAGGTATGCAAAGGTAAATAATTTTTCTGAGATGAATTGGAAAGATAAATCTCATTTTCCAGCAAAAGAAGCATTATTACCTGTTAATGAAATTCTATTTTATTTTACAGAAGATGAGTATAAAGCAGCCTCAGAAGATACCAGAGAAAGATTGGTATTTTTAAGGGCTTGTGATATGAATGCAATAAAAAGAATAGATCAAATATATTTGGGTAATGGGGCTAGCAATGATTTTTTCTATGCTAGAACTAGAAAAAAAACAAAATTTATTGTTGTG…
FSDG_00525[1094970-1095656]	Aspirin_1mM_overnight	1.03639	0.213406	NA	Cyclic nucleotide-binding domain protein	NA	02_Pfam_A_v33_1:PF00027.30	Cytoplasmic	8.96	ATGAAAACTAAAAATAGTGATATAGAAAGAATAGAAGTTTTTCAAGGAATATTAAAAAATTCTATAAATGAAATTAAAAATAATTCAGATATAATAGAATTGAAGAAAAATAAAGCACTCTATTCAGATAGACAAGTTTTAGATTATGTATATTTTTTAGTTTCAGGAAATGTAAGTCTTGTAAAATCTAATGAAAATGGGGAGAATAAAGTTATTTTTTTATTAAATAGTGGTGCTATGATAAATGAACCATTAATGAGGAAAAATACTTCTGGTATAGAATGTTGGGGTTTTGAAGATGCAAAAATTCTTAGAATAAGTTTTAAAACTTTTGATAAAATTATGGCTAAGGATTATATTTTGACTAGAAACTGTATGTTATTTATGGAGAAAAGAATA…
FSDG_00526[1093475-1094842]	sTSB_overnight	-0.300817	0.370659	mepA_2	Multidrug export protein MepA	COG:COG0534	UniProtKB:Q2G140	CytoplasmicMembrane	10	ATGCAAGAAGAAATAAAAGAACTTAATCCTTTGGGCTATAAAACAATAGGAAAATTATTAAAATCATTAGCTATACCAGCAATTATTGCCAACTTAGTTAATGCACTATACAATGTTGTTGACCAAATATTTATAGGACAAAGAGTAGGATATTTAGGAAATGCTGCAACAAATATTGCTTTTCCAATTACAACTATATGTTTAGCAATAGGACTTACTTTGGGGATAGGAGGAGCTTCAAATTTTAACTTAGAATTAGGAAAAGGCTATCCAGAAAAATCAAAACATACTGCTGGTACAGCTGCAAGTACACTAATTATAATAGGGATTATACTTTGCATAATAGTTAGAATTTTTTTAGAACCTTTGATGATTGGCTTTGGAGCAACAGACAAAATT…
FSDG_00527[1092185-1093258]	sTSB_overnight	-0.559161	0.260425	aroC	Chorismate synthase	COG:COG0082	UniProtKB:P12008	Cytoplasmic	9.97	ATGAATACTTGGGGTAATAAAATAAGATTATCTATTTTTGGAGAGTCTCATGGAGAAGCAATAGGAATAGTTATAGATGGTTTAGAAGCTGGAGCTAAATTGAATTTAGAGAATATAAATAAATTTATTGAAAGAAGAAAAGCTGGAAAATCTTCTTTTACTACTTCAAGAAAAGAAAAAGATGAGTATAAAATTTTAAGTGGCTATAAAGATGGTTACACAACTGGTGCTCCTCTTTGTGTGATATTTGAAAATACAAATACCATTTCAAAAGATTATGAAAATTTAAAAAATTTATTGAGACCTAATCATGCAGATTATCCAGCAAGAATAAAATTTAAAGGTTTTAATGATATTAGAGGTGGTGGACATTTTTCTGGAAGAATAACTTTGCCTTTG…
FSDG_00528[1090936-1092201]	sTSB_overnight	-0.095179	0.95395	aroA	3-phosphoshikimate 1-carboxyvinyltransferase	COG:COG0128	UniProtKB:Q482G5	Cytoplasmic	8.96	ATGAATAAAAAAATTATAAAAGCTGATAAATTAGTTGGTGAAGTTACTCCTCCACCATCAAAAAGTATATTACATAGATATATAATTGCTAGTTCTTTGGCAAATGGTGTATCTAAAATAGAAAATATTTCTTACTCTGATGATATAATAGCAACCATTGAGGCTATGAAAAAATTAGGTGCTAAAATAGAAAAAAAAGATAATTATCTTCTAATTGATGGCAGTAAAACTTTTGATAAAGAATACTTAAATAATGATAATGAAATTGAGTGTAACGAATCAGGCTCAACACTTAGATTTTTATTTCCATTATCAATAGTTAAAAAAAATAAGATTTTATTTAAAGGAAAAGGAAAATTATTTAAAAGACCTTTAAGTCCTTATTTTGAAAACTTTGAT…
FSDG_00529[1090441-1090926]	sTSB_overnight	-0.293276	0.834061	NA	hypothetical protein	NA	03_eggnog_v5_bacteria:2ZCGH.faa.final_tree.fa	Unknown	2	ATGTTATTTTATGAAGATTTAGTTAGAAAAATTGAAGAGGAAAAAATAGAAAATATTAAAAAGATTGAAAAGTTTGGATTGAATGGAACTAAAAGTTTAGGAGGCTATGGTATTGGAATTCCACTTATCCTTATAGGTCTATTTGAAGTTTACTCATATACTGTTTATCATAAATGGTATCTTTTACTTATTGGAATAATTTTCCTTGGTATAGGATTAAAGCAATTAAAAACAGTTTTAACATATTCTTATGTTATAGATACTGAAACAAAAAATTTAAAATTTGGAAAATTAAATTTACAATTTGATAATGTTCAAACTGGTACTTTAAAAGAAATGAAATTAGGTAAAAGAGTTACTCCTGTTATTGATATGATTACCAATGATAAAAAACAAATT…
FSDG_00530[1089675-1090406]	Aspirin_1mM_overnight	0.0538348	0.861798	NA	hypothetical protein	NA	03_eggnog_v5_bacteria:32XQQ.faa.final_tree.fa	Cytoplasmic	8.96	ATGGAAATAAATTATTTAGAAATGAAAAGAGTGGCAAATGAATTGATAGAATTTATTGAAAAATATAATTTGAATGACTATAATGGTGAGATAGTTTTAAGATTCCTCAAAGAATTAATATATGATGTAATAGATAATAAAAAAAATATTTTAGAAAAAAAACAAGAGATAAGTGATATAATGGAATCTTTATTTCCACTTAGAACTGGATTAACTGAAATGTATGTTGAAGATAGAGATAAGAAAAAGATGTTTCAATTAAATGAATATTTAGAGAATTTAAAAAGGAAATTAATTTTTTCTATGGGAGAAGTTTCTAATAATTTAAAAAGACCAATACAAAGTTTTTATGGTGGAATGTATAATGAACAAATTTTGACAGAAGCTAAAAGATATTAT…
FSDG_00531[1088915-1089535]	sTSB_overnight	-0.476258	0.948142	nudL	putative Nudix hydrolase NudL	NA	01_HAMAP:MF_01592	Cytoplasmic	9.97	ATGATGAATAAAAATAGAATTTTATTAAGAGATAGATATTTTGAAAGTGCAATAATGATTTGTATCACAAATATTGATGGAAAAGATTATTTTATACTTGAAAAGAGAGCAAAAAATATAAGGCAAGCTGGAGAAATTTCTTTTCCTGGTGGGAAAAAAGATAAGAAAGATAAGAATTTCAGAGAAACAGCAATAAGAGAAACTCTTGAAGAATTACAAATAAAAAGAAAATCAATTTCAAATATAAGTAAATTTGGAATTTTAGTTGCTGCCACAGGAGTTATTATTGAATGTTATCTTTGTAAATTAAATATAAAAAGTTTAGATGAAATAAAATATAGTAAAGATGAAGTTGAAAAATTATTAGTTGTTCCTATTGACTTTTTTATGAAAAATAAA…
FSDG_00532[1088464-1088928]	sTSB_overnight	-0.759505	0.0984886	hldE_1	Bifunctional protein HldE	COG:COG2870	UniProtKB:P76658	Cytoplasmic	9.97	ATGAATATAAGTAGAAAATTAGCTACTGAGCTTGTAGAGGAAGCAAAAAAAAGTGGTAAAAAAGTGGTGTTTACCAATGGCTGTTTTGATATACTTCATACAGGACATGTAACTTATTTGAATGAAGCTAAAAGACAAGGAGATATTCTTATAGTTGGGGTTAATTCAGATAAGTCAGTAAAGAAATTAAAAGGAGAAACTAGACCTATAAATTCTGAAAATGATAGAGCCTTTGTTCTTGATGGATTAAAAGCAGTTGACTACACAGTTATATTCAATGAGGACACACCAGAAGAATTAATAGCTTGTTTAAAACCATCTATACATGTTAAAGGCGGAGATTATAAAAAAGAAGATTTACCTGAAACCAAAATTGTTGAAAGTTATGGTGGAAAAGTT…
FSDG_00533[1087989-1088450]	Aspirin_1mM_overnight	0.00307762	0.791087	tsaE	tRNA threonylcarbamoyladenosine biosynthesis protein TsaE	COG:COG0802	UniProtKB:O05515	Cytoplasmic	9.97	ATGGAAAAAGTTTTAACTTTTAGTCAAATAGATGAACTTGCTAAGAAATTAGCAAACTATGTGGAAGAAAATACAGTTATTGCTTTAATAGGCGAATTAGGAACTGGAAAAACAACTTTTACTAAAACTTTTGCTAAGGAATTTGGAGTAAAAGAAAATTTAAAAAGCCCAACATTCAACTATGTTCTTGAATATTTATCAGGTAGAATGCCACTATATCATTTTGATGTGTATAGACTATGTAATTCAGAAGAAATCTATGAGATAGGTTATGAAGATTATATAAATAATGGTGGAGTTGCACTTATTGAGTGGGCAAATATTATTTTAGAAGATTTACCAAAAGAATATATTAGAATAGAATTTAAGTATACAACAAAAGAAGATGAAAGACTTGTA…
FSDG_00534[1087364-1088008]	sTSB_overnight	-1.04311	0.277411	tsaB	tRNA threonylcarbamoyladenosine biosynthesis protein TsaB	COG:COG1214	UniProtKB:O05516	Cytoplasmic	8.96	ATGCTGATTTTGGGAATTGATACTTCAACTAAAATTTGTACTTGTTCTATATTTGATAGTGAAAATGGTATTATTGCTGAAACAAGTTTATCAGTAAAGAAAAATCACTCAAATATTGTAATGCCAATGATTGATAATTTATTTAAAATTTCAGATTTAACTATAAATGATATAGATAAAATTGCAGTTGCAATAGGACCTGGTTCATTTACAGGTGTTAGAATTGCACTAGGGATTGCTAAGGGCTTGGCTATGGCACTTAATAAACCTTTAATTGCTGTCAATGAACTTGATATTTTAGAAGCAATAGCAAGTGGTAATGAAAATGAAATTATACCTTTGATTGATGCTAGAAAAGAAAGAGTGTATTATAAATATCAAAATAAATATGTAGATGAT…
FSDG_00535[1084971-1086989]	Aspirin_1mM_overnight	1.22893	0.113383	NA	hypothetical protein	NA	02_Pfam_A_v33_1:PF03235.15	Cytoplasmic	8.96	TTGAAAGCAAGTGAAAGAAAAATTACAAAATTATTTTCAGAAAGCGACACAGTATTTTCTATTCCTGTTTATCAGAGAGATTATAATTGGCAAGAAAAGCAATGTCAAAGACTGTTTAAAGATATATTACAAACTGGAAAGAATGATAAAATAACTTCATATTTTTTAGGAAGTATAGTTTATATACATGATGGAATTTATGGTACAGGTGAAAAAGAATTTCATGTGATTGATGGACAACAAAGAATGACAACATTAACATTATTGTTTCTGGCAATTTATTATAAATTAAAGGGAACTATATTGGGAAAAGCTGATAAAATTTATAATCAGTATGTTATAAATCCATATTCTGAAAAAGAAATTAAATTAAAATTACTTCCACCTGAAGAAAATCTT…
FSDG_00536[1084303-1084956]	sTSB_overnight	-1.01269	0.000555597	NA	hypothetical protein	NA	03_eggnog_v5_bacteria:2ZHA7.faa.final_tree.fa	CytoplasmicMembrane	10	ATGCTATTTAGAAGTTTCTTTTTAGAATATTGTATAAATATTAGAAATCTTAATTTAAAAGTTAGCTGGAAAGAGCAGCCGTTTTATAGAAAATTGATATTAACTTTAATTTTTATAATTGCTATGATAGGAATACCATTTGTTATAATAAAAAATGTAAATTATTATTATTTTCTTTTTGTTGGGTGTATGTTACTTTTAGTAGGAGTAGGCTGGGATTTTACATCACATGGACAAAAAGAGTTGCTTCCTATTATTAAAAAACATTCTTTACAAAGAATGGATGTTCTTTTAAAATTACTAAAAAAATATTCTATATCTATTTCAGATAAGGAAACTATCACTTTACTTATAGAAGAAGCAAAAGTAAAAAAAGACACAAATAACCCATTTATTGAA…
FSDG_00537[1083463-1084242]	Aspirin_1mM_overnight	0.287003	0.521414	NA	Region found in RelA / SpoT proteins	NA	02_Pfam_A_v33_1:PF04607.18	Cytoplasmic	8.96	ATGGATAAGCTAATAAAGGAAGAGTTTTTCAAGGAGTTTTCAATTGATGAAGATTACTTTCTTTCAACTGGCTTAGATTGGAATGAATTAGAAAATATATATGAGGATTATATTGAATTAGTTCCTCTTTTAGAAAAAGAAGCAGAATATATTGTATCAAAGTTAATAGATGTCCCTTCTGTACATTCTGTTAGAAGACGAGTGAAAAAACCCACACATCTTATTGAAAAAATAATTAGAAAGGGAAAAAAATATCAAGAAAGAAATATAAGTGTTTTAAATTATAAAGAAATTGTTACAGATTTAATTGGTATAAGAGTTTTACATCTTTTTAAAGATGATTGGCAAAATATTCATCATGAAATTTTAAATCTTTGGGATATTAAAGAAACTCCTCAA…
FSDG_00538[1082515-1083450]	Aspirin_1mM_overnight	0.475815	0.495857	NA	hypothetical protein	NA	03_eggnog_v5_bacteria:2Z7V1.faa.final_tree.fa	Cytoplasmic	8.96	TTGCAAGATAATAAAGAAAATGAACATGAAGAAAAAATCAGTAACATTGAAAATAGTGAAATAGAAGAAGCTGTAAAAGTTGAAGAAATCAAAGAAGATGTTAAGGAAGAAATTGTAGTAGAAGAAAATATTACAAATAAAGACCTTAACCTTACTTTAAAAGAAAATGACTTTTTTGAAACAGCTTCAGAAATAAAATTTAATAGTATGTTTTTAGACTATTTTCCAATAAAATATAGAAATTTTTCAAAGATGTTTGTACCTTTGAAAATAATAACATTAGGGGTTACAAATGTTGATTTTGGTTTTACAACATTGGATAATGTATCTGTAAAAATTTTAGAGTTTTCAAAATTTAAGTTGATTGAATTTAGAAAAAAAGAATTTAGACTTGCTATT…
FSDG_00539[1081679-1082476]	Aspirin_1mM_overnight	0.298736	0.579978	NA	SIR2-like domain protein	NA	02_Pfam_A_v33_1:PF13289.7	Cytoplasmic	8.96	ATGTTAGATAATAATATAAAGTTTAATCTTTTTATAGGAGAAAATTTTAATGAGTTAGTCTCATTACCAACAAATCAATTAATTATAAGGAATCTATTATCAGTAACAGATAGAGATGTTATTGTTTTAAATAATAGTTTATCTCTGCCTGAGCTTGTACAAAAATTAATGGATAAAATTCTTTATGGTAAAAAGGAAATTGTTGAAATCATCAGCAATATTTTTTCTATGGAAAATAAATCTGATTTAACTTTTTATAAAAATATTTTTGATTCTAATATATTTTCTTCAATAATATCAACAAATTATGACTATGCTGTAGAAGAAAACTTTTTAAATTTGATAAAAATAAATACTCCTTTTAACGTGAGTCATGATGAAAGTGGAAGAATAGCTTTT…
FSDG_00540[1080086-1081525]	sTSB_overnight	-0.0510809	0.921478	clsA	Major cardiolipin synthase ClsA	COG:COG1502	UniProtKB:P71040	CytoplasmicMembrane	7.88	ATGCAAGATATTTCTAAAATTTTATTAACATTTGTGGAATTTTTTTTACATTATGTCTGGATAGCAAATTTATTTTTTATCATTGTTATTATTATGATAGAAAAAAAGAATCCACTGTATACAATTTTTTGGATATTTTTATTAACTGTTATCCCTTATTTTGGATTTTTTATCTATTTATTTTTTGGTTTAACTTTTAAGAAAAAAAGAGTTGCTAATAAAATTTATAAATTAAAAAAATTAAGAAGTAGAAAAAATGTTTCCGAATCTGATAGAGAAGAATTAAGAAGATGGAAAGGACTTATTACCTATCTTGAAATGAGTACAGATAACTATATTACTTCCAATAATGATATTCAACTTTATTTTACTGGCAAAGAATTTTTTTCTAATTTAAAA…
FSDG_00541[1079141-1080073]	sTSB_overnight	-0.222518	0.721223	thrB	Homoserine kinase	COG:COG2334	UniProtKB:Q8UHA8	Cytoplasmic	9.97	ATGGGAGTATTTACTAATCTTTTTCAAGATGAAATAGATTTTATTGAAAAAAAATATAAAATAAAAATTTTAGAAATAAAAAATATTGATAATGGTATATTGAATTCAAATTTCTATATAAAAACTAAAAATAAAAAATATATACTTAGAATTTATGAGGCTAATAGGACAATAGATGAAGAAAAACAGGAATTGATGTTATTGGATAGAATTGTAGATTTTATTCCAGTGGGTACAGCTATAAAAAATATTGATAATGAATATATAAGCATTTTTAATAATAAAAAATTTGCCTTATTTGAGTATATAGATGGAAATTCTATTACAAAAATAGATACTCATATAATTAGAGAAATTGCTATATATCTTGGAAAATTACATTCATTTACAAAAGATATT…
FSDG_00542[1077981-1078949]	Aspirin_1mM_overnight	0.341212	0.405569	NA	hypothetical protein	NA	Prodigal:002006	CytoplasmicMembrane	10	ATGTATATAATAAATATTATGTGGCTTGTTGCACCAATAGCTTTGTTGACAATTTTATTTATATTGTTAATGTCAAAATCACTTATAAAAAGCAAAAAGGTTTTTTTCGCATTTTTTGTATTAATTTTAATTTATGCAATTTTAGGAGTTGCTTGTTATTATTTTTATGAAGAATTTTTCTCAAATCAATATATAAGTCTTTTAATTAGTCTTTCTTGTATTGGACTTGGAGGATTTATTAATTTAATTGTAGTTTATTTAGGAATAGCAAAGTTAAAAAGAAAAAATAGTAAAGAAGAACTTTTAAGATTGCAACATGATATTGAAAAAAATATACAAGTTGAAGATAAATGGCTTAATATGTTATTTTCATATACAGCTGATAGGTGGATAGTTTCA…
FSDG_00543[1077058-1077984]	sTSB_overnight	-0.189066	0.216335	htpX	Protease HtpX	COG:COG0501	UniProtKB:Q9PA93	CytoplasmicMembrane	10	ATGAAAGGTTTAGCTGAATTAAAAAATAAAATTGTTAAAGTACCTCATATGAATATATTTAAAATAGGTACTTGGGTTACAATGGGATTATTTGCAACCTATCTACTAATCTATATATTTGTGGGACAGGAGATGTTAAATTATTTTCCATTACTAATATTATTTGCTTTTGCAACTCCTTTTATATCACTTATGATGTCAAAAGCTAGTGTAAAGAGAGCATATAATATAAGAATGATAGGAGATGGTGAAGCAAGAACAGAAAAAGAAAAGTTAGTGGTGGACACAATAACTTTATTAAGTCAAAAATTAGGTTTACAAAGACTTCCAGAAATTGGAGTTTATCCATCTAATGATGTCAATGCTTTTGCAACAGGAGCAAGTAAAAATTCTGCTATG…
FSDG_00544[1076023-1077024]	Aspirin_1mM_overnight	1.12184	0.339929	NA	hypothetical protein	NA	03_eggnog_v5_bacteria:COG1466.faa.final_tree.fa	Cytoplasmic	8.96	ATGTTTTATTTTTTATATGGAAATTCTCCAATGATAGAGTTTGAAACTGAAAAAATTACAGATGAAATTTTAGAAAAATATCCAAATATTATACCAAAATTTTTTGATTGTTCTTTAAAAGAAGAAAATGAATTTTTATCTGCTTTACAAGTTAATTCAATTTTTAAAACAGTTGATTTTTTAGTTTTAAAAAGAAGTGAAAATTTAAAAAGTTCTGGCATACAAAAACTTTTTAAAAGTATTAAAAACTATAACTTAGACGAAAAAAATATTATAATTATTTATAATGTACCTATACAATACGGAAAAGTTGTTTCAGACTATGAATTAACTAAGGCTAGTATTAAATTAATTGAAGAACTTGCTACTTTTAAAGATTGTACTGTTATAAAAGAAAGT…
FSDG_00545[1074835-1075860]	Aspirin_1mM_overnight	0.101617	0.879176	NA	hypothetical protein	NA	02_Pfam_A_v33_1:PF14213.7	Cytoplasmic	8.96	ATGAGTTTAAAAAAAGAGGAAAAAGATAAGATTAAAGAGTTTTTATTAAAAACTATTTCTATTGGTGAAAATCCATATAAAGCTATGGAAAATAATTTTAAAATTAGTCGTCAAACAGTTTCTAAATATCTAAATGAGCTTGTTGAAAAAAATTATATAACAAAAAATAGTAAAGGTAATTATGCTATTAATTTTTATATTTCTGAATCTAAAATATATAAAAATAAAAATTTAGAAGAAGATATTGTTTATGATGAGCTTATAAAAAAGTATGAAATTGATAAAAAAAATAATGTCAAACATATATTAGTATATGCTTTTACAGAGATGTTAAATAATGCCATTGAACATTCTGAAGGTACAGAAATTTCAATTCATTATACTGAAAATTATTTTAAT…
FSDG_00546[1074295-1074744]	Aspirin_1mM_overnight	0.437878	0.372095	NA	META domain protein	NA	02_Pfam_A_v33_1:PF03724.17	Unknown	2.5	ATGAAAAAATTATTAATATTAGGAATTACGGCAGTGGCTTTAACAGCTTGTACAGAGGTTAATGTTCCATTCTTATCTTCAACAAAAACAGAAAGTTCAAGTTCATCATCAGCTCCTGTTTTTGCTAGTTTAAAAGAACAATTAAATGGTAGGGAATTTGTTATAGTAACAGAAGGATATAATAAAAAAACAAGTATAGGTTTCCAAGGAGATAGAGTTTATGGTTTCAGTGGTATCAATAGATACTTTGGAAACTATCAAATAAGTGGAGGAAAATTTATTTTCTCTGACTTTGGGCTAACTCAAATGGCAGGAAGTGAAGAAGAAATGACAAAAGAATTACAATTTCTTGACCTTTTAAGAAAAAATAAAAGTATAAAATTATCAGGTGATACTTTA…
FSDG_00547[1073772-1074266]	Aspirin_1mM_overnight	0.561489	0.374004	crr	PTS system glucose-specific EIIA component	COG:COG2190	UniProtKB:P69783	Cytoplasmic	9.97	ATGGGGTTATTTGATATTTTTAAAAAAAAAGAAAAAACTATTGTTACCATATATTCACCAATGAATGGAAAGGTTATTGAGCTAAAAGAAGTTCCAGATGAAGCCTTTGCACAAAAAATGGTAGGAGATGGTTGTGCTATTGAGCCAGATAAAGGTATTATATGTTCACCTATTGATGGGCAACTTATGAATATTTTTCCAACTAATCATGCTATTATATTTGAAACCATTGATGGTTTAGAAATGATAGTTCACTTTGGAATTGATACTGTCAAATTAGATGGAAAAGGATTTCAAAAATTAAGAGAACCTGGTCCAATAAAAATTGGAGATGAAATTGTAAAATATAATCTTGATGATATAAAAGATGGTGTTCCATCAACAAGAAGTCCTATTATT…
FSDG_00548[1073026-1073757]	sTSB_overnight	-0.00425959	0.639594	NA	L%2CD-transpeptidase catalytic domain	NA	02_Pfam_A_v33_1:PF13645.7	Unknown	2	ATGAAGTTACTTAAAAATATTTTTACATTGATTTTTTATTTTATTTTTTCTTTGTCATTATTTGCAAAAATAAATTTTTCAAATAATTTTAATTTAGATATAAAGAAAAAATTTTCTGATAGAGATATAAAACTTATGTATACTGAATTATCTTTAAATGATAAAGTTAGCTTTTCATGTTTTAATAATGCAATGCATGGTTTAGAAAAAATTGAAGACTTAGAAATTTTCAATAACTCAAATGATAGTCTTTTAGTTATGGTTGATTATACTAAACCCTCAACAGAAGAAAGATTATTTATTGTTGATTTAAAAGAAAAACGACTTCTTATATCGAGTCTTGTTACTCATGGCAGAGGAACAGGAGATTTATATGCTACAAAATTTTCTAATAAAAAT…
FSDG_00549[1072400-1072963]	Aspirin_1mM_overnight	0.566842	0.303595	cobU	Bifunctional adenosylcobalamin biosynthesis protein CobU	COG:COG2087	UniProtKB:P0AE76	Cytoplasmic	9.97	ATGGGGAAAATAATATTTTTTACTGGTGGAAGTAGAAGTGGTAAAAGTAAATTTGCTGAAGAATATATTTATGAAAATCAATATATGAATAAAATTTACTTTGCAACTGCAATAGCTTTTGATAAGGAAATGCAGGATAGAATAGAAAGGCATATTAAAAGAAGAGGTAATACTTGGAAGACTATTGAAGGTTATAAAAATCTTGTATCTCTTGTAAAAAATGATATAGACGATGCAGATGCCATATTATTTGATTGTGTTACAAATTTTGTTTCCAATTATATGATAATGGATAGGGAAATTGACTGGGATAATGTTGATTTATCTGTTGTGCATGAAATTGAAGATAAAATTGAAGAAGAAACAACTAACTTTTTAAAGTTTATAAAATCTAAAAAA…
FSDG_00550[1071554-1072387]	Aspirin_1mM_overnight	0.065644	0.987211	cobS	Adenosylcobinamide-GDP ribazoletransferase	COG:COG0368	UniProtKB:P36561	CytoplasmicMembrane	10	ATGAAAGGGTTTTTATTACTTTTATCTTTTATGACAAGAATACCAATGCCAAAAATAGAATATGATGAGGAGAAACTTGGAAAATCTATGAAATATTTTCCAGTTGTAGGGATAATAGTAGGCTTTATATTACTATTCTTTTGTATAATTTTTAATTTTATTTTAAAAAATATAAGTTATTCTGCTGTTTTGCCTTTAATGATTATTGTTGTAATTTTAACTGATTTAATAACAACAGGGGCATTACATCTTGATGGTTTAGCTGATACTTTTGATGGAATTTTCAGTTATAGAAGTAAACATAAGATGCTTGAAATAATGAAAGATTCAAGATTAGGTAGTAATGGAGCCTTAGCTTTAATTTTATATTTTTTATTAAAATTTATTTTACTTTTTTCA…
FSDG_00551[1070969-1071544]	sTSB_overnight	-0.364151	0.7499	pspB	Putative phosphoserine phosphatase 2	COG:COG0406	UniProtKB:D3DFP8	Cytoplasmic	9.97	ATGGGTAAATTAATTTTAGTTAGACATGGACAGACAGAGATGAATGCACAAAATCTATATTTTGGAAAGTTAAACCCTCCTTTAAATGATTTAGGTATAAGTCAGGCTTATCAGGCAAAGGAAAAACTTTTAAATATAGATTATGATAATATTTATTCTAGTCCTTTGGAAAGAGCAAGGCAAACGGCTGAAATTTGTAATTATTTGGATAAGGATATAATATTTGATTCTAATTTAGAAGAAATAAACTTTGGAATTTTTGAAGGTTTAAATTTCAAGGGGATATCAGAGAAGTATCCAAATGAAGTAAAAAAAATGGAAGAGGATTGGAAAAGTTATAACTATATTACAGGTGAAAGTCCAAAAGAAATGTTTCAAAGAGCTATATCATTTTTAAAA…
FSDG_00552[1069890-1070954]	sTSB_overnight	-0.647192	0.0184346	cobT	Nicotinate-nucleotide--dimethylbenzimidazole phosphoribosyltransferase	COG:COG2038	UniProtKB:A1JTP8	Cytoplasmic	9.97	ATGAAAGATAAAAATTCTTTATTTGACTTAATAAATAAGATAAAGGCTGTTGATAATGAAGCGATTAACAAAGCTCAAATTGAACTTGATAGAAAAATGAAACCTAAGGATAGTTTAGGGATTTTAGAAGATATTTGTAAAAAAGTAGCTGGAATTTATGGATACCCTTTAAAAAAATTGGAAAAAAAATGTCATATTGTAGTGGCTGCTGATAATGGTGTTATTGAGGAAGGGGTTTCATCTTGCCCTATTGAATATACTTCAATAGTTTCTGAGGCTATGTTAAATCAAATAGCTTGTATAGGAATATTTACAAAGACTTTGAATATAGACTTAAATGTTGTTGATATAGGTATGAAAAATGATATAAAAAGAGATTATCCTAATTTAATTCATAAA…
FSDG_00553[1069181-1069879]	sTSB_overnight	-0.215681	0.696225	NA	hypothetical protein	NA	UniProtKB:P72255	Cytoplasmic	9.97	ATGAGTGAAAAAGATAATCAAGGACATAGAGAAAGAATTAGAGAAAAATTTTTTAATAATGGAATTGATGGCTTTGCAGAATATGAAATCTTAGAATTGTTACTTACTTATTGTATTCCAAGAAAAGATACTAAGTCAATAGCCAAAGAGCTTCTAAATAAATTTAAGACCTTAGACAATGTATTCAAAGCAGACTTTGATAAGTTGTTTGCTATTGATGGCTTAGGAAAAAATAGTATAGCTTTTCTGAAATTAATAGGTGAATTGCCAAGTATTATATATAAAGATGAATTAAAAAATAAAAAATTAATAAATAAGGAAACATTAAAAATTTCAAATAAAGATATTTTATTAAAATATTTAAGAAATAAAATAGGATATGAAGAAATTGAAAAGTTT…
FSDG_00554[1068238-1069167]	Aspirin_1mM_overnight	0.017232	0.808528	NA	hypothetical protein	NA	02_Pfam_A_v33_1:PF04468.13	Cytoplasmic	8.96	ATGGAAAATATTGTAAATAATATAAATACAGAAGTTACAAATACAAATCCAGAGAGATTACACACAGTTTTGATTGTTAGCTTTGAAACAACTAAGAAAAGGTATTATTTTGAAGTACTTGGTAATAAAAGATTTAAAAAAAATGATAGAGTAATAGTAGAAACTATAAGAGGTACAGAATTGGGGATAGCCTCAAATGATCCTATACAGATGAAAGAAAAAGATTTAGTTTTACCTATAAAACCTGTCTTAAAATTAGCAAATGAAAAAGAGATTGAAATTTATAATTTACAAAGAAAAGAAGCAGATGATGCCTTTATAGTTTGTAAAGAAAAAATTCAAGATCATCAACTTGAAATGAAATTAGTTGCTTGTGAATATACTTTTGATAAGTCAAAA…
FSDG_00555[1067628-1068236]	sTSB_overnight	-0.164242	0.711958	yfiC_1	tRNA1(Val) (adenine(37)-N6)-methyltransferase	NA	01_HAMAP:MF_01872	Cytoplasmic	8.96	ATGTTAAAAGATGATGAAATTATAGAAAAATTAGATGAAAAATTTAAAATAATCCAAAAAGTTGGAGGATATAAATATGGAGAGGATACCATATTACTTTTTAAATTATTTCAAGCCTCTTTAAATAAAAAAAATATAAAATTATTGGATATAGGAACTGGAAATGGGATATTACCAATACTTTTATCTGATAATGAGTTTTTAAGTGAACTTGTTGGGATAGATATACAAAAAGAAAATATTGACAGAGCTAATAAGGCTTTACAATTAAATAAAATAGAAAAGAATATTCAATTTGAATGTATGGATATTAGAGAATACAAAAAATCAAATTATTTTGATATTATAATTTCTAACCCTCCATATATGAATGACAATGGGAAAAAAATTAATGAGAAT…
FSDG_00556[1066337-1067344]	sTSB_overnight	-0.398306	0.0630011	gpsA	Glycerol-3-phosphate dehydrogenase [NAD(P)+]	NA	UniProtKB:P64191	Cytoplasmic	9.26	ATGGCAAAAATATCTGTTATTGGTTCAGGAGGTTGGGGAATAGCATTAACTATTCTATTGCATAAAAATGGACATGACTTAACGATATGGTCTTTTGATAAAAAAGAAGCAGAAGAATTAAAAAAAACTAGACAAAATAAAACTAAATTACCTAATATATTACTTCCAGAAGATGTAAAGGTAACTGATGATTTAAAAGAAGCAGTTGATGATAAAGATATTTTGATACTTGCTGTTCCATCAAAAGCAATAAGATCTGTATCAAAATCCTTAAAAAATATTATTAAAGATAATCAAATTGTTGTCAATGTTGCAAAAGGATTAGAAGAAGATACATTGGAAACTATGACAGATATTATTGAAGAGGAATTAAAAGATAAAAATCCAAAAGTGGCAGTT…
FSDG_00557[1065995-1066318]	sTSB_overnight	-0.48727	0.445167	NA	hypothetical protein	NA	03_eggnog_v5_bacteria:33138.faa.final_tree.fa	Unknown	2	ATGAAAAAGATTATTTTAATGTTAGTTAGTATTTTAGTTATCAATGCTTGTACTTCAACAAAAAATGCTTCTTTTAATGAAGTGGAAGCCAGTTTAAATCAAAAATATGGAGCTTTATCAAACGAATACTATAAAATGCTTGAAAACCCAATAGCAGAAAAAGACAGAAGAAGTATATTAAATAAGTTTGAAAGTTTTAGAACAGAAGTTAGAGATTTAAAGAAAAATAGAAAAAATCCATCTTCAAATGAAACAAGAGTTCTTAATTCATTTATTGATAAATCAAGTACTAATATTCAATATTTAAATGATTTAGGAGAATAA
FSDG_00558[1065711-1065947]	sTSB_overnight	-0.596192	0.530844	NA	hypothetical protein	NA	NA	NA	NA	ATGAGAAAATTATTTATTTTTGTTATTTTATTACTAGTTGTTGGAGTTTCAAGTATGGCCGCTAGCTTTTATTGTGCTCCAAGATATATAGATGAAGAATTTCACCATTATAATTCTGGAATTTGTAATACTGCATATAATGATAATGAAAATTGTTATCAAACTAATAATTATAATTGTGATAACTATTATAATGGAAGACGTGGAGGCTGTTGTCATTCAAATTGTAGATGGTAA
FSDG_00559[1064058-1065641]	sTSB_overnight	-1.0625	0.0346376	NA	hypothetical protein	NA	03_eggnog_v5_bacteria:COG2509.faa.final_tree.fa	Unknown	5.48	ATGAAAGTTAATATTAGCAATATAATAGTATCAATTAATAAAAACCAAGAGAAAGAGATATATAGAGAATTAGAAAAAAATGGAATTTCTAGGGATAATATAGAAAATCTAAAATATTTAAAAAAATCCATTGACAGTAGAAAGAAAAATGATATTAAATTTATCTATACTTTGGAAATTAGTTTAAAGAAAAATATAAATTTAGAAAAATATTCTAAGTTAAGTTTAGCAAAAGATGAAATTTATGATAAGAGAATGCCACTTTATCCTAAAAGAGAAATTGCTGTTGTGGGGACAGGACCTGCTGGGCTTTTTTCAGCTTTAAGATTGGCAGAATTAGGATATATCCCCATTGTTTTTGAAAGAGGAGAAGAAGTAGATAAAAGAAATATTACAACA…
FSDG_00560[1063076-1064047]	sTSB_overnight	-0.947875	0.0327781	kdsD	Arabinose 5-phosphate isomerase KdsD	COG:COG0517	UniProtKB:P45395	Cytoplasmic	8.96	ATGTTAGATACAGAAATTATAGAAATTGCCAAAAATATTTATAACACTGAAATTAAATCATTAGAATTGAGAATGAATAAATTATCAGAAAATTTTGTTAAAGTAGTAAGAAAAATATATGATTGTAAAGGAAAAGTTGTAGTTACAGGTATAGGAAAAACAGGAATAATTGGTAAAAAAATATCTGCAACTTTTGCTTCAACTGGAACAACAAGTATTTTTATGAATTCAACAGAGGGCTTACATGGAGATTTAGGAATTATTAATCCAGAAGACATAGTTTTAGCTATTTCAAATAGTGGAGAAAGCGATGAAATTCTTGCAATAATACCAGCAATAAAAAATATAGGTGCATATATAATTGCAATGACAGGAAATATTAATTCAAGACTTGCAAAG…
FSDG_00561[1062279-1062821]	sTSB_overnight	-0.851993	0.889493	yqgN	putative protein YqgN	COG:COG0212	UniProtKB:P54491	Cytoplasmic	8.96	ATGAATAAAAAGGAAGCTAGAACTTTAATTAAAGAAAAAAGAATGAAGTTATCCCAAGCATATATTGATGTTGCTAGTGAAAAAATATTTGAAAAATTACTACAAAATGAAGATTTTAAAAATGCAAAAGCTGTTATGAGCTATATGGATTTTAAAAATGAAGTTAAGACAGATAAAATAAATGATTTTATAAAAAATTCTGGGAAAATATTAGTTTTACCAAAAGTTATAGATAAAGAAACTATGATTGCAATAGAAGATAAAAATCAATATATTATAAGCCCTTTTGGAAATAAAGAACCTAATGGAGAAGAATATAGAGGAAATATTGATGTGATTATCACACCAGGAGTTGCTTTTGATAGAAATAAAAATAGAGTAGGCTTTGGTAGAGGATAT…
FSDG_00562[1061699-1062286]	sTSB_overnight	-0.660189	0.185598	NA	hypothetical protein	NA	04_eggnog_v5_archaea:arCOG00905.faa.final_tree.fa	Cytoplasmic	8.96	ATGGACGAAATATCAGAATTATGGGAAGATTTAAAGTTTGAAGCTGGTAGCATAGGGAATGAACTATTGCCAAAAGATAGACAAGAAGTATATATTGGAATGGGAGATAGAAATGCAGATGTTCTATTTATAGGAAATGATCCAAAACTCTATTTAGCAGAAGACTACAAAGTTGAGCCTCAATCAAGTGGAGCATTTTTAATAAGACTTTTAGATGTTGTTGAATATTTACCTGAAACATATTATATAACTACACTTAGTAAAAGAGAAATAAAAATAAAAAATTTTAATGAAGAAGAAAGAAAAAAATTAATAGATTTACTTTTTATGCAAATTTTATTAATTTCTCCAAAAATTGTTGTCTTTCTTGGAAAAGAAGTTGCTCAATTAGTTGAAAAT…
FSDG_00563[1060907-1061689]	sTSB_overnight	-0.463024	0.933765	yycJ	Putative metallo-hydrolase YycJ	COG:COG1235	UniProtKB:C0SP91	Cytoplasmic	9.97	ATGAAAATTTCAATTCTAGGAAGTGGAAGTGCTGGAAATTCAACTTTTGTAGAAATAGAAGACTATAAACTTTTGGTAGATACAGGTTTCAGTTGTAAAAAAACTGAGGAAAAATTAGAAAAGATTGGAAAGAAATTATCAGATATTTCAGCAATTTTAATAACTCATGAGCATAGTGACCATATAAATGGAGCAGGAGTTATAGCAAGAAAATATAATATTCCAATCTATATTACTCCTGAAAGTTATAGAGCAGGAGCTATAAAATTGGGACAAATAGATAAATCCTTATTAAATTTCATTGATGGTGATTTTATTCTTAATGATAAAGTAAAAGTTTCTCCATTTGATGTTATGCATGATGCTGAAAGAACTATTGGTTTTAAATTAGAAACTCAG…
FSDG_00564[1060184-1060900]	sTSB_overnight	-0.431984	0.42419	sdh_2	Serine 3-dehydrogenase	NA	UniProtKB:Q9KWN1	Cytoplasmic	9.26	ATGAAAATTGCTTTAATTACAGGTGCTACTTCTGGTATAGGCTATGAAATATCAAAAAGATTATTAAAAATGAATTACACTGTCTATGGTATTGGTAGAAATTTTATAAAAAATAATAAGAATATTTTTAATGAATATGAAAATTTTATTCCTGTTACTTGTGATTTATCTAAACTTGATGATTTAGAAAAAACATTGCACTCCTTAAAAAAGATAAAATTTGATTTAATAGTAAATTCTGCTGGTGTAGGATATTTTGGTTTGCATGAAGAAATGAATATATCAAAAATTAAAAATATGATAACAATTAATTTACAAGCACCTCTTGTAATTACACAATATTTTTTAAGGACATTAAAAGAAAATAGAGGTATAATAATAAATATTTCATCAGTTACT…
FSDG_00565[1057979-1059850]	sTSB_overnight	-0.434847	0.369251	NA	hypothetical protein	NA	03_eggnog_v5_bacteria:COG1533.faa.final_tree.fa	Cytoplasmic	8.96	ATGTTATATATAGTAACAGCATTATATATTGAAGCAAAACCTTTGATATCATTATTTAATTTAAAAAAAGATAATACTTATACAAAATTTCAAGTATTTTCAAATAAAAATATAAAATTAATTATAAGTGGTACAGGTAAAATAAAATCTGCCACTGCTTTAACATACTTAATTTCAAATAAAGATATTAAAGAAAATGATTATATAATAAATATTGGTTTTATAGCAAGCTCAAATAATAATTCTCAATTAGGGGATATAGTATATATCTCAAAAATTCAAAATGCTTATTCAGATACAACTTTCTACCCTGAAATGATTTATAAACATAATTTCTTAGAGGGAAGTTTAACTACTTTTGATAAAATAATTGAGAATAAAATTGAAAATGTAGAATAC…
FSDG_00566[1057729-1057956]	sTSB_overnight	-0.402358	0.858574	NA	RelB antitoxin	NA	02_Pfam_A_v33_1:PF04221.13	Unknown	2	ATGGCTACATTAACAATTAATACAGATGAAAAAACAGCTGAAAATTTTTATGTTTTTTGTGAAGAACTTGGCTTGGATATGTCAACTGCTATAAATTTATTTATTAGGACTTGTTTAAGAGAAAAAAGAATTCCTTTTGAACTTAGTTTATTAAATAAAAAAAGTTCCAAAAATTTAGAGAATACACCCCCTTCAATAGAAGAATTAATGGAAAATTTAGATGTTTAA
FSDG_00567[1056991-1057656]	Aspirin_1mM_overnight	1.05995	0.238672	NA	YjbR	NA	02_Pfam_A_v33_1:PF04237.14	Cytoplasmic	8.96	ATGAGAGAGATAAAAGATTTTATCAAAAATAAAAAAATAGATTTGAAAAGGCTTAAAGGATTTGGTTTTAAATTAAAAGATAACTCTTATTACTATCATACTTTTTTATTAAAAAATCAATTTAAGATGACAGTTAAAATTAATTTAGATAATTCAATTTTTACTGAAATAATAGATACAGAAACTAATGAACCTTATGTATTATATCTTATAGAAAACAGAAGTGGATATAGTGAAAAAGTCTACAAAGCATATAGTGAAGTTTTAGAAAAAATAAAAAAAGAATGTTTTGAAGATGAGATATTTAAAGCTAATTATACAAAAGAGATTGTAGCTTATGTTAAAAATAAATATGGAGATGAATTAGAATTTTTATGGGAAAAATCTCCTAAAAATGCT…
FSDG_00568[1055586-1056887]	Aspirin_1mM_overnight	0.685421	0.418461	NA	hypothetical protein	NA	03_eggnog_v5_bacteria:30WRN.faa.final_tree.fa	Cytoplasmic	8.96	ATGTTTTTATTTAAGAAAAAAGAAAATTTATTTGTAGATATATTAGATTTAAAAGTAGATTGTAGTAAAATTATAAATATAAGAGAAGCAAAACTTGTTTATGTAAATGGTAAAGGTAAACTTACTGTTGAAATAGGAAAAACTGAACCTAATATTTGGCAAGCACCTTCTAAAATAAAGTTAAATGATATTCCTCTTATACAAAGTAAAGTTTCTGATATTCCTACTTGGTGTAATTTACTTGCAACAGGTTATGGTATAGAAAATGCTAATTGTAAAGAATTATTAGAAATACAAGAAAAAATTAATTCTGACTATGTAAATTTAGAAACATCTATAAATAATATGAAACCTTTATTAACTTTATTTAAAAGTGGATTTTATCTAATTGCTGATGCT…
FSDG_00569[1054844-1055494]	Aspirin_1mM_overnight	0.625577	0.273711	NA	hypothetical protein	NA	04_eggnog_v5_archaea:arCOG01656.faa.final_tree.fa	Unknown	2	ATGAGGTTGCTTATTTTATTTGTAAAAAATAAATTTTTAGGAGAATATAAGGTGAAAAATGCAGTAATTTATATACATGGGAAATATGGGACAGCAGAGGAAGCTGAATATTATAAAAAATTTTTTAAAGAAGCAGATGTTATAGGCTTTGAATATACTTCTGAATATCCTTGGAATTTTCAAAAGGAATTTTCTACTTTCTTTGATGAGATTTGTACAAAATATAAAAAAATATCAATAATTGCAAATAGTATTGGAGCATATTTTACTATGCTTTCATTAACTAATAAAAATATTGAAAAAGCATTTTTTATTTCACCAATTGTAGATATGGAAAAGTTAATTACTGATATGATGTTTTTAGAAAATATAACTGAAAAAGAATTATATAAAAAGAAA…
FSDG_00570[1054207-1054875]	Aspirin_1mM_overnight	0.0930595	0.976477	NA	hypothetical protein	NA	06_KOFAM_v96:K02169	Cytoplasmic	8.96	ATGAATTTTAATAAACATTACAATGTATATGAAAAATATTCATTGGCACAAAAACAGGTTGCTAAAAATCTGTTAGACTATATGGGAAAATCTAATATTTTTGATACTAAAATTAATTCTATTTTTGAGATAGGTTGTGGAACAGGTATTTTTACAAAAGAATATAGAAAATATTTTCTTCATTCTGATTTAATTTTAAATGATATATTTGATGTAAGAGATTTTATAAAAGATATAGATTATAACATATTTATACAAGAAAATATTGAAGAATTAGATATTCCTAAAAGTGATTTAGTTGTGTCTAGTTCTGTTTTTCAGTGGATAAAAGATAAAGATAGTCTTATAAGAAATATAGCAGAAAATACTGATAATTTATGTTTTTCTAGCTATGTTTCT…
FSDG_00571[1053599-1054189]	Aspirin_1mM_overnight	0.18995	0.620019	NA	hypothetical protein	NA	03_eggnog_v5_bacteria:COG2830.faa.final_tree.fa	Cytoplasmic	8.96	ATGTCTAAAATATATTTTTTTAATGGTTGGGGCATGGATAAAAACCTTTTAAATCCAGTTAAAAATTCAACTGAATATGATATAGAAGTTATAGATTTTCCTTATAATATAGATAAAAATTCTATTGATAAAGATGATATTTTTATAGGATATTCTTTTGGTGTATATTATTTGAATAAGTTTTTATCAGAAAATAAAGATTTAAAATATAAGAAAGCTGTTGGAATTAATGGACTTCCAGAAACTATTGGAAAGTTTGGAATAAATGAAAAGATGTTTAATATAACTCTTAATACATTAAATGAAGAAAATTTAGAGAAATTTTTGATAAATATGGATATAGATGATAGTTTTTGTAAATCAGATAAATTTTTTGATGAAATAAAAAATGAATTACAA…
FSDG_00572[1052465-1053598]	Aspirin_1mM_overnight	0.420582	0.68368	bioF	8-amino-7-oxononanoate synthase	COG:COG0156	UniProtKB:P12998	Cytoplasmic	9.97	ATGCAAAAAGAAAAAATTATACAAGAACTAGAAGAATTAAAAAATGACAATAGATTTAGAACTATAAAGACTAATGATAAAAGTCTTTATAATTTTTCTTCTAATGACTATTTAGGTTTAGCACACGATAAAGATTTATTACAAAAATTTTATCAAAATTATAGTTTTGATAATTACAAACTATCTTCATCTTCATCAAGATTGATTGATGGTTCATATTTAACAGTTATGAGATTAGAAAGGAAGGTTGAGGAAATCTACGGAAAGCCTTGCCTTGTTTTTAATTCAGGTTTTGACGCTAATTCATCAATAATAGAAACTTTTTTTGATAAGAAATCTTTAATAATAACTGATAGATTAAATCATGCAAGTATCTATGAAGGTTGTATTAATTCAAGA…
FSDG_00573[1051754-1052368]	Aspirin_1mM_overnight	0.344084	0.508332	NA	hypothetical protein	NA	02_Pfam_A_v33_1:PF13526.7	Cytoplasmic	8.96	ATGGAAAAAGAAAAATTAATTGAAGAGATATTAGAAAAAGAATGGGCATATTTTTCAAAATTAAATAATATTGGAGGAAGAGCAGCTTGCCAAGATAATAGAGAAGATTTCATTATAATGAGAAAATCTCAATGGGAAACTTTTAATGAAGAAACTCTTTTGTCTTATTTAGATGATTTAAATTCAAAAAATAATCCTTTATTTCAAAAGTATGGGCAGATGATGAAATATAATTCTCCACAAGAATATAAGAAAGTAAAAGATATTTTAGAAAATCCAAGTAAAAATAAAATAACTTTAATAGAAAAAATTATGTCTATTTATATGGAGTGGGAAAAAGAATTTTTCAAAAAATATCCAATATTTTCATCTATGGGCAGACCCTTGTACTCAACAGAA…
FSDG_00574[1049702-1051516]	Aspirin_1mM_overnight	0.0210252	0.867957	NA	hypothetical protein	NA	02_Pfam_A_v33_1:PF13228.7	Unknown	5.48	ATGTATTTAGATGAATTAAATAGACAAAGAGAAAAATGTCAGACAGAGGGAAATATTTTAAAAGAGATAGAAATTTTAAGAGAAATTTTAGCTGAAACTGAAAAGCAATATGGTATTGAAAGTGATGAATATATTAAAGCCTTAAATGAATTAGGAGGAACTTTAAAATATGTTGGTTACTATGATGAAGCTGAAAGAAATTTAAAAAAGTCTTTGGAGATTATAAAAAAGAAATATGGAGATAATAATCTTGCTTATGCTACCAGTCTTTTAAATCTAACTGAGGTATATAGATTTGCACAAAAATTTAATTTACTTGAAGAAAACTATAAAAAGATAGTAAAAATTTACCAGGATAATTCAGCTGATAATAGTTTTTCTTATGCAGGGCTATGCAAT…
FSDG_00575[1048613-1049683]	Aspirin_1mM_overnight	0.300872	0.533384	NA	EamA-like transporter family protein	NA	02_Pfam_A_v33_1:PF00892.21	CytoplasmicMembrane	10	ATGAAAGTAAAAAATATGGCAACTTTATTTGCTTTACTTGCTGCTTCAATATATTCAATAAATATTCCCTTATCTAAATTGTTATTAAAACATGTTGAAACAACAATGATGGCAGGTTTATTATATTTTGGTGCAGGGATAGGATTAATAATTCTTACTAATATTATGAAATTTATAGGTATCTCAAAAAAGCAAGAGCCTTTAACAAAAAAAGAATTACCATATACAATAGCTATGGTAATTTTAGATATTATTGCACCAATTTTATTAATGCTTGGTATATCAATGACAAATTCTGCCAATGTTTCACTTTTAAATAATTTTGAAATTGTTACAACTTCAATTATTGCATTGGTAATTTTTAAAGAGATTATATCTAAAAAACTTTGGATAGCTATT…
FSDG_00576[1047498-1048451]	sTSB_overnight	-0.0998612	0.889934	NA	MORN repeat variant	NA	02_Pfam_A_v33_1:PF07661.14	Unknown	2	ATGAAAAAATATCTATTAGGAGCTTTTCTAGTTATTGCTATGAATTTATTTGGAGCTAAATTATCAGAAGTAAAAGGTTTAGAAAAATTAAAAAATTACAATGAAATTAAAGATATGCAAGTAGAAAAAATAATTAATTATGATGTAACAAAAAGTATATCTAAAAAAATCTTTTCAGCCGAAGATAATAAATTTAACGGTGCTCTTGTAAAGAATGAAAATAATGATATAGTAGAAATTTCTTTTTATAAAAATGGTATAAGTGATGGAGTCTCATATACTTATTATCTAAATGGAGATTTAAAAAGTGTTTCAACATATAGAAAGGGAATGATAGAAGGTCCACAAGTTTTATATCGTCCTAATGGAAAATTGGAAAGTGAACAAGTATTTGAAAAT…
FSDG_00577[1046682-1047368]	Aspirin_1mM_overnight	1.01979	0.199115	NA	MORN repeat variant	NA	02_Pfam_A_v33_1:PF07661.14	Unknown	2	ATGAAAAGATATTCATTTATTTTTCTAATTATTTTATCAATATTTTTATCTTCTTGCTCTGCTATTAATGAATTTTTTGCAGAATCAGAAGTAAGAGATGCTAAGAAAATATCTTACTATGCACCAGTTGTCTATCAAAGACCATACGAAGAAACTGGAAATACTGCCTTAGTGCAAACTTTTGAAAACGGAAAACAAAATGGACCTTTTGAAGTTCATTATCTTGATGGAAAATTGCAAATAAAAGGTAATTATAAAGATGATAAAAAAGATGGTATATGGGAATATTATCGTGAAGATGGAACATTAGAAGGAAAAGTAACTTATAAGAATGATGAGGCTAATGGAAAATATGAAGCATATTTTGAAAATGGGAAAACATTATATTCTGACGGAACT…
FSDG_00578[1045306-1046292]	sTSB_overnight	-0.976831	0.0370333	xerC_7	Tyrosine recombinase XerC	NA	01_HAMAP:MF_01808	Cytoplasmic	9.97	ATGGAAATAAAGAAAATTGATGAAAAAAACTTGGTTGTTAGCCAAAGAAAAAAAAGAAATAGAGATACTAAAAAAACTATATTTGAAATATATAAATCTGAAAAAACTGTTAAAGATTATATGTTTCATTTAAAAGATTTTCTTCATTTTGTATATGATGGAGAAAATAATTTTTCTATTTCTGAGGTAATTCCATTGATGCAAGATATTGAAAAAGAAGATGTTGAAGCATATATAGTACATTTATTTGAAGATAGAAAATTAAAAAAGACTTCTGTAAATACTATTTTATCTGCATTAAAATCTTTATATAAAGAGCTTGAAAGCAATGGTTTAAAAAATCCAGTTAAATATATAAAACTTTTTAAAGTGAATAGAAATATTGAAAATATATTAAAA…
FSDG_00579[1044975-1045271]	sTSB_overnight	-0.320282	0.690578	NA	Stress responsive A/B Barrel Domain protein	NA	02_Pfam_A_v33_1:PF07876.13	Cytoplasmic	8.96	ATGTTAAATCATATAGTTATGTGGAAAATAAAAGAAGATGTTACAGATAAAGAAAAGGTTAAGTTAGGTATAAAAAATGGCTTAGAAGGGTTATTTGGTAAAATTGAAGAATTAAAAGAAATTAAAGTTGAAAGATTTATGGAAAGTACAAGTACTCACGATATTGCATTATTTGTTAAGGTTGATAATGAAGAAACATTAAAAAAATATGCAACAAATCCTTTACATGTTGAAGTAATAAAAAAGTATATCAAACCTTATGTTTATGATAGAGTATGTATAGACTTTTTTGAATAA
FSDG_00580[1043984-1044853]	sTSB_overnight	-0.675534	0.324445	NA	hypothetical protein	NA	03_eggnog_v5_bacteria:2ZXBD.faa.final_tree.fa	Cytoplasmic	8.96	ATGAAAAAAATCGGACTTATTGTGGTTTTAACACTTAGCTTTTTATTATTAACTAATTGTAATAAGGATGAAAAAAAGGAAACTGTTGCAGTAAAATATGAAAATAAAAATCCAAAGATTAAATTTTCTGATGATACTTATAAATTATTTGAAGAATTTGCAGAAAATAAAAAAGAAATAATGGAAAAATTAAAGACTTTAAATAAAGATGAAGCAAATAAACTTTATGAACAATATGTGGAAGATAATGAGAATATTTTATATAAAATAGTAGAAGTAACAGAAAAATTTTTAGATAGTATTTACTATGGTTCAGCAGAGGAACAGTTTACAGAAAAAGATTGGAATGATACTAATAAAATTTTAAATAAATATGATTTAGAGCTTTGGGATATAGGA…
FSDG_00581[1042364-1043983]	sTSB_overnight	-0.630032	0.391466	NA	hypothetical protein	NA	03_eggnog_v5_bacteria:32WSE.faa.final_tree.fa	Cytoplasmic	8.96	ATGAAAAAAATTTTAATTATCATATTTACAATAGCAATTTTTGTTATAGGAGGTATATTTGGCTATAAAAAAATTCTTTCTATTGAGAAAGAAAATAAAATTATTCAATTATTTAATAAAGACTCTTTAGAGAATTTTTCTAAAAATAAAAATGAAATGTTAGAAAAATTAAAGACATTGAATAAGGAAGAGGCAGATAAACTTTATGAACAATATTTAGAAAGTAATAATATAATATTGGAAAATTTAAATATAGAACATGATAAACTTTTGTCAGGTGGTATCTATAATAATGAGGATACTTCTGAAAATTTCACTGATGAGGAATGGAAAATAGCCAATAAATTTTTAAATAAATATGATTTAGAACTTTGGTATCTTGCAAGAGGTACTTGCATA…
FSDG_00582[1040744-1042363]	Aspirin_1mM_overnight	0.175159	0.737322	NA	Tetratricopeptide repeat protein	NA	02_Pfam_A_v33_1:PF13174.7	Unknown	5.48	ATGAAAAAAATTTTAATTATTATATTTACAATAGCAATTTTCGTTACAGGAGGTGTATTTGGCTATAAAAAAATTGTGTCTGATGAAAGAGAAAAGAAAATTATTCACATGTTTAATAAAGATGTTTTAAATAGTTTTGTTGAAAATAAAAAATCTGTTATAGAAAGATTAAAAACTTCTAATAAGGAAGAGGCAGATAAAATCTATAATGAATATTTAGAAACTAACCAACTTATATTAGAAAATATAAACACAGAGCATTTAGATTTTTTAAATAATATCTATAATAAAGATTCAGAATATTACTTTACAGAAAAAGATTGGAAAACTGCCAATAAATTTTTAAATAATTATGATTTAGAGATTTTTGATTTAGCCGAGACAGAGGTTAGTATAATA…
FSDG_00583[1040190-1040654]	Aspirin_1mM_overnight	0.455421	0.431206	NA	hypothetical protein	NA	03_eggnog_v5_bacteria:2ZC54.faa.final_tree.fa	Unknown	2	ATGGGACTTATGGATTTAGTAAAAAAAGCATTTTTAGGGGCTACTGATGAGGAGAACAGAAAAAATAAAGCAAAAATGAGAGAAATATTTAATGAGAGTGTTCCTAATGGTGATGATTACAAATTGATTTATTGTCACATGGAAAATTTTACTAATGCAATTATTGTTAAAGTTACAAAGCATGCTAATTTTATTGTTGGATATAAAGAAGGAGAAGTTGTAGTAATTCCTGTTAATCCAGATTTATTAGATTATGATAAGGCAATTATTTTCAATAAAAAGAATGGAAGTACAACTAAAACTTCATTGGGATATTGTATAGTATCTAATCCAGAAATTTCTTTTCAATTTGTACCTATTACTTATGAACCAGCATTAGCTGGAAAAAAAGATTATTCA…
FSDG_00584[1039607-1040167]	sTSB_overnight	-0.301291	0.990017	NA	hypothetical protein	NA	02_Pfam_A_v33_1:PF08747.12	Cytoplasmic	8.96	ATGGTGAAGATAATGAAAGATAGATTTAAAGAATTGATAAAAAAAATCAAAAGTGATGAATTTTATAATAATAGAGGTTTAGCAAATGAAGTTCCTTTTTATATTTTTGACTATAACTCTAAATATGAGTTAGAAATAAGGGATTTTGTAAAAAATAAATTATTACCAAGTTTGGAAGATGATGATAGATTAAAAGCAGTGGAAATTGATATATTTGAATTACTCCTTGAAAGTATGAGAAATGATAATATTTTAGATGCGGCTTTTGAAATTGAAGAAAAAAAAGGTACAAAATTTTTATACGAAAAATTAAAAAAGAGTTTTAATACTGAAATAATTATGAGGTATATTTCACAAAAAGCTAAGGATAAAAATTTTTTGATATTAACTGGTGTTGGA…
FSDG_00585[1039021-1039605]	sTSB_overnight	-0.90849	0.3355	NA	hypothetical protein	NA	02_Pfam_A_v33_1:PF08849.12	Cytoplasmic	8.96	ATGGAATACAGAGCTATCACAGCAGAAAATTTCTATTTAATTGAGATGAGAAATACTTGTAAATTTATTTTAGAAAATAAGACTGAAGAAGATTTAAAAAATTTATTAAAAGCAAATAATATTTTAGAAACTGTTAGTGAAAGTAATTTTTCAAAAAAATTTAATACTATAAATAAAAGACTAAAATCTTTAACTGATAATTTAAAAAAACAGATAGTAGATACTGATTTAGCTTCTGTTAGATTTATTAATCTTTATAGTATACTATGTAATGAAAGATTTATATTGGAATTCTTAGAAGAAGTAGTCAAAGAAAAATATGATAATTATGATTATTATATAAAAGAAAGTGATTTTTCAAACTATATGGAAACTAAGTCTGAACAATCAAAAGTTATT…
FSDG_00586[1036990-1039005]	sTSB_overnight	-0.0534376	0.812824	NA	Putative ATP-dependent Lon protease	NA	02_Pfam_A_v33_1:PF13337.7	Unknown	2	ATGGATATAAATGAAATTGGAAGTAAAGTTTTTGAAGGAAAAATTGTAAGAAAAGATTTAGTTTCAAAAATAAAAGGAGGAGCAAATGTTCCTGTTTATGTTTTAGAATATTTACTTGGAATGTATTGTAATCAAACTGACGAAGAAAGCATTGAAGAGGGAATGTCAAAAGTAAAAAAAATACTTGCTGAAAATTATGTTCGCCCTGATGAAGCAGAAAAAGTAAAATCTAAAATAAAAGAAATTGGAGTATACAATGTTATTGATAAAGTAACAGTTGTTTTAAATGAAAAAAAAGATAGATATGAGGGACATCTTTCAAATTTAGGTGTTAGCAATATTGAAATTCATAAAAGTTATATAAAGGATTATGAAAAATTATTGAGTGGTGGAATATGG…
FSDG_00587[1034468-1036981]	sTSB_overnight	-0.339372	0.600024	NA	PglZ domain protein	NA	02_Pfam_A_v33_1:PF08665.13	Unknown	5.48	ATGGAAATAGATAAAATTAAAGAAATGCTTGAATATAGATTTAGTTTAACTACCGAACTTCCACAAAAAAGACATATAATTTTTTGGTATGATTCAAAAAAAGAATTTAAAGATTTAATGGATGACTTAAATTTAACTGATGTAAAAATAATTAAATTAACTAAGTCTGTTGATAAAAAAGGAGAAGCTATCTATACAAATATATTTAAAACAAAATATACTTTGGAAGTTATTGATACTGAGTCTAATTATTTAATTTATAGTGAATATCCTAGAGTTATTGATAGTGAAAATTATCTTTTAGATATAGAAAAATACTCAGAATTTTTTGAAGCAGATAAATCAGCAATGATAGTTGAAGAATTAAAATTAGATAGAACTAATTATAGATTTGGAGAA…
FSDG_00588[1032120-1034381]	Aspirin_1mM_overnight	0.112098	0.939547	NA	Subtilase family protein	NA	02_Pfam_A_v33_1:PF00082.23	Cytoplasmic	8.96	ATGAATGATATTCTTCAATTAAAAGGTAAATTTGAGCAAAGAAAAAATGAATCTAAACCTGGAGCTTCAAATATTCCAAAAGAAAAAAAAGTTAGATTAGAACATTTAAAAAAATTGAAAGATGATTTAATTAATGTTAGGAAATTTTGGAAAAATGAAAAACTTTTAATTAATCCATTAATAAGTTTATATTATAGAACTGTTGTTGCAAAAAGCAATAGAGTGAAATCTATTCTTGAAACTTCTCCAAAGAAAAATAATGATAGTATTGTAGGAGCAAAATTTTCTGATTCAGATATTAAAAAACATATAATTACTCATTGCATAAGTAGTAAAGTTTTAGATGATGCAATAATTAATTTAGAAACTATTATCAATCTTTTTTATAAAACATTTGGA…
FSDG_00589[1031085-1032113]	Aspirin_1mM_overnight	0.376041	0.903436	NA	ATPase family associated with various cellular activities (AAA)	NA	02_Pfam_A_v33_1:PF00004.30	Cytoplasmic	8.96	ATGAAAAAAGGAAATGTTATAAATTTAATAAAATATTATTCTGAAAATAACGATTTAGCTTTTAGAAATGAGGCTTATGAAATAGCCAAAGATTTTGATAAAACTGGGGATTATCAATTAGCTGAATATATTATGGGATTACTTTCTGATGTAAATACTTTTATTCCTCAAATAGATGAAAATAAATTAGTATTTCTAAAAAAATTAGAAATAAATGATGAACCTTTACCACTTCCTGATGAAATTAAGAAAGATGTTATTGGGATAGTAAATGCTGTTGGTCATAATATAGGGATAAATAAATTTTTATTTCAAGGTGCACCAGGAACTGGGAAAACAGAAACAGTAAAACAACTTGCTAGAATATTGGATAGAAATTTATTTGCAGTAGATTTTGCA…
FSDG_00590[1029331-1030959]	sTSB_overnight	-0.631777	0.69735	NA	putative AAA-ATPase	NA	02_Pfam_A_v33_1:PF09820.10	Cytoplasmic	8.96	ATGAAGAAAATCCCAATAGGAATAAATGATTTCAAAACCTTAATTGAAAATAATTATTACTATATTGATAAAACAAAACATATAGAAGATATTTTAAATGATGGTTCAGAAGTTATTTTATTTACTCGTCCAAGAAGATTTGGAAAAACATTAAATATGTCAATGTTAAAATATTTTTTTGATATTGAAAATAAAGAAGAAAATAAAAAGTTATTTAATGATTTATATATAAAAAATTCTGAATATATAAGTGAACAAGGGAAACATCCAATTATATATATTTCATTTAAAGATTTAAAAGCTAAAAATTGGGAAGATTCTATTTTCAAATTGAAAAATCAATTAAAAGATTTATACAAAGAATTTCTTTATTTAAAAGATAGTTTAGATGAGATTTCA…
FSDG_00591[1027698-1029257]	sTSB_overnight	-0.403081	0.968442	NA	Helicase HerA%2C central domain	NA	02_Pfam_A_v33_1:PF01935.18	Cytoplasmic	8.96	ATGGAAAAAATAAAAATTGGAAGAGTAGTTGAAATTGAAGGTCTAAATATTATTATTGAAATTAATGAAAAAGAAATCTCAGAAAAAATAAACTTTAAAGTAGGAAATCAAGTTACTCCTGTATTAATAAATAAACTTATATCAATTGCATTATTGAATGGTAAGGAATTAATTGGAAAAATTGAAAAGATTGTTGAAAATAATAGATTTTATACAGAAGAAAATTTTAAAAAACAAAATAATAAAATTTGTATTTTTGCTAGTCTTATTGGGATATATAATTATTATACAAAAAAATTTGATGAAGGAATAAATAATTTTCCATTTATAAATTCTGAAGTTTATTCTATTTCCTCAGAAATAAAGAAAAATATTATGAGTATAAGTTCTGAATATAAA…
FSDG_00592[1026268-1027698]	sTSB_overnight	-0.984385	0.477367	NA	SIR2-like domain protein	NA	02_Pfam_A_v33_1:PF13289.7	Cytoplasmic	8.96	ATGGAGTATATTTATCAAAAAAGTTTATATCAATTTTTAAAAAAAGAAGAAATTAATAAAATTTTTATAAATGAAGACTCAAAAGAAAATAAAGAAGTAGAAATTGATGATGATATTTTAGATTTTTTCTTACAAAACTTAAAAAAAATTATAAAAAAAGAACCATTTGAAAGTAGAAATGAAGCAGAAAAAAAGAAATTTGATGATATTTTAAAAAGACTAAAAGAGAAAAATTTAACATTTTCTAGAGATAAACTAGAAAATTTATTAAAAGAAAAATATGGAATAATTAGAGAAAAAATAGCTCCTTTCATTACTTCTGATAATCTTAATTTTTTAATTAGTAATGGCTGTTCTATTTATACTGGTTCTAAAGGTATAAATAATACAACAAAAAGT…
FSDG_00593[1024430-1026268]	sTSB_overnight	-0.43594	0.344191	NA	AAA domain%2C putative AbiEii toxin%2C Type IV TA system	NA	02_Pfam_A_v33_1:PF13304.7	Cytoplasmic	8.96	ATGTTTCCGATATTTATGTGGGTTAAAAAATATAAAAGTTTAGAGAATTTTCAAGTAAATTTTGATAAGAGTTATAATATTAAATTTGAATATAAAGAAAATAGAATAAAAAAATTAATAATTAAGAAGAATATAAATAAAATTCCTAAACATTTTTATGGTAGAAATATAAATAGCATAAATATTATAATTGGTAAAAATGGGACAGGGAAAAGTAGTATATTAGAAATGATGAGTTTATTTGATAGAGTTAATGGAACTTATAAAAGCTATGTTGACTATCCTAGAGAGTTTTTAATAATCTATAAAACTAATAATGAAAAAGAATTTGTATTAGAGGGATATCATGAAAATGATGATGATAAATATTTTGAATTTTTAAAGATGCCTAAAGACTCG…
FSDG_00594[1023395-1024417]	Aspirin_1mM_overnight	0.30287	0.832894	NA	hypothetical protein	NA	03_eggnog_v5_bacteria:30WWX.faa.final_tree.fa	Cytoplasmic	8.96	ATGATAAGGATAGATGTAAGTGAGATAAAAAACTGGGAATTAATAAAAAAGAAACATTCAGAATGGTATGAAAAGAAAATTTTGCCTAACATAAAAAAAGCACATACTTTATTATTATCTAAAAAAACAAAAGATGATTCTATAAAAAAATACAAAGAACTACTTAAAAAGATAATAGAGAGAGGTGAAAATTATGTTATAGAAGAGGAATTATTTCTAGGTTATGATGATGATGAAATAAAAAATATATTAGATTTAATAAAAAAATTAAAAAATGATTTTAAAAAGTCAAATTTATCTGAAGATTACTTGCCTCATAAACTATTTTCTTATGATAAATTTCCAAATCACACAGGAGAATGGAATAGACATAAATTATTATCTTTAATGGAAATAGAG…
FSDG_00595[1021301-1023379]	Aspirin_1mM_overnight	0.236993	0.822366	NA	KAP family P-loop domain protein	NA	02_Pfam_A_v33_1:PF07693.15	Cytoplasmic	8.96	ATGTTTTATTCAGAAAAACCAATAATTTCAAAAAATGAAGATTTATTAGGGAGAAAAAAAGCTGTCAGTGACCTAGCAAAAGAAATTGAACATTATAAGAATAAAGATAGTTTAACAATTGGAATAGTTGGTAAATGGGGAAGTGGAAAAACTTCATTTATAAATATGGTATTGGAAAGTTTTAAAGGCAACAATAATTATATAGTAATAAAATTTAATCCTTGGAATATTTCTTCAAGAAAACAACTTATAAGTGATTTTTTTCTTCAATTATCCAATAATATAAAGAAAGAAAATGAAAGTAATGAAATTATAGGAACTATTGGGAAATCACTAGGAACACTATCAAAATTTTTTAAACCACTAGGTCTTATTCCACCTCTTTCACTATTAGGTACT…
FSDG_00597[1016637-1017407]	sTSB_overnight	-0.0211134	0.688666	NA	hypothetical protein	NA	03_eggnog_v5_bacteria:32SEQ.faa.final_tree.fa	Cytoplasmic	8.96	ATGAGTAAAAAGAAAGAATATATTGCAATTATTTCAGAGGGAGAAAAAACAGAAAAACAAATAATAAATAATTTACAAAGAAATTTTCCAACTTTTAGTAATAAAATAATATTTTTATCATATAAAACGAATATCTATAAACTTTTTAAAGAAATTGAGAGAGATGAAGATATTGATATTATAAATCTTCTGAAAGAAAGACAAATCAAAGCTAATAAAATAAGAAATGATGTTGAAAATATTGATGTTTCTAATATTAATAGTGACGATATTTCACAAATTTACTTATTTTTTGATTATGATGGGCATGATCCAGAGTATTCAAATGAAAAGATTAGCCAGATGATAGAAATATTTAATAATGAAACTGAGAATGGAAAGTTATATATTAGTTATCCA…
FSDG_00598[1015532-1016644]	Aspirin_1mM_overnight	0.55527	0.240359	NA	AAA domain%2C putative AbiEii toxin%2C Type IV TA system	NA	02_Pfam_A_v33_1:PF13304.7	Cytoplasmic	8.96	ATGTTAATAGAATTTAAAGTAGAAGGATTTAAAAATTTTGAAAAAGAATTAGTTTTTGATTTGAGTAAAACAAGAAACTATAATTTTAATGAAAATGCAATAAAAGATGGAATTGTAAAAACAGGATTAATATATGGAATTAATGGAAGTGGAAAATCAAATTTAGGTTTAGCTATTTTTGATATAATTTTACATTTAACAGATAAAGAAAAAACTATTAATCTATACGATTATTATTTAAATCTTACTAACAGTAACACTATGGCAAAATTTTATTATAAATTTAAGTTTGGAAATGATATTTTAGAATATGAATATCAAAAAGATAAGCCACAAAATTTAGTGAGTGAAGTAGTAAAAATAAATAATAAATTAATAGCAGAATATGATTATTTAACT…
FSDG_00599[1011636-1015388]	sTSB_overnight	-0.707314	0.560994	NA	hypothetical protein	NA	04_eggnog_v5_archaea:arCOG05219.faa.final_tree.fa	Cytoplasmic	8.96	ATGTCTGATTTAGCTATAAAAAATATTTTGCAAAAAGATATTGAAAGAAAAATAAATGGGGTTGTAAAGGCAGATAGTAATGAAAAAGACACTGTAATTACAGAATTAAATGAATATGTTGTTACAGAAGAAATTAGAGAAAGATTAACAAAGTTTTTTGATAAATATGTTGATTCAATTAATTTTCCAACTGAGGATATGGGAGTATGGATTTCAGGTTTCTTTGGTTCAGGAAAATCTCATTTTCTAAAAATGATAGGACATATTTTAGAAAACAATACTTATGATGGAAAAAAAGTCGTAGATTTTTTTAAAGATAAAATAGATGATGCAATTTTAATGGGAAATATTGAAAAAGCTGCTGAAATTCCAACTGATGTAATTTTGTTCAATATAGAT…
FSDG_00600[1010554-1011477]	sTSB_overnight	-0.100461	0.917265	NA	hypothetical protein	NA	03_eggnog_v5_bacteria:325CB.faa.final_tree.fa	Cytoplasmic	8.96	ATGAGCTTTAAAGATGATACAGAAAAAAGTATGTCAAATTATATTAAAAAGCCAGTAGTAGATAATGAAAATAATATTAAAAATTATGATACATCTTTTTGGTCGCCAATATTAATTGATGATTTAAGCTTAGCTTTTTTATATAGTCAACAATTTCCTATTTCTAGCTCTGTACCTAAATCAACATATAATACTGCTTATATTATTAAACCAAAAAAGAAAATTGCTGAGAAAAAAATAAATATTGAAAATAATATTGACACAATTGAAACTCTTTTACCTAAAATCAATGCTGAGCTTGAAAAAATAAAAAAAGAAAGAAACAAATCTTTTTATCCATTAAAATTTGATAAAAGAGAGCTTGAAGATACACTTTATATAAAAAATAGGAAACTTAAA…
FSDG_00601[1009842-1010534]	sTSB_overnight	-0.0942984	0.565636	NA	hypothetical protein	NA	03_eggnog_v5_bacteria:30WDE.faa.final_tree.fa	Cytoplasmic	8.96	ATGGATGAGGGTCAAATTGCTGTTATAGTATCAATTTTAATACTTATATGGCTTGCTTTTTTTTGGAAATCACCAGAAGAAAAATTTAAAAGAAAAATAAAAAAAACTATTGAAAAACAAAAATCTCATTTTTCAGAAATTTCTATCATTTTAACTGCTGGAATTTATACTGTTGGTATTGATTTTCCACAAGGGAAATATACTTTAACTGCAAAAGAAAATTATGGAGATGTTATTACTTCTGATAATGTTAAAAATGGAATTAATCAAACTTTAGGAGTTGGATATAGAGATATTGCATCTGAATTTAATAATCTAATATTAGAAAATGGAGATACTTTAACAATAGATGGTGAGTTAGTGCTAAAACTTTATTCTCAAAGGGTTAATTTAGTAGTA…
FSDG_00602[1009195-1009809]	sTSB_overnight	-0.244412	0.246907	NA	hypothetical protein	NA	03_eggnog_v5_bacteria:30WDE.faa.final_tree.fa	Cytoplasmic	8.96	ATGTCTGATGATAATATAAAAAAATATGGGGAAGTTTGCTTTACTCTCTTAAATGGAACATATATCACTGGTATGGACATACCTGAAGGAAAATATAAGCTTGTAGCTAAACACGGCTGTGGTGATGTATATAGTTCCAACGAAGAAATGGGAATAAATGAATATATGGAAGCAGAAACTAAAATTGATGATAGTGATGAAGATAATCAAAATGCTACTGAATTTTCTAATCTTGTGCTAAAAGTAGGAGATAAAATAACTATTGTAGATAGTTTAGTCTTAGAATTTTCTTCTAAAAATGCTAATTTAACTCAAAGTATTGTTAGAAAAGAAATTGGAAAAGAAGTAACTTTAAAAAAAGGTGTATATACTTGTGGGAAAGATTTTGAAATAGGCATT…
FSDG_00603[1008866-1009165]	sTSB_overnight	-0.243005	0.879012	NA	hypothetical protein	NA	03_eggnog_v5_bacteria:341W1.faa.final_tree.fa	Unknown	2	ATGAAAAAAATTATTATTTTCTTATTATTAATTTTATCAATTTGTATATTTAGTCAAGAGAAAAAAGAATATGAACCATATTTAATAAGAAATGGAGAAAAATTACTTGCTTATAATGACGATGCAGATGATACAGAAGAAGATGAAGAGTATGATACGGAAGAGTATGATTCAGCAGAAGAAGATCCATATTATTGGGAAACTTATATTGAAGATGATACAGTAGAAAATGATATAGATCTTTATGAAGACCCAATAGAAGATGATACAGAAAAAAATATGGCAGATTTTAGAAAATAA
FSDG_00604[1008012-1008806]	sTSB_overnight	-0.412873	0.193278	murI_1	Glutamate racemase	COG:COG0796	UniProtKB:Q8Y7N7	Cytoplasmic	8.96	ATGGCAGAAAAAACTCAAAGAATAGGTATATTTGATTCTGGTTTAGGAGGAACAACCGTACTTAAAGAAATGATAAAATCTCTTCCCAATGAGGACTATATATATTATGGAGATAATGGAAATTTTCCTTATGGTTCTGGAAAAACTAAAAATGAACTTCAAAAATTGACTGAAAGAATCTTAGATTTTTTTGTAAAAAATAATTGTAAATTAGTAATAGTAGCTTGTAATACTGCTTCAACTGCTGCTATTGATTATTTAAGAGAAAAATTTTCCTTACCTATAATTGGAATTGTAGAAGCAGGAGTGAAAATAGCAAGTAAAAATACTAAAAATAAAAATATTGCTGTGATATCAACTAAATTTACAGCAGAATCTCATGGTTATAAAAATAAAGCT…
FSDG_00605[1004674-1007940]	sTSB_overnight	-0.253857	0.481486	NA	hypothetical protein	NA	02_Pfam_A_v33_1:PF00176.24	Unknown	5.48	ATGAAACTTGATTTATTAGACATAGAAACTCAATATATAAATAATAGAAATTTAAACTATGCTAAAAAACATTATATAGAATTAGAGGATGGAATTATAAGATTAGAAATAACTTATATTGATAAAATAAATTCTACATTTATAGAGATGGAAAGTATAATTGCTGGCTATGAAAATGAAACTTCTCTAACAATAAATGATGAAGGAAATTATGAGCATAGTTCATGTACTTGTGGTTTTCATAATTCTATGGAACCTTGTGGACATGTTTGGCAATTAGCAAAATATGTTATGGATAATAATTTAGAAGCTCCTTACAAGTATGAAAAAGATGAAGTTAGAGAAGAAACTATTGAAAAATATTTTGAAAAAAGAAGTAAAATAATTCAAGAAACAATT…
FSDG_00606[1003571-1004611]	sTSB_overnight	-0.344874	0.453892	glpX	Fructose-1%2C6-bisphosphatase 1 class 2	COG:COG1494	UniProtKB:P0A9C9	Cytoplasmic	9.97	ATGAAAAGAGAGCTAGCTTTGGAATTTGCAAGAGTTACAGAAGCAGCAGCACTTGCTGCATATAAATGGGTTGGTAGAGGAAAAAAAGAAGCAGCTGACCAAGCTGGTGTAGATGCTATGAGAACTATGCTTAATAGGCTTGCAATTGATGGGGAAATAGTAATAGGAGAAGGAGAAATTGATGAAGCTCCTATGCTATATATAGGAGAAAAAGTTGGACAAATCTATAATGAAGAAGAAAAAGATTCAGTTACCTATGTTGACCCCGTGGATATTGCTGTTGACCCTGTTGAAGGTACTAGAATGACTGCCCAAGGACAACCAAATGCTATAACTGTGTTAGCTGTTGGTAAAAAAGGAAGTTTCTTAAAAGCTCCTGATATGTATATGGAAAAATTA…
FSDG_00607[1003260-1003574]	sTSB_overnight	-0.574457	0.564307	NA	Septum formation initiator	NA	02_Pfam_A_v33_1:PF04977.16	Unknown	2	ATGAATAAAAGATTGTTATGGCTTATAGTAATAATTATTTTATTATTATCAAGTTTTAATGTTGTACCTCAAATTAAACATAGTCTTTCTAAAAAAAAGAGTACAAAGGAAGAAATTATTGCTGTTAATAAAAAAATTGAAGAAGTAAAAGCAGATATAGAAAAATATGATAAAAAGATTGCTTCCTTAGATGATGAATTTGAAAAAGAAAGAGTAGCAAGGGATATGTTCCAGATGGTAAAGGAAAATGAAGTAATATACAAATATGTAGAAAAAAATAATAATAAAACTGAAAATACTGAGGAGGAAAAATGA
FSDG_00608[1002743-1003267]	sTSB_overnight	-0.0740216	0.6585	def	Peptide deformylase	COG:COG0242	UniProtKB:P96113	Cytoplasmic	9.97	ATGGTTTATGAAATAAAAAGATATGGAGAAGAGGTATTAAAACAGATTGCAAAAGAAGTAGAATTTAATGAAATAAATGATGAATTTAGAAAATTTTTAGATGATATGGTTGAAACTATGTATGAAACAGATGGAGTTGGACTTGCTGCACCACAAGTAGGAGTGAGCAAAAGAGTTTTTGTTTGTGATGATGGAAATGGAGTTGTAAGAAAAGTTATAAATCCAATAGTTGTTCCTTTAACAGAAGAAACACAAGAATTTGAAGAGGGATGTCTAAGTGTTCCAGGAATATATAAAAAAGTTGAAAGACCTAAAAGAGTCCTATTAAAATACTTAAATGAAAATGGTGAAGAAGTAGAAGAAATTGCAGAAAATTTTTTAGCTGTTGTAGTACAACAT…
FSDG_00609[1000433-1002733]	sTSB_overnight	-0.313552	0.423727	priA	Primosomal protein N'	COG:COG1198	UniProtKB:P17888	Unknown	5.48	ATGCAATACTTTGATATTTATATAGACTCAATGAAAGGAATATACACTTACTCTGATAAAAATGATGAATTTGAAGTTGGAGAAAATGTTATTGTACCTTTTAGAAATATAAAAAAATCAGGTTTTATAATAAGAAAAAATTTTAAAGAGAGTTTTGAGTTCAAAGTATTGAATATTTCATCTAAGGTAAAAAATTCATTAAAATTATCAAATGAGCAAATAAAACTTATAGAATGGATGGTAGATTATTATCTAGCTTCCTATGATAGTGTAATAAAGGCTATGATACCAAAGAAAATTAAAATATCTTATAACAATGTTTATTCTATTAATCTTAATAAACTTGATATTTTAAGTAAATATTTGAATAATGAGATAATTAAATATATTTTTTCTTTA…
FSDG_00610[998243-1000417]	Aspirin_1mM_overnight	0.0439862	0.984096	spoVD	Stage V sporulation protein D	COG:COG0768	UniProtKB:Q03524	CytoplasmicMembrane	10	ATGATCTATTTAGTATTTTCTCTTGCAGTGGTCAGTAACTGGGGAAAGAAACAATTATTTTCAAAAAGAAGCAGTATAATGTTATTGATTATACTCTTTTTTCTAATTCTTTATGCACTTAGATTGCTTGGTATACAATATCTTCAAAAATCAAAATATGAAGCTCTTATGAATGAGCAATTATTAAGTATCAGTAAAGAAAGTGGACAAAGAGGTCTAATATATGATGATAAAGGGAAAAAATTAGCTTTTAATAAGAGAAAATACACAATTTCTATTAATCCATCTCTTTTAAATGATGAAAAATTACACGATGAAATTATAAAAGATATTGAAGCGATAAGAGATAGTAAGATAGTAAAATTAGAAGATAATGTGGTAGAAAATTTATTAAAATTA…
FSDG_00611[997009-998259]	sTSB_overnight	-0.344616	0.367013	NA	Virulence factor BrkB	NA	02_Pfam_A_v33_1:PF03631.16	CytoplasmicMembrane	10	ATGAAAAATTTATTTGAAAATTTTGGTTCAAAGAAATTTAATACTAAAAATTTAAAATTGATGTTGAAAAGAGCATACGAAAAGTATCAAAGTGCTAATTCTAGCTTTTGGGTAACATCTCTATCTTTTTATACTATCTTGGCAATAGTTCCAATACTTGCTATTCTAGTTAGTTTAAGTAGTTGGTTTGGAGCAGAAGACTATATAATAAATCAGATTAAAGATATAGCTCCTCTAAAAGGTGGAACATTGGAATTACTTACTGATTTTTCAAATAATTTATTAATGGATGCCAGAAGCAATGTTTTAGCAGGAGTAGGTTTCTTATTTTTAGGTTGGACGTTTATACAAATGTTCTCTCTTATTGAAGCTTCTTTTAATGAGATTTGGCATATAAAA…
FSDG_00612[996664-996993]	sTSB_overnight	-0.170224	0.782464	NA	hypothetical protein	NA	03_eggnog_v5_bacteria:32MUU.faa.final_tree.fa	Unknown	2	ATGAAAAAAGTTTTAGCAATATTAGCTCTATTATCTATGACTTGTGGAGCAACAGAAATTTTATCAGAATATTATGTTATGGAAAAAGTTTTACCACTTTTGACAGAAGCACAAACTTATACAATAAATGGACAAGAAGTAAAAGCAATCAAAGTTGACAATAAAGTTTTAAAGGCTTTAAATACAACAGATGATCCTTTTTACTACTATAATTCAGCTAAGGAAAAGAAAATGGTAAGATTAGGAGATTATATTTTAACACCTATGACTTTTTCCTCAATAGATTCAGCAAGTTCGAGTTATTTTAATAATAATTTTATAAAAAAATAA
FSDG_00613[995456-996646]	Aspirin_1mM_overnight	0.0801547	0.730008	NA	Aspartate aminotransferase	COG:COG0436	UniProtKB:C6C2Z3	Cytoplasmic	9.97	ATGAGAATTTCAGATAGGGTTAAAAATATGAAATATTCAGCTGTTAGAAAATTAGCTCCTTTGGCTACTGAAGCAGAAAAAAAGGGAATAAAAGTTTACAGATTAAATATAGGGCAACCTAATATAGAAACACCTAAATTGTTTTTTGAAGGTTTAAAAAATATACCAGATCATGTTATAAGATATGCAGATTCAAGAGGAATATCTGTTTTATTAGAACAAGTTATAGAAGTTTATGCAAGAGATGGTCATTTTCTAAAAAAAGAAGATATAATTGTTACAGAAGGTGGAAGTGAGGCTTTAACATTTGCAATGCTTGCTATTTGTAATCCAGATGATGAAGTTTTAATTCCAGAACCTTTTTATTCAAATTATAAAAGTTTCTTAGATATTTCAGGA…
FSDG_00614[992523-995234]	sTSB_overnight	-0.170147	0.682744	NA	PD-(D/E)XK nuclease superfamily protein	NA	02_Pfam_A_v33_1:PF12705.8	Unknown	5.48	ATGAATAAATTAATTTTTAATTATTTAGCTTACAATAATCAAAATCAAAATGAATTATATTTTAAAATGAATAAAATCATAAATGAAGATAGTTCAGACAATACTCTTGTTGTTGTAGAAAGTGGAATGGCACAAAAACATTATTTTGCTTATGTGAATAAGTCAAAATTATTAGTAAAAAATAATATTATTGCTTTTGAAGATTTTTTAGATAAAATTTTTCTTTCAAATAAAAAAGTTTTAGGAGATATCAAAAGATTTTTTCTATTTTATTCTTGTTTAAAAGAAGATATTAAAAAGAAATTAAATATCAGTAATTACTTTGAATGTATAGAAATTGCAGATGACTTTTTTGAATTTTTTTCCTATATAAAAAATAAGGATATGTTAAAATTTTTA…
FSDG_00615[989306-992530]	sTSB_overnight	-0.596624	0.534195	recB	RecBCD enzyme subunit RecB	NA	01_HAMAP:MF_01485	Unknown	5.48	ATGAATAAAATAAAAAATTTAGTTCTAAAAGCTAGTGCAGGAACAGGTAAAACTTATAGACTTTCACTTGAATATATAGCTGCCTTATCTAAAAAGGGAGATATAGAACCAATAGATTATAAAAATATCTTAGTTATGACTTTTACAAGAAAGGCAACTGCTGAAATAAAAGAGGGAATATTAAATAAACTTTCTGAATTTATGGAAATATATGAGATAAGTAAAAATTCTGAGCTTTCTGTAATAGAAGCTATTTCAAACAGTAAATTGATAGATAATAAAAAAAGAAATAATTATCTTAATCTTATTGAAAGTATTAAAAATATTGAGCAAAATTTACTTATAGATAATAATTTTTTAGAAAATCTATCAAAAGTTAATAAGGAGATTATTAAGAAT…
FSDG_00616[987645-989030]	sTSB_overnight	-0.213646	0.516884	glgA	Glycogen synthase	COG:COG0297	UniProtKB:P39125	Cytoplasmic	9.97	ATGAAAGTTCTTTTTGCAACAGGGGAAGCATTTCCTTTTGTAAAAACAGGTGGCTTAGGAGATGTTTCATATTCTCTACCAAAGGCCTTAGTACAAAAAGAAAAAGTAGATGTTAGAGTTATTTTACCTAAGTATAGCAAAATTTCAAAAGATTATTTTAAAAATGCTAAACACTTAGGACATAAAGAAATCTGGGTTGCTCATCACAATGAATATGTTGGGATAGAGGAAGTTGAACTAGAAGGAATTATCTATTATTTTGTAGATAATGAAAGATATTTTAAAAGAATTAATGTCTATGGTGAATTTGATGATTGTGAAAGATTTTTATTTTTCTGCAAAGCAGTAGTTGAAACTATGGATATTACAAAATTTAAACCTGATATTATCCATTGTAAT…
FSDG_00617[986465-987628]	sTSB_overnight	-0.366447	0.517169	glgD	Glycogen biosynthesis protein GlgD	COG:COG0448	UniProtKB:P39124	Cytoplasmic	8.96	ATGATTAGAAATTATATGGCAATAATTTATTTAGGTGAAAATAAAGAAAATATTAGTCCTTTAACAAAAGTTAGAGCTTTGGCATCTATTCCTGTTGGAGGCTCATATAGAATTATAGATTTTTCCCTATCTAATGTTGTTAATGCAGGAATTAGAAATGTGGGGTTATTTTGTGGTAATGAAGAATTAAACTCCTTAACTGACCATATAGGCATGGGAGCAGAATGGGATTTGGCAAGAAAAAAAGATGGTATATTTATTTTTAAACAAATGTTAGACAGTAATTTTTCTTTGAATCAGTCAAGAATTAGAAAAAATATGGAATATTTTTTCAGGAGTACACAAAAAAATATAGTTGTGTTAAACGCTCATATGATATATAATTTGGATATTGCTGAT…
FSDG_00618[985295-986443]	sTSB_overnight	-0.769593	0.752743	glgC	Glucose-1-phosphate adenylyltransferase	COG:COG0448	UniProtKB:P39122	Unknown	2	ATGAAGAAAAAAAGAATCATTGCTATGATATTAGCAGGTGGACAAGGTACTCGTCTTAAAGAATTAACAGAAGATATTGCAAAACCTGCTGTGGCTTTTGGAGGCAAATATAGAATAATTGATTTTACTTTAACAAATTGCTCTAATTCTGGTATAGATACTGTTGGTGTGTTAACTCAATATGAACCACGTATTTTAAATAATCATATCGGTAGAGGTTCTCCATGGGATTTAGATAGAATGGACGGAGGAGTTACAGTTTTACAACCTCATACAAGAAAAAATGATGAGAAAGGTTGGTATAAAGGAACAGCCAATGCTATCTATCAAAATATTAAATTTATAGATGAATATGATCCAGAATATGTTTTAATTTTATCAGGCGATCATATCTATAAA…
FSDG_00619[983439-985265]	sTSB_overnight	-0.297901	0.999549	glgB	1%2C4-alpha-glucan branching enzyme GlgB	NA	UniProtKB:P30537	Cytoplasmic	9.97	ATGTCAGGACAAGTGGAACAATATTTATTTCATCGTGGAGAATATAGGCAAGCCTATGAATATCTAGGAGCACACCCAACACGAAATTCTACTATATTTAGAATATGGGCACCAGCTGCAAAATCAGTAGCTGTTGTTGGAGATTTTAATGATTGGACAGCAAGAGAGGAAGATTATTGCCGAAAACTTAATAATGTAGGTCTTTGGGAAGTTGAAATAAAAAAAGTTAAAAAAGGTTTTTTATATAAGTATCAAATAGAAACTTCTTGGGGAGAAAAGATATTAAAATCTGATCCTTATGCATTTTATTCTGAACTTAGACCACATACTGCTTCTATTGTAAATGGAATACCAAAATTTCGTTGGGGTGATAAAAAGTGGCTTAATAATAGAGAAATA…
FSDG_00620[981039-983411]	sTSB_overnight	-0.678026	0.519636	glgP	Glycogen phosphorylase	COG:COG0058	UniProtKB:P39123	Cytoplasmic	9.97	ATGGAATTTAATAAAGAAAAATGGAAAGAGAAATTAGAGGAGAGATTATTAGAAAATTTTTCAGTTACTTTAAAAGATGCAAGTCCTTTTGAAGTATATAGAGCCTTGGGAGAAACTGTTATGAGTTTTATAGCTAAGGATTGGTATGAAACAAAACAGGAATATTCTAAGACAAAACAAGCATTTTACCTATCAGCAGAATTTTTAATGGGAAGAGCTTTGGGGAATAATTTGATTAATTTAGGAATTGATAAAGAAGTTAAAGAATTTTTACAAGAATTAGGAATAGACTATAACCAAGTGGAAGATGAAGAAGAAGATGCTGCACTTGGAAATGGTGGTTTAGGAAGATTAGCAGCTTGTTTTATGGATTCACTTGCCACATTAAATTTACCAGGA…
FSDG_00621[979529-981049]	Aspirin_1mM_overnight	0.0539298	0.902397	malQ	4-alpha-glucanotransferase	COG:COG1640	UniProtKB:Q59266	Unknown	6.58	ATGAAAAGAGAATGTGGAATTTTATTAGCAATTAGTTCTCTTCCAAGTTCTTATGGTATTGGAGATTTTGGGAAAGAAGCATATCGTTTTGTTGATTTCTTAGTGTCCTCTGGACAAAGTTTATGGCAAATATTGCCATTATGTCCTGTGGAATATGGAAATTCTCCTTATCAATCACCTTCTACTTTTGCTGGAAATTTTTTATATTTAGATTTAGAAGATTTAGTTAATAATAAATATTTAACACAAAAGGATATTGATATATTAAAACAAGGAGTATCCTATATAGATTATGAATATATTAAAAGCCAGAAAAAGTCTTTATTGAGAAAGGCTTCTCAGGCTTTTTTTTACAAAAAGAAAGAAGAAAAAGATTTTAAAAAATTTCAAAAAGAAAAT…
FSDG_00622[973249-979248]	sTSB_overnight	-0.116095	0.536215	NA	Autotransporter beta-domain protein	NA	02_Pfam_A_v33_1:PF03797.20	Unknown	4.72	ATGGATAATAATCTGTATAAGGTAGAGAATAATCTACGCTCAATTGCAAAAAGACATAAGTCAGTTAAGTATTCAATTGGCTTAGCAATTTTATTTTTAATGTTAGGAACAAGTGCATTTTCTGAAGATGTGATGACAAATGAACAAATAGCTTCATCAAAAGAAAATTTGAGAAATTCAATAGGAAGTTTACAATCAAAAATTAATCAAGCAAAAGCAGAAAATGAAAAGGGATTAACTGGATTAAAATTAGAATTAATTCAATTAATGGAACAAGGAGATCAAGTAGTAAAATCACCTTGGGCTTCATGGCAATTTGGAGTTAACTATATGTACAGTAAATGGAATGGTACATATAAAGGAAAAGGAGATAAAGCTGAAAAATATCCTTTTGAAGGA…
FSDG_00623[972580-972843]	sTSB_overnight	-0.117628	0.583591	NA	Antitoxin Phd_YefM%2C type II toxin-antitoxin system	NA	02_Pfam_A_v33_1:PF02604.20	Unknown	2	ATGATAGTTGTAAATTTTTCAGAATTAAGAAAAAATTTAAAGAATTATGGAGAGAAAGCTGTTGAAAACAAAGAAGAAATTTTTATATCAAGAAGAGATAAAAAGAATTTAGTATTATTAAGTGTTGATAAATACAATGAAATAATAAAAAAAATAGAAAAATATGAATATTGGAAAAAGATAGATGATGGTATAAAAGAATTAAATGCAGGTATAGGAGTTCATCATTTAATTGAGGTTGATGATGAAGATAAGAATAGATGA
FSDG_00624[971599-972381]	sTSB_overnight	-0.485055	0.385183	NA	hypothetical protein	NA	03_eggnog_v5_bacteria:2ZBAS.faa.final_tree.fa	OuterMembrane	9.49	ATGAAAAAAACTTTATTATTAATATTTTCTATTTTATGTGTTAATTCTTTTTCTTATGTTGAAAGAAACGATCAAGTTGGGAATAGAGGACTTGAACTTATAAGAGAAAGTAACATTAATCAAAATATGGGACTGTCTAAGGAAAGTGGAAGTACACAAATAATTGATGCATATAGAGGAAATGGAAAATTTGCTAAGACAAAAGGTTTTATGATAGGAACAACAAGTAATTTTGTTGCCTACCCTAATATTACAGCAGGAGTTACTGTTGCCTATGATAAATATAAATACAAACCTGATAACAATGATTATTGGGGAAGAGATTATGATGTAAATACTTATTTTTCATATAAATTGGATAAAAACTTATTTACAGTAGGCTTTGGATACTCTCAAGCA…
FSDG_00625[970894-971580]	sTSB_overnight	-0.360555	0.598702	ybhL	Inner membrane protein YbhL	COG:COG0670	UniProtKB:P0AAC4	CytoplasmicMembrane	10	ATGTATTACAATATGAATGATATTGATGTTAGAAGTTCTAATAATTTTTTAAGAAAAGTATTTTTATATATGATATTAGGTGTTGGAATTTCTTTTGGAACAGGAATATATTTATACCAATTTAATCAAGAACTATTAATTTCTTTATTAAGATATTTTAATATTTTGTTAATTGCTAGTGTTGGAATAGTTTTAGTATCAGATTTGATGTTAAGAAAATTATCAGCAGGTGTATTAAGAATATTATTTCTATTGTATTCACTTATAATTGGAACAGTTTTTAGTACTATTGGTTTTCTATATTCACCATTAGCTATACTCTATGCTTTTGGGACTGCACTTACAATATTTGTTGTGATGGCAATTTATGGATTTATATCAAAAGAAGATTTAAGTTCT…
FSDG_00626[968373-970871]	sTSB_overnight	-0.435816	0.0543193	menE_2	2-succinylbenzoate--CoA ligase	NA	01_HAMAP:MF_00731	CytoplasmicMembrane	7.88	ATGTCAATAAAGTATTTATATGACAGAAAGAGAATAGCTGTTACCTATGGTGAGCAAAAAATTTCTTATGCAGATGTAATAAAATATGCAAATTATTATTCAGAATTTTTAGATATCACAAAAGGCGATAGGTCAGCTCTTATGATGGAAAATAGACCAGAATCTATTTTTTCATTTTTTTCAATATGGGCTAAAAAAGGTATAGCAATAAGTTTGGATGCTGGATATACAGTGGACCAACTTGCTTATGTTCTTGGAGACTCAACGCCAAAATATCTTTTTGTGTCAAATAAGACTAAAAAAGTTGCTGAGGAAGCTAATTCAAAACTAAATAATATTATAAAAATTATAAATGTTGATGAACTTGTGTTGCCAGCTGAGTATAAAATAAAAAAAGAA…
FSDG_00627[968211-968360]	Aspirin_1mM_overnight	0.164615	0.463456	NA	hypothetical protein	NA	NA	NA	NA	ATGAATTTTTATTTAAAATTATTGATAAAAATTTTGGAAAAATCTATGACTGCAAAAGATAGTGAAATTTTAAAAAAATTAAAATCAGGTTATGACTTATCAAGTGAAGAAAAAAAAGAACTAGAAGAGCTTATAGATAATTTGATTTAA
FSDG_00628[967369-968202]	Aspirin_1mM_overnight	0.775284	0.219467	ttcA	tRNA-cytidine(32) 2-sulfurtransferase	COG:COG0037	UniProtKB:Q8ZP88	Cytoplasmic	9.97	ATGGAAAATCTAATTACAATTAAAGAAATAGATGAAATGTTTTTCTTAAACAAAAAAGAGAAGATTGAAGAAAGTTTAAGAACTACATATAGAAAAAAAATATGGAGAAATTTCATAAAAGCAATAAAAGATTTTGATTTAATAAAAGATGGGGATAAAATAGCAGTAGGAGTATCAGGAGGGAAGGATAGTTTACTACTTTGTAAATTATTTCAGGAATTAAAGAAAGATAGAAGTAAAAATTTTGAAGTAAAATTTATTTCAATGAATCCTGGTTTTGAAGCTATTGATGTATATAAATTCAGAGAAAATCTAATAGAAATGGGAATAGATTGTGAATTATTTGATGCTAATGTTTGGCAGATAGCATTTGAAGAATCACCAGAGAATCCTTGTTTT…
FSDG_00629[966278-967072]	sTSB_overnight	-0.553039	0.338297	yigL_1	Pyridoxal phosphate phosphatase YigL	COG:COG0561	UniProtKB:P27848	Cytoplasmic	8.96	ATGAAGTTAGTAGTTTCTGATTTAGATGGAACTCTTTTAAATGATGACAGTGAAGTAAGTAATGAAACAATACAAGCAATAAAAAAATTAAAAAACAATGGTGTAGAATTTGCCATTGCAACAGGGAGGAGCTTTAACTCTGCCAATAAAATTAGAAAAAAGATAGGGTTAGAAATTTATTTAATATGTAATAATGGAGCAAATATATACAATAAAGATGGTAAAATGATTAAAAATAATGTTATGCCAGCTGATTTAATAAGAAAGATTGTAAAATTTTTAAATAAAAATAATATAGGATATTTTGGTTATGATGGAACAGGAGAAAATTTTTATGTTCCAGAAAATATGGAGATAGATCCTGTTCTTTTAAAAGAACATATCCCACATTATATTAGA…
FSDG_00630[965404-966267]	sTSB_overnight	-0.521559	0.61709	glpE	Thiosulfate sulfurtransferase GlpE	NA	01_HAMAP:MF_01009	Cytoplasmic	8.96	ATGATAAACTTGGTTGATAATATATCAGCATATTTTGATGATGATTTTATAAATATAATTTACAAAGATTTAAAAATCAATGGAGCTAGTGATGAAGAAATTGAAAAATTGTTAAAAGATAAACATAGAGATTTGCCTATGATGGAAATAAATACTTTTCAATTAAATAACTATAAGTTAGGAAGTATAAGTTTTACTTCAAGAGAATTAGAAAATTTAAAAATAGATTTTGTTGAAGAAAAATTGTTATCTAATGATTATAATGGAAATAACCCTACAAATAAAATAGTCTATTTAAAAGTATTATTTGATAAAGAAAGTAAAAAGATTTTAGGTTGTCAAATTGCAAATGAAAAAAATATTGAAGCAAGACTTAATGCAATTAAAACTATAATGGAA…
FSDG_00631[963413-965407]	Aspirin_1mM_overnight	0.140766	0.621456	aroB	3-dehydroquinate synthase	NA	01_HAMAP:MF_00110	Cytoplasmic	9.97	ATGAAAAAAATTTTTGATGATATTTATGTCGGTTCAAATATAATTTCAAAATTAAATGATTATACAAAAGATTTTGATAAAATCTTAATTTTTTCAAATGAAACAATAGCTGACTTATACTTTGAAAAATTTAAGTCAGCTTTGAATGAAAAAGATAAGATTTTTTATTTTGCAATAAAAGATGGAGAAGAATATAAAAATATTGAAAGCATATTACCAGTTTATGATTTTATGTTGGAAAATAATTTTTCAAGAAAATCTTTAGTTATCAGTCTTGGTGGTGGAGTTATCTGTGATATGGGAGGCTATATTTCAGCTACCTATATGAGAGGTATAGAATTTATACAAGTTCCCACTTCACTTCTTGCACAAGTTGATGCAAGTGTTGGAGGAAAAGTT…
FSDG_00632[962485-963306]	sTSB_overnight	-0.304668	0.0541035	NA	hypothetical protein	NA	02_Pfam_A_v33_1:PF16138.6	Cytoplasmic	8.96	ATGAAGAATAAAATATATAATTTCTTTATAATTTTTTTGTTTTTTGCTTTTCAAATTTTTATATATGCAGATATAAATTATGTAAACCCAAAAGGAATGACAATAGAAACAAGATATAATGTTCCTAATGGATATAAAAGAGTTAAGATTGAAAAAGAGAGTTTCGCTGAATTTCTAAGAAATCAAAAGTTAAAACCTTATGGAGAAAAAGCTCTATATTACAATGGCAAAGAGAAGCCAAATACTGGAATTTATGATAGTATATTGGATGTAGAAATAGGAAAAGAAGATTTACATCAATGTGCAGATGCTATTATCTTACTTAGGGCTGAATATCTTTATTCAAAAAAAGAATACAATAAAATTAATTTTCATTTTACCTCTGGTTTTGGAGCTAAA…
FSDG_00633[960811-962466]	sTSB_overnight	-0.0380692	0.878625	sppA_1	Protease 4	COG:COG0616	UniProtKB:P45243	CytoplasmicMembrane	7.88	ATGTTCATTTTATCTGCATTGCTACAAGCAGTGATTGTTTCAATAGTTGTTATAATTGTTCTTCTTATTCCTATATTTTTTATTTTAGGAAAGTTTAAAAATAAAGATAAAGTTTCTTTAAAGGGAGTTAAAACGGTAGTTTTTAATTTAAATGAGCTTGTAGAAGATTATATGATATCTACTATATCTATCAATAAAACTTTATCTCATGAAGCACTTTTAAAAGCCTTAGAAAATTTAGTTAATGATAAAAAAATTGAAAAAATAATAATAGATGTTGATGAAGTTGATTTATCAAGAGTACATATTGAAGAAATAAAAGAAATTTTTGAAAAATTATCAGTCAATAAAGAAATTATTGCAATAGGAACAACTTTTGATGAGTATTCTTATCAAGTT…
FSDG_00634[960099-960617]	Aspirin_1mM_overnight	0.518921	0.503042	nudF	ADP-ribose pyrophosphatase	COG:COG0494	UniProtKB:P54570	Cytoplasmic	9.97	ATGAAATTTACACATATATCAAAAAAGCAAGTTTTTAAAAATGATGTAATAACAGTTTTTGAAGAAAAATTAGAACTGCCTAATAATAATATTGTAACTTGGACATTTACAGGAAAAAAAGAAGTTGTTGCAATAATAGCAGAGATAGAAGGAGAAATTATTTTTGTGAAACAATACAGACCTGCAATAAAAAAAGAACTTCTTGAAATTCCAGCAGGTTTAGTTGAAAAAGGGGAAGATGTTTTTCTTGCTGCTAAAAGAGAATTTGAAGAAGAAGTTGGTTATAGAGCAAATAAATTAGAAAAGATATGTACTTACTATAATTCAGCAGGGGTAAATGCAGGGCAATATCATTTATTCTATGCAAGTGATTTGGAAAAAACTCATCAACATCTTGAT…
FSDG_00635[959327-960097]	Aspirin_1mM_overnight	0.26871	0.747511	NA	Putative TrmH family tRNA/rRNA methyltransferase	NA	UniProtKB:Q7A794	Cytoplasmic	9.97	ATGGAAATTATAGAAAGCAAAGAAAATAAATTAATAAAATCTTTAAAAAAATTAAAACAAAAAAAGTATAGAGATAGTGAAAATAAATTTTTAGCAGAGGGATATAAATTTTTAGATTATAATTATTCTCCTGAAATAATAATTATTAGAGAGGATATTTACCAATCTAATTTTTATTTTGAAAAATTAAATAAAATTTCTTGTAAAAAAATAGTTGTAACAACTAAAATTTTTGAAGAATTAAGTTCACAGGAAAACTCACAAGGAGTTATAATTCTATACAATAAAAAAAATAATGATTTAAAATCTCTTTCAAATAATTTAGTTATTTTAGATGATGTGTCTGACCCTGGGAACTTAGGAACAATCATAAGGATTTGTGATGCAACTAACTTTAAA…
FSDG_00638[956935-957720]	sTSB_overnight	-0.206004	0.709661	NA	ABC-2 family transporter protein	NA	02_Pfam_A_v33_1:PF06182.12	CytoplasmicMembrane	10	GTGAAAAAATATTTTAAAATTTTTAAAATAAGTTTGATTAGCTACTTAGAATATAGAGTAAATTTTGTGTTATCTTTTTTATTTTCCTTAGTTCCTTTTTCAGTGAGTGTTCTGCTATGGGTAGCTGTTGCTAAACATAGTGAATTTATAAAAGTAAAAGAAGTAGTTAGTTATTATTTTGTAATTCTTATAGTCAAAAATATAACTACAACAAATTCAATTATTAGATTTTCTGATGATATAAGGCTTGGAGAATTGAATAAATATCTTTTAAAACCATATAATTACTGTTTCTATAATTTAATGGCTGATTTACCAGAAAGAATAGTTTTTATTGTTATGAACTTTATTCCTTTAATTTTAATTTATACTTTTTTACATAATTATATTAATTTAGAT…
FSDG_00639[955903-956919]	sTSB_overnight	-0.449983	0.135261	btuD_1	Vitamin B12 import ATP-binding protein BtuD	NA	01_HAMAP:MF_01005	Cytoplasmic	9.12	ATGTCAGTGCAGGAAGTTAATAATGAATATGTAATTTTAACTGAAAATTTATGTAAAGATTATACTTATTATAAAAAAGAAGCTGGATTAAAAGGTAGTTTAAAAAATTTATTTCATCGTGAAAAAATTATTAAAAAAGCTGTACAAAATCTTTCTATAAAAATTCCTAAAGGAGCTATTGTCGGGCTTATTGGTTTGAATGGAGCAGGGAAAACTACAACTTTAAAAATGTTGACAGGTATCATAATGCCAACAAGTGGTAAAGTAGATGTGTTAGGATATTTTCCTTTTGATAAAAAGAAAGAATATTTACGCCATATTGCTATGGTTATGGGAAATAAAAGTCAACTTTGGTGGGATTTACCAGCATTAGATACATTTGAATTAAACAAAATAATC…
FSDG_00640[955134-955922]	sTSB_overnight	-0.625928	0.271428	NA	ABC-2 family transporter protein	NA	02_Pfam_A_v33_1:PF06182.12	CytoplasmicMembrane	10	ATGGAATATAAATTTAATTTTTTAGTAGGAGGAACTTTTGAGCTTGTATGGATGGCTATGTATATAATATTTATAAATGTAGCATTTTTACATACCAAAGATATAAATGGCTGGAATAAATATCAAATGTTAATGCTTACCTTTCAAGGTGGACTTATGGATTCAGTATTTACATTTGCAGTAGTACCAGGGCTAAAAAGATTACCAGAATTGATAAATATGGGAACATTAGATTTTTTATTGTTAAAACCTGTCAATAAAAAATTTAATATTTCATTTAATGAATTTGATATTCCACAAATAAAAAATATTTTTATAAATATATTTGGGATTATTTACTGTATAAAAAAACTCCACATAATACTAACACCTACAAAAATTTTAATATATATTTTATTG…
FSDG_00641[953188-954990]	sTSB_overnight	-0.315866	0.585718	pepF1	Oligoendopeptidase F%2C plasmid	NA	UniProtKB:P54124	Cytoplasmic	9.97	TTGAAAGATAGAAATGCAATAGATAAAAAATATAAATGGAACTTAAATGATATTTATGAAAATTATGATATATGGGAAAGTGATTTAGAAAAATTTGAAAAACTTACAAAAGAAGTTCCAAAATTTAAAGGTGAAATTAAAAAGAGTGCTGAAAAATTTGTAGAATTAGAAATATTAATGGAAAAGATAGCAAAACTTTTAGATAGATTGTATCTTTATCCATATATGTTAAAGGATTTAGACTCAACAGATGAAATTACTTCTATAAAAATGCAAGAGATAGAAATGATTTACTCAAAATTTGCAACTGAAACTGCTTGGATAAGCCCAGAAATGTTAGAAATTCCAGAAGAAACTATGAATGAATGGATAAAAAAATATCCTGAATTACAAGAAAGA…
FSDG_00642[952456-952935]	sTSB_overnight	-1.07256	0.0185944	luxS	S-ribosylhomocysteine lyase	COG:COG1854	UniProtKB:Q9RRU8	Cytoplasmic	8.96	ATGGAGAAAATAGCAAGTTTTCAAGTTAATCATAAAAAATTAAATAGAGGGATCTATGTTTCAAGATTTGATGAAATAAATGGTAATTATATAACAACTTTTGATGTGAGAATGAAATTACCTAACAGAGAACCTGTTATAAATATTGCAGAGTTACATACAATAGAACATTTAGGAGCAACATTTTTAAGGAATCATCCTACTAAAAAAGATGATATTATTTATTTTGGACCTATGGGTTGCAGAACAGGTTTTTATCTTATTTTAAAAGGAAAATTAGAATCAAAAGATATAGTTGAGCTTATGAAAGAAATGTTTAACTTTATAAGTAAATTTGAAGGAGATATCCCAGGAGCTTCTGCTGTGGAATGTGGCAATTATTTAGATCAAAATTTACCT…
FSDG_00643[951219-952442]	sTSB_overnight	-0.314898	0.0317473	NA	Uracil permease	NA	UniProtKB:A0A2A5K1W4	CytoplasmicMembrane	10	ATGGAAAAACTTAGTTTACAAACAAAAATTGTTTTAGGAATGCAACATGTACTTGCAATGTTCGGAGCAACTGTATTAGTACCTTTTTTAACAGGGCTTAATCCATCAATAGCACTCATTTGTGCAGGAGTTGGAACTTTAATATTCCACAGTGTTACAAAAGGAATTGTACCTGTGTTTTTAGGTTCATCATTTGCGTTTATTGGAGCAACTGCATTGGTTTTTAAAGAACAAGGCGTAGCTATATTAAAAGGTGGTATTATATCTGCTGGGCTTGTATATGTTATTATGTCTTTTATTGTTTTAAAATTTGGTGTTGAAAAGATAAAATCATTTTTTCCACCAGTTGTCGTAGGACCAATTATAATGGTTATAGGGTTAAGACTTAGTCCAGTGGCA…
FSDG_00644[950732-951115]	sTSB_overnight	-0.166275	0.607218	NA	hypothetical protein	NA	03_eggnog_v5_bacteria:COG5496.faa.final_tree.fa	Unknown	2	ATGTTAGAAGTTGGAATGAAATTAGAAGTTGAAAAAGTTGTAACTGAAAATGATACTGCTGCAAAAGCTGCCTCAGGGTCTGTTGAAGTTTTAGCTACTCCTATTATGATAGCTTGGATGGAAGGAGCTTCTTTAAATTTGGTACAAAAAGAATTAGAAAATGGATTAACAACTGTTGGAACAGAAGTTAATATCAAACATTTAAAAGGAACTTTGGTTGGAAAAACTGTTAAAATAATTTCTGTTTTAAAAGAAATAGATAGAAAAAAACTTGTATTTGATGTAGAAGTTTTAGAAGATGGAATTGTTGTTGGAACTGGAACTCATACAAGATTTATTATTGATCCAATAAAATTTTATGAAAAATTAAAAAATACAAAATAA
FSDG_00645[950035-950658]	sTSB_overnight	-0.513802	0.431517	thiN	Thiamine pyrophosphokinase	COG:COG1564	UniProtKB:O34664	Cytoplasmic	8.96	ATGAAAATTGCTTATTTATTTTTAAATGGTGAATTAAGAGGAGATACAAAATTCTACTTGAATTTTATTAAAAAACAAAAAGGAGATATTTATTGTGCTGATGGAGGGGCTAATATCTGTTATGAATTAAATTTAATACCAAAAGAAATCTATGGCGATCTAGATTCTATTAAAGATGAAGTAAAAAAATTTTATCAAGAAAAAGATGTTGAATTTATAAAATTTCAAGTTGAGAAAGATTATACTGATAGTGAATTAGTTTTAAATGAAATTCAAAATAAATATGATATTATTTATTGCATTGCAGGTTTAGGTGGAAGTATAGACCACGAACTTACAAATATAAATTTATTAGATAAATATTCAAATTTGATTTTTATTTCTCAAAAAGAAAAAATT…
FSDG_00646[949199-950035]	sTSB_overnight	-0.614646	0.452234	NA	Deoxyribonuclease	NA	UniProtKB:D3SGB1	Unknown	2.5	ATGAAAAAAGGAAAATTATTATCAATTATATTTGCATTATTTTTTAGCTTATCTATTTTAAGTTTAGCAGATGAAGCATATATAGCAAGTTTTAATATTTTAAGATTAGGTGCTGCAAAAAAAGATATGGTACAAACTGCAAAAATACTAGAAGGTTTTGATATAGTTGGTTTAGTTGAAGTTATAAATAGAGATGGTGTTGAAGAATTGGTAGATGAACTTAATAAACAAAGTGATGAAAAGTGGGATTATCATATATCTCCATTTGGTGTAGGTTCATCTAAATATAAAGAATATTTTGCCTATGTATATAAAAAGGACAAGGTAAAATTTATAAAATCAGAAGGTTTCTATAAAAACGGGAAAAGCTCACTTTTAAGAGAACCTTATGGAGCAACA…
FSDG_00647[948285-949016]	sTSB_overnight	-0.332202	0.663598	serB1	Phosphoserine phosphatase SerB1	COG:COG0560	UniProtKB:P9WGJ3	Cytoplasmic	8.96	ATGATAGCAGCATTTTTTGATGTGGATGGAACAATATATAGAAATGCTTTACTTATTGAACATTTTAAAAAATTAATAAAGTATGAACTTTTTGATGATATTCAATATAGGTTAAAGGTTGAAGAAGCATATAATCTTTGGGACACAAGAAAAGGGAATTATGATGATTATTTACTAGATTTAACTAAATTATATGTAGTTGCTATAAAAGATTTACCTGTAAAATACAATGATTTCATCTCTGATCAAGTTTTATTATTGAAAGGTAATAGAGTGTATACATATACAAGAGAAATGATTGAATGGCATAAAAAAATGAAACATAAAGTATTTTTTATATCTGGTAGTCCATCATTTTTAGTTTCAAGGATGGCTGAAAAGATGGGAGTTGATGATTTT…
FSDG_00648[947827-948249]	Aspirin_1mM_overnight	1.57842	0.140694	nsrR_2	HTH-type transcriptional repressor NsrR	NA	01_HAMAP:MF_01177	Cytoplasmic	8.96	ATGAAAATAAAAAATGAAGTTAGATATGCTTTACAAATTGTATATTATCTTACTTTACATAGAGATAAGGATATTATTTCATCAAATGAAATATCTGCAGAAGAAAATATTCCAAGATTATTCTGTTTACGTATAATCAAAAAACTTGAAAAAGCAGGAGTTGTGAAAATATTTAGAGGTGCAAAGGGAGGATATATTTTAACAAGAGACCCTAAAAGACTCACTTTTAGAGATATTATAGAAATTATAGATGATGATATAGTATTGCAACCTTGTATAGATAGTTCTACTATTTGCTCTACTAGAGGTGCAGATTGTAGTATTAGACATGCATTGAAAAAAATTCAAGATGAATTATTAGATGATTTTGATAAGATTAATTTTTATGATTTAGTAGAA…
FSDG_00649[946466-947638]	sTSB_overnight	-0.539274	0.0630771	sstT_1	Serine/threonine transporter SstT	NA	01_HAMAP:MF_01582	CytoplasmicMembrane	10	ATGGAAAAAGAAAAAAAAGGTGATACTCTGATTATTAAGTTGGTTCTTGGAGTAATAATCGGAATAATCATAGGATTGGTTTCAAATGAGCAAGTAATTTCTGTAATTTTACCAATTAAGTTTTTTTTAGGAGAATTAATATTTTTTGTTGTGCCATTTATTATAATTGGTTTTATTGCACCAGCAATAACTCAATTAAAAGCAAATGCTAGTAAAATGTTATTAACTATGTTAGGATTATCTTATTTGTCATCAGTTGGAGCTGCATTTTTTTCTGCAACTGCTGGCTATATATTGATACCAAAGTTGCATATAGTTTCTAATGTTGAAGGATTAAAAACATTGCCAGATATATTGTTTAAAGTTCAAATTCCACCAGCTATTTCAGTAATGGGAGCT…
FSDG_00650[945001-946284]	Aspirin_1mM_overnight	0.375309	0.342987	NA	hypothetical protein	NA	UniProtKB:P42626	Cytoplasmic	9.97	ATGGAAACTAAAATTGAAAAAGTTCTTAAAATTCTTGAAGAAGAAATTGTTGCAGCGGAAGGTTGTACAGAGCCAATAGCACTATCATATGCAGCTGCAAAAGCAAAAAGAATTCTAGGCTCTGTTCCCAATAAAGTTGATGTATTCTTATCAGGAAATATAATAAAAAATGTAAAAAGTGTTACTATTCCAAATAGTGAGGGTATGGTTGGGATAGAACCTGCTATTGCTATGGGTATGATAGCAGGTGATGACAAAAAAGAACTTATGGTTATAAGTGATGTTACACATGAACAAGTGGAGGAAGTAAGAAATTTTTTAAATAAAAAAATTATAAAAACTCATGTTTACCCAGGAGATATAAAATTATATATAAGATTAGAAATTTCAAATGGAGAG…
FSDG_00651[944116-944958]	sTSB_overnight	-0.0886165	0.571206	pdxS	Pyridoxal 5'-phosphate synthase subunit PdxS	COG:COG0214	UniProtKB:Q5SKD9	Cytoplasmic	8.96	ATGGATACAAGATTTAATGGTGGAGTTATTATGGATGTAACAACAAAGGAACAGGCAATTATTGCCGAAGAAGCAGGAGCTGTTGCTGTTATGGCTTTGGAAAGAATACCAGCTGATATCAGAGCAGCAGGTGGAGTTTCCAGAATGAGTGATCCAAAATTAATAAAAGAAATTATGTCAGCAGTAAAAATTCCTGTAATGGCAAAAGTGAGAATAGGTCATTTTGTAGAAGCTGAAATATTACAGGCAATAGGAATTGATTTTATTGACGAATCAGAAGTTCTATCACCAGCTGACTCAATATATCATGTAAATAAGAAAAATTTTTCTACTCCTTTTGTCTGTGGGGCTAGAAATTTAGGTGAAGCATTGAGAAGAATATGTGAAGGTGCAAAGATG…
FSDG_00652[942599-944008]	sTSB_overnight	-0.630185	0.962348	gabR	HTH-type transcriptional regulatory protein GabR	COG:COG1167	UniProtKB:P94426	Cytoplasmic	9.97	ATGATTATTTTAAATTTAATTAACAAATCAAAAATTCCTTTATATATACAGATATATGCAGAAATTAAAAAATTGATTCAATCTAAAATCTTAAAGGCAAATGAAAAGCTACCATCTAAGAAAGATTTCATGGACTATTACAATATTAGTCAAAATACTATTCAAAATGCTCTTTATCTTTTATTGGAGGAAGGATATATTTTTTCCATAGAAAGAAAAGGTTATTTTGTTTCTAACATAGAAAATTTAATTGTACATGATGTTAAAATTGAAAATAAAACCCAACATAAAGAAAAAAAGAAAATTCATTATGATTTTTCCTATTCAGGAGTTGATAGTAAAAGTTTAGCAAAAACAATCTTTAAAAGAATTACTAAAGATGTTTATGATGAAGAAAAT…
FSDG_00653[941732-942499]	sTSB_overnight	-0.474311	0.757098	NA	hypothetical protein	NA	03_eggnog_v5_bacteria:30ZB1.faa.final_tree.fa	Unknown	2	ATGAAAAATTCGTTAAAAAAATTGTTGTTTGTTGTATTAACTGTGTTTTCTGTAATTTTTATAGGTGCTTGTGGAAAAAGTAAAATTGATAAAAAAGAAGTTATAGAAAAGTTTATTGCTGCATCTGAAAGTATGAAGAGTGGAGATATGCTTATAAATCTAAAAATGACTCAAAATCAAAATGGCAATAAAAATACTATGAATATGACAACTAATGCATCTTTAATTTTAGAACCTCTTGCAATGAAAATGGAAATGGAAGTGCCTGCTCAAAATATAAAAATGAATTCTTTTATAAAAGATAATGTTATGTATATTCAAAATCCAGCAGATAATCAATGGTATAAACAAGCTCTTAGTGATGAAATGTCTAGCCAATTTAAAGGATATATGAATTCT…
FSDG_00654[940839-941663]	sTSB_overnight	-0.396937	0.0538116	nagB	Glucosamine-6-phosphate deaminase	COG:COG0363	UniProtKB:Q9KKS5	Cytoplasmic	8.96	ATGAGATTTATTGTAACTGATAATAAAAGAGCTGGTGATTGGGGAGCTGTTTATATTGCTAAGAAAATTAAAGAATTTAATCCCAGTCCAGAGAAAAAATTTGTATTAGGTTTACCAACTGGTAGTACACCACTTCAAATGTATAAAAGATTGATACAATTCAATAAAGAAGGAATTATTAGCTTTAAAAATGTGATTACATTTAATATGGATGAATATGTTGGACTTCCTGAAACTCACCCACAAAGTTATCATTATTATATGTATAATAATTTTTTTAATCATATTGATATAGATAAGGAAAATATCAATATTTTAAATGGTATGACTAAAAAATATGAAGAAGAATGTAAAAGATATGAAGAAAAAATTTTAGAAGTTGGAGGAATAGATTTATTT…
FSDG_00655[939919-940842]	Aspirin_1mM_overnight	0.347978	0.495944	NA	hypothetical protein	NA	02_Pfam_A_v33_1:PF16199.6	Cytoplasmic	8.96	ATGATAAGAAAAATTTATACATTAAATGATTTTTTAAAAGAAAAATTTAATGGAAAAATATATAAAGTTTCTCTTGATGGAGGCTTTACCTGTCCTAATAGAGATGGAAAACTTTCAAAAGGTGGTTGTATATTTTGTAGTGAAAACGGAAGTGGGGATTTCACTTCTGGGAGATTGAAATCTATTCATACACAAATTGATGAACAGATAGAATTAGTATCAAATAAATACAAAGGTAATAAATATATTGCTTATTTTCAAAATTTTACAAATACTTATGCAAATGTTAATTATTTAAGAAAAATTTATGGAGAAGCATTATTACATAAAAATATAGTAGGACTTGCAATAGCAACAAGACCTGATTGTTTGGAAAATGATGTTTTAGAATTATTGGAT…
FSDG_00656[939051-939617]	sTSB_overnight	-0.0443975	0.790894	focA	putative formate transporter 1	COG:COG2116	UniProtKB:P0AC23	CytoplasmicMembrane	10	ATGACTGATGGACACAAAACACCGTCTGAATTAGTAGATTATATGATAAAAACAGGAATTGATAAGGCAACTAAACCCCTATTTAAACTAATGTTACTTGGAATTTTTGGAGGAGCTTTTATAGCATTGGGAGGAGCAGGAAATATTATTTCAGGTTCTACTTTAGTAAAAACAGATCCAGGTCTTGCAAAATTTATAGGAGCTTGTGTTTTTCCAGTAGGACTTATTATGGTTGTAATTCTTGGTTCTGAATTATTTACAAGTAATTGTTTACTTACAGTTGCTTATACTAATAAAAAAATTACTTTGATTCAACTTATTAGAAATATTATAACAGTTTATCTTTTTAACTATGTAGGAAGTTTTATTGTATCTTATATAACAGTAAAAGGTGGAAGT…
FSDG_00657[937591-938742]	Aspirin_1mM_overnight	1.09054	0.0784391	NA	IS200/IS605 family transposase ISEfa4	NA	ISfinder:ISEfa4	Cytoplasmic	8.96	ATGAAAACCAAAATAATTAAAAGAGCATATAAATTCAGAATATACCCTACCTTAGAACAAATTAGCTTTTTTACTAAGTCTTTTGGTTGTGTTAGAAAAGTTCATAACCTTATGTTAGATGATAGAAAGAAAGCTTATGAAGAATATAAATCAACAGGAATTAAAACTAAATATCCTACTCCTGCTAAATATAAAGAAGAATATCCTTATCTAAAAGAAGTAGATAGCTTAGCTCTTGCTAATACTCAATTAAATTTAGAAAAAGCCTATAAAAATTTTCTTAAGAATAAAGATTTTGGTTTTCCAAAATATAAATGTAGATCTAATCCAGTACAAAGTTATACTACAAATAATCAAAACACAATATATATTAAAGATGGATATATAAAACTTCCTAAA…
FSDG_00658[937252-937446]	undetermined	0	1	NA	hypothetical protein	NA	NA	NA	NA	GTGAGTAAACTAATAAGAGAAAATAAAATTGAAATATATGAAAGAAGGTTAAAAGGTAAAACTATTCACGCATTAGCTAAAAAATTTAATAATGTTGAATCTAAAATTAAACATTTCATTGTTTTAATTAGAAAACATGGATACACTATTTTAAGAAATAGTAAAAATAAAGTTTATTCTAAAGATTTTAAATAA
FSDG_00659[936540-937118]	Aspirin_1mM_overnight	1.37689	0.195817	NA	HD domain protein	NA	02_Pfam_A_v33_1:PF01966.23	Cytoplasmic	8.96	ATGAAATATAATTTTAATGAGTTAAAAGAAATAGTAAAATCAAAGATGAGTTTAAAAAGATTTACACATACACTTGGTGTTGTTGAGATGTCAGAGAAGCTAGCAAAGATATATAATGCTGATATTGAAAAATGTAAAGTGGCTGCATTACTTCACGATATATGTAAAGAAATGGATATGGAATATATAAAAAATATTTGTAAAAATAATTTTATGAATGAGTTATCAGAAGAAGATTTAGAAAATAATGAAATATTACACGGCTTTGCAGGGTCATACTATGTTAAGACTGAATTAGGAATAAATGATAAAGAAATTTTAAATGCAATAAAATATCATACTATTGGAGCAAAAAATATGACATTGGTTGAAAAAATTGTATATATTGCAGATGCCATA…
FSDG_00660[934408-936513]	sTSB_overnight	-0.0148024	0.476704	rnr	Ribonuclease R	COG:COG0557	UniProtKB:O32231	Cytoplasmic	9.97	ATGAATTTAGAAAAAGATTTAGAAAAAGTAAAAGAGCTTTTAAAGGATGTCAAATACTTAACTTTTGAGCAAATTTCAAGTTTTCTTGATTGGACAGAACAAGATAAAAAAGATTATAAAGCTATACTTATGTCTTGGGTTGATTCAGGAGATTTAATTTTGAGTAAAAAAAATAGATTTTCATTACCAGAAAATTTAGGTTATGTAAAAGGAATTTTTAGAATTATAAAAAATAGATTTGCTTTTGTTGATAGAGAAGATTCGATAGAAAAAGAAGGAATATTTATTCCAAAAGAAGAATTTAATAATGCCTTAGATGGAGATACAGTTTTAGTAGAATTAACAGAAAAGAAAAGAAATGATAAAGGAGCAGAAGGTAGAGTTGTAAAGATAATTGAA…
FSDG_00661[933949-934395]	sTSB_overnight	-0.205385	0.650133	smpB	SsrA-binding protein	COG:COG0691	UniProtKB:O32230	Cytoplasmic	8.96	ATGATAATTGCAAATAATAAAAAAGCTTTTTTTGATTATTTTATAGAAGAAAAATATGAGGCTGGAATTGAGTTAAAAGGCAGTGAAGTAAAATCAATTAAAGCAGGGAAAGTGAGTATAAAAGAATCTTTTGTCAGAATTATAAATGATGAAATATTTATAATGGGAATGTCAGTTGTTCCTTGGGAGTTTGGAAGTGTTTATAATCCAGAGGAAAGAAGAGTTAGAAAATTACTTTTACATAGAAAAGAAATAAAAAAAATTCATGAAAAAGTAAAAATAAAAGGTTATACAATAGTTCCCTTAGATGTTCACTTATCAAAAGGCTATGTGAAAATTCAAATTGCAATAGCAAAAGGTAAAAAAACTTATGATAAGAGAGAAAGTATAGCTAAAAAA…
FSDG_00662[930373-933879]	sTSB_overnight	-0.299242	0.198674	NA	hypothetical protein	NA	Prodigal:002006	OuterMembrane	9.49	ATGAAAAGAAAATTCATTTTTTTACTAATTCTATCAGCTATAATAATAAATAATAATTCCTATTCAGATAATGCAACTGCTGATTCAGATGAAGTTGTTATAGATTTAAATGATAATACTATGACATCAGAAAGTGGGGTTGCAGTTACTAATGGGAATATGAAAGGTCTATTTTATAGATTACAAAGAGATCCAGTGACGGGTGAGATAACATTTACAAATAATGCTTTAATGAATATAAGTCAACCAACGGGAAATATAAAAATTGAAACTGAAAGTGGTAAAGTTTCTCAAAAAGATGAAAGAGGAGAATTTTATAATAGTTTTGCTTATATAAATGTTGCTAAAATGACAGGAGCAGAAGCACCTAATGACAAAATTTATTTTGGAAGCCCATAT…
FSDG_00663[928167-930080]	sTSB_overnight	-0.415075	0.0580768	thrZ	Threonine--tRNA ligase 2	COG:COG0441	UniProtKB:P18256	Cytoplasmic	10	ATGTTAGTAAAATATAATGGTGAAAGTAAAGAATTTAACAATAATGTTAATATGTTTGAAATAGCAAAAGGATTTTCTAATTCACTTGCTAAGAAATCAGTTGGTGCAAAAGTTGATGGTAAAAATGTGGATATGTCTTATGTTTTAGATCATAATGCAGAAGTTGAATTTATAGATATTGATAGCCCAGAAGGAGAAGATATAGTAAGACACTCAACTGCTCATTTAATGGCACAAGCTGTGTTAAGATTGTATCCTGATACAAAAGTTACAATAGGTCCAGTTATAGAAAATGGATTCTATTATGATTTTGATCCAGTAGAACAATTTACAGAAGAAGATTTAGAAAAAATTGAAGCTGAAATGAAAAAGATTGTAAAAGAAAACATAAAATTAGAA…
FSDG_00664[927636-928151]	sTSB_overnight	-0.0946428	0.804316	NA	hypothetical protein	NA	03_eggnog_v5_bacteria:32YF2.faa.final_tree.fa	Unknown	2	ATGAAAAAAATATTATTAATATCGGTTTTATGTTTAGCTATTATTGCTTGTGGAAAAAAAGAGAAAGCACAACAAGAGGCTACACAAGCGACAGAAACTACACAAGGGCAAAGTACTGAAGTACCTAATCCTTTTATTGAAGCTAAAAATTTAGAGGAGGCTTCTAAAATAGCAGGATTTACTTTATCTGTTCCAGCAAATTATGAAGATTATAAAAAGCAAACAATTCAAGCTATTGAAAATGATATGATAGAAGTAATTTATTTTAATGATACAGATAATGAAGGATTGCGTATAAGAAAGGCAATAGGTACAGATGATATAAGTGGAGATTATAACGAATATAAAGATGTTGAAACTGTAAAAGTTGGAGATGTAGAAGTTACTGAAAAAGGTAGT…
FSDG_00665[925772-927487]	sTSB_overnight	-0.895545	0.300916	irtA	Iron import ATP-binding/permease protein IrtA	COG:COG1132	UniProtKB:P9WQJ9	CytoplasmicMembrane	10	ATGAAACAAAAAAGCAATTTTACTTTTCTTCTTTCTTATGCAAAAAATGAAAAATATAAATTATATCTTTCAGCTTTTTTAAGTGTATGTAGTTCAATACTTATGGTTGTACCTTATATACTTATATATAATATTATTTTGGAGCTATTAAAAACAGATTTAGACTATAATAGAATTAAGAAACTAGCTATCTATACTGCAATTTTAATAGTTGTAAGATTAATATTATTTATATTATCTGGGGTATTTTCACATGTAGCAGCATTTAATATACTTTATAATATTAGAATGCAGGCAGTAAAACATTTAGGAAATATTAATTTAGGATATTTTAGAGAAAAAAATATTGGTGAGATAAAAAAGTCTATAAATGAAGATGTTGAAAAACTAGAAAATTTC…
FSDG_00666[924048-925772]	sTSB_overnight	-0.954099	0.182517	hepA	Heterocyst differentiation ATP-binding protein HepA	COG:COG1132	UniProtKB:P22638	CytoplasmicMembrane	10	ATGTTAAATAATTTAAAAATGTTATTAGATAAAGATTATACTCCTGTAAAAAAAGCTACTTATTATCAATTATTAGATATTTTATTTAATATGATAATTTACACTATTTTATTTTTAACAATATATTCACTGATAGAAAAATCTTTTACTATGAATAAAATCTATTGGTATTCTGGACTTTTGCTTATAGCCCTTATTTTTAAAAGTCATTTTGGTGGCTGGGGTATGGTTAAAATGCAAAAAACTGGAAGTACAGCCTCAAAAGATTTAAGAATAGCAATGGGGGATCATGTTAAAAAATTAAATTTAGGTTATTTTAATAGCCATAATTTAGGATATTTAATCAATATATTAACTATGGATATAACAGATTTTGAACAAGCAATAACTCATAATATT…
FSDG_00667[923053-923988]	sTSB_overnight	-0.124212	0.770596	NA	NADH oxidase	NA	UniProtKB:P32382	Cytoplasmic	9.97	ATGTCAAATATATTTAGTCAAATTAAAGTAAAGGGAGTTAACTTTTCTAATAGAATTGTAATGGCCCCTATGGTGCATTTTGGTTATAAAAATAAAAATGGAAATATGGAAGAAAAATTACTTAATACATATCTAAACTATGCAGATAAAGGGATAGGTTTGATAATTAGCCAAGCACTATTAGTTGCAGATAAAAAAGAAATAGTTGGAGATGTTTCAAACTGGGCAGGAATATATTCTAATGAACATATTAAATATTTAAGAAAAATTTCTGATACCTATCATAAATATGGCACTAAATTTATAGCACAGTTAAATACTTTAAATTTTAAATTTCTTGAAAAAAATTCAAATGATATTAATAGATTGTCAAAAGAAGATTTAATTTATCTTAGAGAT…
FSDG_00668[922621-922935]	sTSB_overnight	-0.916347	0.0489592	hxlR_2	HTH-type transcriptional activator HxlR	COG:COG1733	UniProtKB:P42406	Cytoplasmic	8.96	ATGGAAAGTATATGCAGAAGTAAACAAGCACCATTTTTAAAGACATTTTCCATGATAAATGGAAAATGGAAATTGAGGATATTATATGAATTAGCATGTGAAAAAATTTTGCGTTATAGTGAATTGAAAAGAAATTTGACACCCATAACACATAAAATGCTAAGTACTCAATTAAAAGAGCTAGAAGAAGATGGTATTGTAATTAGAAAAGAGTATCCACAAGTTCCACCAAAAGTAGAATATTCTCTTTCAGAAAAAGGAATATCTTTTATACCAATCATAAATGCTATGTGTGATTGGGGAAAAATAAATTAA
FSDG_00669[920802-922364]	sTSB_overnight	-0.56317	0.0026304	NA	hypothetical protein	NA	Prodigal:002006	OuterMembrane	9.52	ATGAGAAAATTAAAATTTATAATGTTATTCTGTTTATTTAGCTCTATGCTATTTGCAGCTCAAAAAAGTACAAAAACTATAAAAAATGAGTATGATTTAAAATTTAATCCTAATAAATATGTTTCAAAAGAAACTGAATTTAATGGACAAAAAATAAAATATCGTGCTTATGAAAATATTGTCTATGTTAAAATTCCTGTAGATAAAGACTATCAAAATATGAATATCTATATTCCAGAAGAATATTTTAATAATTCTTCTATTGGAAGTTATAATAGTAATAATGCTCCTATATTCTTTCCTAACACTGTTGGAGGATATATGCCAGGAAAAGCTGATACAGTTGGACTTGGGAGAGATGGAAAAGCAAATTCTCTAACTTATGCTTTATCAAAAGGT…
FSDG_00670[919692-920786]	sTSB_overnight	-0.80847	0.298864	dnaN_2	Beta sliding clamp	COG:COG0592	UniProtKB:P0A988	Cytoplasmic	9.97	ATGAAATTTTCTATAAATAAACAAAAAACAATAGAAATAATTGGAGAATATTCAAATATTTTAAAGGATAATCCTGTTAAACCAAGTCTAGCAGGGCTATTTATACAGGCTAAAAATAATCAAGTTGTATTTAAAGGGGCTAACACTGAAATTGAGCTTATAAGATATGCAAATTGTGATATTGAAAGTGAAGGACAAGTTTTAATAAAACCTGCTTTACTTTTAGAATATATCAAATTAATAGAGGAAGAAAATATTAATTTTGAAAAGAAAGATGGATATTTAATTGTAAATAATGCTGAATTTTCAATATTAGATGATAATACTTACCCAGAACTTACAGAAATTATTCCAATAGTTGTAGCAACTGAAAATACTTTGAAATTTACTATATTACTT…
FSDG_00671[918649-919677]	sTSB_overnight	-0.188527	0.770626	potD	Spermidine/putrescine-binding periplasmic protein	COG:COG0687	UniProtKB:P0AFK9	Periplasmic	9.76	ATGAAAAAAATATTTTTATTATTTTTAGCAACTATAATGTTAGTTTCTTGTGGAGATAATAAAGATGAAAATACTCTATATGTATATAGTTGGGCAGATTATATTCCACAGTTTGTATATGAAGATTTTGAAAATGAAACTGGTATAAAAGTTATTGAAGATATTTATTCTTCTAATGAAGAAATGTACACAAAAATCAAAGCTGGTGGAGAAGGCTATGATATAGTTATGCCATCTAGTGATTATTATGAAATAATGATGAAAGAAGGTATGCTTGCAAAGTTAGATAAATCTCAATTAGAAAATATTGAAAATATTGATGATACTTATATGGCTCAATTAAGAAAATTTGACCCAGAAAATGATTACGGAGTTCCTTATATGAGGGGAATCACTTGT…
FSDG_00672[917693-918577]	Aspirin_1mM_overnight	0.963575	0.346181	mscS	Small-conductance mechanosensitive channel	COG:COG0668	UniProtKB:P0C0S1	CytoplasmicMembrane	10	ATGAAAAGTACTTTTTATGAAAAAATATTAGAAAATTTATTGACAAGTTTAGAACATTATTTACCAATACTTGCTGGGAAAATAATAGCTTTTTTATTGATTTGTTTTATATGGCCTAAAATAACAAGATTTTTACTAAAAACTCTTGAAAAAGCAATGACATTAAGACATAATGATCCTTTACTTATATCATTTTTAAAGTCTTTAATAAAAACTCTTATGTATATTGCTTTGGCTTTTATAATAATTGGAATTATTGGAATAAAAGCGACTTCACTTGTTACAATTTTAGGTACTGCTGGTGTCGCAGTTGGTTTGGCATTACAAGGAAGTTTAGCAAATCTTGCCAGTGGAATCTTGATTTTATTTTTTAAACAAGTTTCTAAGGGAGACTTTATA…
FSDG_00673[916263-917567]	Aspirin_1mM_overnight	0.145668	0.647743	NA	Butyryl-CoA:acetate CoA-transferase	COG:COG0427	UniProtKB:G2SYC0	Cytoplasmic	9.97	ATGAAAAATTGGAAAGAAAGTTATAAGGCAAAGATTTGTACTCCTGATGAAGCAATTCAAAAAATTAAAGATGCTAAAAGAATTTCTTTTGGACATATTTGTTCTGAATCAACTGTTTTAACAGAAGCACTGCTTAGAAACAAAAAATTATTTAAAAAATTAGAAATTGCTCATTTACTGTCAGTAGGAAAAAGTGAGTATGCAAAGGAAGAAAATTCAGAATATTTTAGACATAATGCTCTATTCATTGGTCCTAAAACAAGAGAAGCAGCAAATAGTTCTTATGGAGATTACACTCCAACATTCTTCTTTGAAACTGCAAAATTATTTGGAAAAGATGGAGAATTATCACTTGATGCTATGTTACTTCAAGTATCCCCTCCTGATGAACATGGATAT…
FSDG_00674[915391-916044]	Aspirin_1mM_overnight	0.113159	0.863738	ogg	putative N-glycosylase/DNA lyase	COG:COG1059	UniProtKB:Q9X2E1	Cytoplasmic	8.96	TTGAAAAAAAACAAATATTTTAATGAAATTGAAAAAATTTATAAAGAAATGAGTCCTCACCTTAAAGAAAGGTTAAAAGAATTTAAAAATATATGGGAAAATGGCTCAAATAAAGATATTCATTTAGAATTATCTTTTTGTATACTGACACCTCAATCTAAGGCATTGAATGCTTGGCAAGCTATAACAAATTTAAAAAAAGATGATTTAATTTACACAGGAAAAGCAGAAGAACTTGTAGAATTTTTAAATATAGTTAGATTTAAAAATAATAAGGCTAAGTATCTTGTTGAATTAAGAGAACAGATGACAAAAGATGGAGAACTTATAACCAAAGATTTTTTTGATTCCCTTCCTACTGTTACTGAAAAAAGAGATTGGATAGTAAAAAACATTAAG…
FSDG_00675[914414-915361]	sTSB_overnight	-0.171853	0.490587	NA	Membrane transport protein	NA	02_Pfam_A_v33_1:PF03547.19	CytoplasmicMembrane	10	ATGGAAAATTTTTTATTAGCATTCAATGTTGTTTTTCCAATTTTTCTTATAATGATGTTAGGTGTAATTCTAAAAAGAAAAAATATGGTAGATGATAAATCTTTGAATGTTATGAATTCTTTAATATTTAGGTTATTTATGCCTACGCTACTGTTTTTCAATATTTATAATACAGGAGATTTATCAACTCTTTCATTTAATAATTTGAAATTGTTAGCTTATGCTTTTATAAGTATTCTAATAGTTCTTTTCCTTGCTTGGTTAATCTATATGCCTAATGTTAAAGATAAAAAGAAATTATCTGTTTTGATTCAAGGTGTATATAGAGGGAATTTTGTCTTATTTGGTTTAGCTATTGCAGATAGCTTATATGGAAAAGAAAATTTAGGAACAGTTTCA…
FSDG_00676[913692-914285]	sTSB_overnight	-0.301115	0.553379	NA	hypothetical protein	NA	Prodigal:002006	CytoplasmicMembrane	10	ATGGAAGAAAAACTAATAGATTATTTATTGCCCAAAATAAATTTTAAAAATGCAGCATATAGATATTGGCTAATGATGTTTTTAATAACTATTATTCCACAAGTTAGAATCGCTGAAATAAAAAATATTTTGCCATCTGAAAATAAATATAATTTTTGGCTTATACTAAATTATACAAAAGAAATTATAATTTTTTCTATTATTATGGGTATCTTCTTTATTATAGATTGCCTTATAGAATATTACTTCTTTAATTCTAATAGAGAAAAAAACTGTTATATAGGTTATAAAATATGCTATAAATTCTTAGTTATTATAGGGCTAGTAGTACTTATAAGTTATTGTACAGAATGGTTAACTTGGAATTTTTTAAAAGATTATTATGCTAGTATTTTTATA…
FSDG_00677[912301-913629]	sTSB_overnight	-0.246543	0.447104	NA	Na+/H+ antiporter family protein	NA	02_Pfam_A_v33_1:PF03553.15	CytoplasmicMembrane	10	ATGAAAAGTGAATTAAAAGAAAAAAAGTATGGTGCTATCTCATTTTTACCCCTTATAGTATTTTTAGTTTTATATATAGGGAGCGGAATTTTCTTTACTTTAATGGGAGCAGAAGGTGCTTTTAAAAAATTTCCAAGACATGTAGCATTGTTAGCTGGTATTATTGTTGCTTTACTTATGAATAAAGGAATGAAACTTGAAAAAAAGATAGATATTTTCTCAGAAAATGCAGGAAATCCTGGAGTAATTTTAATAGGTTTAATATATCTTTTAGCTGGAGGATTTCAAGGAGCAGCTAAGGCAATGGGTGGAGTTGAATCTGTTGTAAACTTAGGATTGACTTTTATACCAAGTGTATTTTTAGTACCTGGAGTATTTTTAATATCTTGTTTTATTTCA…
FSDG_00678[911104-912297]	Aspirin_1mM_overnight	0.506379	0.263744	patB	Cystathionine beta-lyase PatB	COG:COG1168	UniProtKB:Q08432	Cytoplasmic	9.97	ATGGAAAAAGAAAAATTTTTAAAAGAATATTTAGTTGAAAGAAAAGGTACTAATTCATTAAAATGGGATGCCTTAGATGTTAGATTTGGTTCTCCTAATTTAATCTCTATGTGGGTTGCTGATATGGAATTTAAAACTCCAAAAGAAATTGTTGAGACTTTAAAAGAAAGAATAGAACATGGAGTGTTTGGATACTCTTATGTCAGTGATGATTATTACAATGCTGTTATTAAGTGGTATAAAGAAAAACATAATTATGAAATAAAAAAAGAATGGTTAAGATTTTCAACTGGAGTTGTAACAGCTATCTATTGGTTTATAAATATTTTTACAAAGGTTAATGACTCCATCCTTATTTTAACACCTGTTTACTATCCTTTCCATAATGCAGTAAAAGAT…
FSDG_00679[909189-911006]	Aspirin_1mM_overnight	0.196556	0.681192	typA	GTP-binding protein TypA/BipA	COG:COG1217	UniProtKB:P44910	CytoplasmicMembrane	7.88	ATGAAGATTAAAAACATAGCAATTATTGCCCATGTTGACCATGGTAAAACAACACTTGTAGATTGTCTATTAAGACAAGGGGGAGCTTTTAAAACTCATGAACTTGAAAAAGTTGAAGAAAGAGTTATGGACTCAGATGATATTGAAAGAGAAAGAGGAATTACAATTTTCTCTAAAAATGCTTCTGTTAGATATAAAGATTATAAGATTAACATAGTTGACACACCAGGGCATGCTGATTTTGGTGGAGAAGTACAAAGAATTATGAAGATGGTTGATTCTGTTCTTTTGCTTGTAGATGCTTTTGAAGGACCTATGCCTCAAACAAAATATGTTTTAAAAAAGGCTTTGGAGCAAGGACATAGACCAATAGTTGTAATAAATAAAGTTGATAAACCT…
FSDG_00680[908303-909166]	Aspirin_1mM_overnight	0.269213	0.648908	truB	tRNA pseudouridine synthase B	NA	01_HAMAP:MF_01080	Cytoplasmic	9.97	TTGGAAGGAATAATAGTTGTAAACAAACCAAAAGGGATAACTTCCTTTGATGTTATAAGAAAACTTAAAAAAATTTTAAAAACTAAAAAAATAGGACATACTGGAACTCTTGACCCACTGGCAACAGGAGTTATGCTTGTGTGTGTTGGAAAAGCAACTAAACTTGCATCTGATTTAGAAGCAAAGGATAAAATATATATAGCAGATTTTGATATAGGTTATGCAACAGATACCTATGATATTGAAGGAAAAAAAATAGCTGAAAATACTATTGAAATTTCAAAAGAAAATTTAGAACAATCTATAAAAAAGTTTATAGGTAATATAAAACAAATCCCTCCAATGTACTCTGCTATCAAAATTGATGGAAATAAACTATATCATTTAGCAAGAAAAGGG…
FSDG_00681[907337-907696]	Aspirin_1mM_overnight	0.68766	0.259914	NA	hypothetical protein	NA	02_Pfam_A_v33_1:PF07087.12	Unknown	2	ATGGAAATAAATAGACTAAATACAAGCCCAATAGATGATAAATATTGGGAAGTTTTAGAAGAATATTCCTATGAAACATCAAAGGGACTTGTAGTTGTTCCAAAAGGTTTTAGAACAGATTATGCTTCTGTACCTAAGATTTTTAGAAATATTATAAACACTTATGGCAAACATGGGAGAGCAGCTGTTGTACATGATTGGTTGTATTCAAGTCAATGTAAAATTGATATTACAAGAGCAGAAGCTGATAAAATATTCTTAGAAATTATGGTAGAATGGAATGTTAAAAAGTATAAAAGACTTTTGATGTATTGGTTAGTTAGGATATTTGGAGAAAGTCATTTTAGAAAAGGGGATTAA
FSDG_00682[906301-907278]	Aspirin_1mM_overnight	0.421963	0.556895	NA	MORN repeat variant	NA	02_Pfam_A_v33_1:PF07661.14	Cytoplasmic	8.96	ATGAGAAGAAAAAATTTTATTTTAATTGTTTTTATGTTTTTATTTGTTAATATTTTAAGTATGGCAATAGAAAGTACCAACTTCATTATGCCAAATACTAATATGAGTAGTAGCAGTACCAATTTTCAAGAAGCATTAAAAGACTATAAGCCAAACCTTGAAAATATTGATAAAATATTTAATTACATAGAAAAAAATATAAAAGAAAAAGGAAAGGCAATTTTTTATTCTAAGTTAGAAAAAGGAAAAAATGAAGTAATTGTTACTGATGAAAATAATAATATTATTTACACAGAAATTCTCCCTGAAAAGTTAATTAAAATAATTCCTTATTTTGAAACAAAAGAAATATACCAATTAAAAAATGGAAAAACATTGTCATATATAGATTATAGTACA…
FSDG_00683[905914-906285]	Aspirin_1mM_overnight	0.107143	0.619488	NA	hypothetical protein	NA	03_eggnog_v5_bacteria:31G20.faa.final_tree.fa	Cytoplasmic	8.96	ATGAATAAAGAAATTCTTGATTTAGTTGAAAAAATTTTTACTTTTTTAAAAGTAGAGGACTATAATAAATTAAAAAATATTTTAAATATCATTGAAAAAGATTATCCAAATTATTATAAAATTTTTGAAAAATTTAAAGATAAAAGTTTATCTGAAAAAGTATCTGATGTTTTATCTGATGTTCTTGATTCTCTTACTTTGGGAGGAAGTCCTTTGGCTTTACTAGGAAAGAAAGCTGAAAAAGAAGAAAAAGAAAAAGAGCTTATATCACAAAAAGGTTTACTAAAAAATGAAATAAGGGAAATACTTAAAAATTATTCTGAACCAAGTGGAGAAAAAAGCTTTTTAGAATTTTTATTAGAAAAAATATAA
FSDG_00684[905460-905789]	sTSB_overnight	-0.579638	0.995366	NA	hypothetical protein	NA	03_eggnog_v5_bacteria:COG4997.faa.final_tree.fa	Cytoplasmic	8.96	ATGAATAAAAAAATTGTTTATAATAAACTAGTCAGAGATAATATACTTGAAATTATTTCAAATAATAATCAAAAAAGTAGCTATCATATTGCAACAGATGAAGAATATAAAAATAAATTACTAGAAAAATTAAAAGAAGAAGTATGTGAATTTATAACTGATAAAAATGAGGAAGAGTTAGCAGATATTTTTGAAATTATTGAACATATTATTACTGCTTTCAATTTTAATAAAGAAAAAATTTTAGAGATAAAAAAGAAAAAAGTAGAAAAGAATGGGAAATTTAATAAAAAAATAATTCTTGAAAAAGTTTTTAATATGGAGAGATAA
FSDG_00685[904565-905440]	sTSB_overnight	-1.10136	0.189212	NA	CPBP intramembrane metalloprotease	NA	02_Pfam_A_v33_1:PF02517.17	CytoplasmicMembrane	10	ATGACAAACAAATTTCAAAGTTATGTAGATAGTATTCAAGAAAAAAATAAATTCAAACTATTATTAATACCAATTTTAGTAGTTGTTTTGATAATGTTTATAAACCAACTACTAATACTTCCTTTAATTTTTATTTTTAATGATAGTTTTAAAGAGATTTTATCTTTTAGTGGAACTTCAAATTTAGTCAGTGAGATTCTCTCACTCTTTTTATCAATATTTTTAATGACAAAAATCTCAAAATTAAAAACTGAACAGCTAGGATTTACAAAAGATGATATAATTATTTCATATTTAAAAGGTGCTTTATTTGGAATTTTACAAATATTTTCTGTCTTCTTTATAATATTTGGATTGAAAGCAATAGATGTTTATTATGTAGGAAATATTAGTATTTTG…
FSDG_00686[903907-904542]	sTSB_overnight	-0.15269	0.852463	cmoA	Carboxy-S-adenosyl-L-methionine synthase	NA	01_HAMAP:MF_01589	Cytoplasmic	8.96	ATGAAAAAATTTATAATTAATAATTACTTAGAAGATATAAGAAAGAAAATTCCTGCTTATGATTTAATGCTTGAGATAATATTTAATTCTATTTTAAAAGTAAAAACAGATATTTCACAAATAAAAAATATTTTAGCAATTGGTGGACAAAGTTTTGAAGCTAAAAATTTATCAAAAATTTATAATAACTCAAAAATAACAATAGTAGAGCCAAGTGAAATTATGCTAAATATAGTAAAAAATGAATGCGAAGATTTAAAAAATTTAGAATATATCTGTGATAAATTTGAAAGTTATAAAAATGACAAAAATTTTCAATTATGTTTATGTCTTTTAGTGTTACAATTTGTTGAAAACCCTAGAAGTTTTTTAGAAAAAATCTATAATAATCTTGATAAA…
FSDG_00687[903424-903894]	sTSB_overnight	-1.21008	0.121902	NA	KilA-N domain protein	NA	02_Pfam_A_v33_1:PF04383.14	Unknown	2	TTGTTATTTGTATATAGCAGTGAAATAAAATATTGGGAGGGGTATTTAAAAGAAGCTGGAAGTAATGCTTTTACATTATCACCTCAAAGATGGATAGAAAAAACAAATGCTATTGGTATTATTTCTAAATCAGGTAGATATGGTGGAACTTTTGCACATAGTGATATAGCAATGGAATTTACTTCTTGGATTTTAGCTGAATTTAAACTATACATTATTCAAGATTACAAAAGACTAAAATCAGATGAAAACTCTAAATTATCTTTTAATTGGAACTTAAATAGAGAAATTTCAAAAATTAATTATAAAATTCACACAAATGCAATTAAAACATATTTACTAGGAGATTTGACAAAAGAACAGCTATCATATAAATATGCGAGTGAAGCAGATATGTTA…
FSDG_00688[903014-903451]	sTSB_overnight	-0.0205967	0.730699	NA	hypothetical protein	NA	Prodigal:002006	Cytoplasmic	8.96	ATGGCATACAAATTAAAAGCAGTTACAATTCGTACAAACAATAGTAAAGAAGGTATTAGAAAAATAGCAGAATTATGGAGAGATATTTTAACAGGAAAATTACCTCTTTTATCTGATGGAATAGTACCTGTTTCACAATATAGCAATTATGAAAGTGATGAAAAAGGAGATTATGATATTAGCATAGTAGGAGTAAAACATAATTTCTTTGAAGATATGGAAAAAGAAGTTAAAAAAGGTTTATATAAAAAATATGAAGCTGTTGATGAAAATGGCAATGTAGAAATGTGTACAAAAAAAGTTTGGGAAAATGTTTGGAATGATAGCCACTCTGGAATATTAAAAAGAGCTTTTACAATAGATTATGAAAGTTCTGTCCCAGCAGAATTTTCAAAAGAT…
FSDG_00689[901541-902998]	sTSB_overnight	-0.258396	0.237621	cysG	Siroheme synthase	NA	01_HAMAP:MF_01646	Cytoplasmic	9.97	ATGAAAAAAGGGAAAGCATATATAATTGGAGCAGGACCAGGTGATTTTGAGCTATTGACATTAAAAGCTAAAAGAATTATTGAGAATGCAGATTGTATTGTATATGATAGATTAATCAGTGATGATATATTAAGACTTGCAAAAAAAAGTGCAGAGCTTATATATCTTGGGAAAGAAAATACAGAAGGTGGTTTAATTCAAGATGAAATAAATCAAACTCTTGTAAAAAAATGTCTTGAAGGAAAAAATGTTGCTAGAGTAAAAGGTGGAGATCCCTTTGTTTTTGGTAGGGGTGGAGAAGAAATTGAGGCTTTATTTAAAAATGAAATAGAATTTGAAGTTATTCCAGGGATAACTTCTTCTATATCTGTACCAGCTTATGCTGGAATACCTGTAACA…
FSDG_00690[900622-901530]	sTSB_overnight	-0.35686	0.184413	hemC	Porphobilinogen deaminase	NA	UniProtKB:P64341	Cytoplasmic	9.97	ATGAAAAAAAATATTATAATTGGAAGTAGAGGAAGTATTTTAGCTTTAGCACAAGCAAATCTCATAAAAGATAAGTTACAAATTAATTATCCTAATTTAACTTTTACAATTAAAGAAATAGTTACAAGTGGAGATAAAGATTTGAAATCAAATTGGGAAAATAGTGATGTTTCTTTAAAAAGTTTCTTTACTAAGGAAATTGAACAAGAATTATTAGATGGAGATATAGATATTGCAGTCCATTCTATGAAAGATATGCCAGCTATTTCTCCTAAGGGCTTAATTTGTGGAGCTATACCTGATAGAGAAGACCCAAGAGATGTACTAGTTTCAAAAAATGGTTTTTTAGTAACTTTACCACAAGGAGCTAAGATTGGGACAAGTTCACTTAGAAGAGTA…
FSDG_00691[899418-900407]	Aspirin_1mM_overnight	0.28784	0.592921	hemA	Glutamyl-tRNA reductase	COG:COG0373	UniProtKB:P16618	Cytoplasmic	9.97	ATGTTAGATTTAGAAAATATTATTGTAATTGGAGTTTCACATGAAAATTTATCTCTACTTGAAAGAGAAAATTTTATGAGAACAAGACCTAAGTACATTATTGAAAAATTATATGCAGACAAAAAGATAGATGCTTATATTAATTTATCAACTTGCCTCAGAACAGAATTTTACATTGAGTTAAATTCAAATATAGATGCAGAGGAGATAAAAAATTTATTTTCAGTTGATATGATTATAAAAAAGGGAATAGAGGCTATTGAATATCTATTTAAAGTTAGCTGTGGATTTTATTCAGTTATAAAAGGAGAAGATCAAATCTTAGCACAAGTTAAAAGTGCTTATTCTGAGGCACTTGAAAATGAGCATAGCTCAAAATTTCTAAATATTATTTTTAAT…
FSDG_00692[898420-899286]	Aspirin_1mM_overnight	0.965081	0.181059	rluD_2	Ribosomal large subunit pseudouridine synthase D	COG:COG0564	UniProtKB:P65836	Cytoplasmic	9.97	ATGAAAAAGTATACAGTAGAACATGAATATGATGGTTATGAAATTGGAACTTATCTAAAAGAAATAAAAGGCTATTCAAGTAGAGGACTTAGAAATTTAGAAATCTATTTGAATGGAAAAAGAATAAAAAATAATGCTAAGAAAATAAAAAAATTAAATAGAATAGTGATAATTGAAAAAGAAAAAAGCACAGGAATAAAAGCTATGGATATTCCCATTGATATAGCTTATGAAGATGAAAATTTACTTATAGTTAATAAGGAGCCATATATAATTGTTCATCCTACACAAAAAAAAGTGGATAAAACTTTAGCAAATGCTGTTGTAAATTATTTTGAAAAAACATTAGGAAAAAAACTTGTTCCTAGATTTTATAATCGTCTTGATATGAATACTTCT…
FSDG_00693[897232-898239]	Aspirin_1mM_overnight	0.264465	0.0747574	gap	Glyceraldehyde-3-phosphate dehydrogenase	NA	UniProtKB:Q59309	Cytoplasmic	9.97	ATGGCAGTAAAAGTTGCAATTAATGGATTTGGAAGAATAGGAAGATTAGCATTAAGAGTTATGAGTAAAAATAAAGATTTTGATGTTGTTGCTATAAACGATTTAACAGATGCAAAAACATTAGCACATCTTTTTAAATATGATTCAGCACAAGGAAGATTTGATGGAACTATTGAAGTTACAGATGATGGTTTTGTAGTAAATGGAGATAGTATAAAAGTATTTGCTAAGGCTAATCCAGAAGAATTACCTTGGGGAGATTTAAAAGTAGATGTAGTTCTTGAATGTACAGGTTTCTTTACAAGCAAAGAAAAAGCAGAAGCTCATATTAAAGCAGGAGCTAAAAAAGTTGTAATTTCTGCACCAGCTACTGGGGACTTAAAAACAGTTGTTTATAAT…
FSDG_00694[895949-897145]	sTSB_overnight	-0.134769	0.512116	pgk	Phosphoglycerate kinase	NA	UniProtKB:Q6GIL7	Cytoplasmic	9.97	ATGAAAAAACTTATAACTGACTTAGATTTGAATAATAAAAAAGTTCTTATGAGAGTAGATTTTAATGTTCCTATGAAAGATGGTAAAATTACTGATGAAAATAGAATAATCCAAGCATTGCCAACAATAAAATATGCCTTAGAACATAATGCTAAACTTATTTTATTTTCACACTTAGGAAAAGTAAAAACAGAAGAAGATAAAGCTACAAAAAGTTTAAAAGCTGTTGCTGAAAAATTATCTGAGCTTTTAGGAAAAAATGTAATTTTTATCCCTGAAACAAGAGGAGAAAAATTAGAAAATGCTATCAATAATTTAAAATCTGGTGAAGTATTGATGTTTGAAAATACAAGATTTGAAGATTTAGATGGGAAAAAAGAGTCTAAAAATGATTCTGAA…
FSDG_00695[895543-895908]	Aspirin_1mM_overnight	0.369682	0.482393	NA	hypothetical protein	NA	03_eggnog_v5_bacteria:COG3976.faa.final_tree.fa	Unknown	2.5	ATGAATTTGAAAAGTTTATTAGCAATTTCTTTTGCAGTATTAAGTTTAGGAAGTTTTGCAGCCGAAAAAATCTATGAAGCTAAGGCAGAAGCAAGAGGTTACAATGAAGATGGTGTACCTATTGTTTTAACTGTAAAAGCTATTAAAAAAGATGGTAAAGTAGTTGTTACTGATATTGTTGCTAAACATCAAGAAACAGATAAGGTTGGTGGAGCTGCAATAGAGCAATTAATAGAAGAAGTAAAAACAAAACAAAATTATAATAAGTTAGATAGTGTGGCAGGAGCTACTTCAACTTCTGCTGGTTTTAGAAGAGCGATTAGAAATGCTGTTAAAGATATAGAAAAACAAAATTAG
FSDG_00696[895148-895528]	Aspirin_1mM_overnight	0.466078	0.088315	NA	FMN-binding domain protein	NA	02_Pfam_A_v33_1:PF04205.15	Unknown	2	ATGAATTTTAAAGATTTTGGACTTAGAGAATGGTTAGTTATTATTTTTATAATTTTAGGTCTAGCAGCATTTGTATTTGAAGACTATTTTAAACCAAAAATCTATGAAGCAGAAGGAGTTGGAATAGGTTATAATGATGATATAACTTTAAAAGTTAAAGCCTATAAGAAAAAGGATAAAACAATCAGAGTTACTGAAATTGAAGTTAAGCATGGAGATACAGATGAAATTGGAGGAGTTGCTTTACAAAAATTAGTTGATGATGTAAAAGCAAAACAAAGATTTGATGATATTGATATGGTTGCAGGAGCAACATTTTCTTCAGAAGGTTTTAAAGAAGCTTTAGATACAGCTATTGAAGATATAAGAAATCAACAGTAA
FSDG_00697[894461-894982]	sTSB_overnight	-0.339887	0.520508	NA	hypothetical protein	NA	03_eggnog_v5_bacteria:COG3981.faa.final_tree.fa	Cytoplasmic	8.96	ATGGAAAAAATTATTTTAGTAAAACCTGATTTATCTTATGCTGATGAAATTCAAAGATACAAAAAAGAATTTTTAGAAGATGAACCTATTATAAATGGTTCAGCTGGATTAGATAGATTTTCTACTGTTGAGGATTGGCTAGAAGAATTAAAAAAGAGGAGCAACAAAGATACAGTTCCAGAAGGACTTGTCCCTTCATCTACTTATTTAGGGATAAGAAAAAAAGATAATTATATTGTTGGAATGATAGATATTAGACATTCTTTAAATGATTTTTTACTACAAGTTGGTGGGCATATTGGTTGCGGTGTTAGAAAATCTGAAAGGAAAAAAGGCTATGCTAGGCAAATAATTAAACTTGCCTTAGAGAAATGTAAAGAATTAAAAATAGAAAAAGTT…
FSDG_00698[893419-894204]	Aspirin_1mM_overnight	0.00193037	0.786719	NA	Membrane lipoprotein TpN32	COG:COG1464	UniProtKB:O07950	CytoplasmicMembrane	9.99	ATGAAATTTACAAAATTATTTGGAACAGTAGGAGCATTTTTATTACTATCAGCAGGAGCATTAGCTGGAACTTTAAAAGTTGGAGCAACACCAGTTCCTCATGCTGAAATATTAGAATTAATTAAACCAGATTTAAAGAAACAAGGAGTAGATTTAAAAATAGTTGAATTTACAGATTATGTAACACCTAACTTGGCATTATCTGATAAAGAAATTGATGCTAATTTCTTCCAACATAAACCTTATCTTGATAAGTTTGTAGAAGAAAGGAAATTAAATCTTGTTTCATTAGGAAATGTCCATGTTGAACCACTTGGATTATATTCAAAGAAAATTAAATCAATAAATGATTTGAAAAAAGGAGATACAATAGCAATTCCTAATGATCCATCAAATGGA…
FSDG_00699[892703-893404]	sTSB_overnight	-0.38091	0.260951	metP	Methionine import system permease protein MetP	COG:COG2011	UniProtKB:O32168	CytoplasmicMembrane	10	ATGGAGATTAGTTCTTTAATTGAGCCTCTTTTTGAAAATTTTGAAAATCCTATTGTAAGTATGCTTGCAGTTTCAACAGTTGAAACTATATATATGGTATTTCTTTCAACAATATTTTCACTGTTACTTGGATTTCCAATAGGGGTGTTACTTGTTATAACAAAAGAAGGTGGCATATATGAAATGAAAAAATTTAATGCTATTTTAGGTGTTATAATAAATGCTTTAAGATCATTTCCTTTCATTATCTTGATGATACTTTTATTTCCACTATCAAGATTTGTAGTTGGTTCAACAATAGGTGCAACAGCAGCTGTTGTTCCATTATCAATAGGAGCTGCACCTTTTGTTGCAAGAATAGTTGAAGGAGCATTACTTGAAGTTGATCACGGACTTATA…
FSDG_00700[891706-892713]	sTSB_overnight	-0.903609	0.144086	metN	Methionine import ATP-binding protein MetN	COG:COG1135	UniProtKB:Q87RS1	CytoplasmicMembrane	7.88	ATGATTACACTTGAAAATGTAAATAAAATTTATTCCAATGGTTTGCATGCTGTGAAAGATGTTAATTTAAAAGTAAATGAAGGAGATATTTTTGGAATTATAGGTTTAAGTGGTGCTGGAAAATCTTCTCTCATAAGACTTATTAACAGACTTGAAGAACCTACAAGTGGAAAAATTTTTATTAATGGACAAGATATTTTAAGTCTTAATAAAACTGAACTTTTAGAAAGAAGAAAGAAAATTGGAATGATATTTCAACATTTTAATTTACTTTCATCAAGAACAGTTGAAGAAAATGTTGCTTTTGCATTAGAAATTGCAAATTGGAATAAAAAAGATATTAAAAAAAGAGTTACAGAGCTTTTAGAAATAGTTGGTTTATCTGATAAAGCTAAATAT…
FSDG_00701[890923-891330]	Aspirin_1mM_overnight	0.534018	0.393724	NA	selenium_YedF: selenium metabolism protein YedF	NA	07_TIGRFAM_v15:TIGR03527	Cytoplasmic	8.96	ATGTTGCATAAAGAAAATTGTTTTATTGCAGAAATAGAAGGTATATTTGACAGAAAAATTTTAGAAGAGGCTAATAATATTATCTTTGTTTGTTCTTCACTTTCAATTGGAAATGATAGACAATTAGGAAAAGTATTGTTAGAAACATATATTTATACACTATCAGAATTAGAATTTTTACCTAAAAGTATAATTCTATTTAATGAAGCAGTTCTTTTAACTTTACCTATTTCAGATTGTTGCCTTTATTTAAAAAGATTGCAAGATAGAGGAGTAGAAATTTTAGTTTGTGATACATCTGCCAATTATTATGATATATTAAAAAGAATGCAAGTCGGAAAATTAATTGGAATGAAGAGTATAATTGAAAAACAATTAGGAGCTACAAAATTAATTAAC…
FSDG_00702[889949-890905]	sTSB_overnight	-0.254472	0.267315	hutG_2	Formimidoylglutamase	COG:COG0010	UniProtKB:Q9KSQ2	Cytoplasmic	9.97	ATGGATTGGAATGGACGTATTGATGGTTATGATGACGATATACTTAGGATACATCAAGTTATTCAAATTAAAACTTTAGATGAATTAATGGCAGATGACTATAATGGGAAAAAAGTATGTTTTGTGAGTTATAATTCTAATGAAGGAATAAGAAGGAATAATGGAAGGTTAGGAGCTGCTGAGGGTTGGAAACATTTAAAGATAGCTCTATCTAATTTCCCTATATTTGATACCAGTATAAAGTTTTATGATTTAAAAGATCCTATTGATGTAATAGGAGGAAAATTAGAAGAAGCCCAACAAGAATTAGCAAGAGTAGTTGCTAAATTAAAATCAAAGGGCTATTTTGTTGTATGCATGGGTGGAGGACATGATATTGCTTATGGTACATATAATGGG…
FSDG_00703[889335-889802]	Aspirin_1mM_overnight	1.69315	0.391798	NA	hypothetical protein	NA	03_eggnog_v5_bacteria:32QUG.faa.final_tree.fa	Cytoplasmic	8.96	ATGATTTCAAGAATTAAGAATAATTTTACTGAATTAATGGAAAGTCTAGTTAATAAAAAAGATGAAATTTTAAAGCAAAATAAAATTATAAATCTTGATAATCTACTTTCCTTTTATGAAGAAAATAAAAAAATATTTTTAGAAAAAAAAGAAGTTTTATTAAATGCTATAAATGAGTATATTTCTAATGTTGATTTAAAAATCAATTTAGATTTGTCATTTATTGAAAAATTGGATATAACTTGTATCAATGAATTAATAGAAAAAGTTGAAAAGTTTTATACAAATAATTGTATAGAGCCAATAGAAAATGATATTAGAGAAAAGGTTGTTGAAAAGTTAAAAAAAATAGTAAAATTTTTAAAAATTTTATATATTAATTTTATAGATACAATCTCA…
FSDG_00704[888160-889308]	Aspirin_1mM_overnight	0.383204	0.247532	NA	Nitronate monooxygenase	NA	02_Pfam_A_v33_1:PF03060.16	Cytoplasmic	9.97	ATGAAAGAATTAAAAGGAATAAAAATAGGAAAATATTATATAGAAAAACCAATAGTACAAGGTGGAATGGGTGTAGGTGTCAGTTGGGACCAACTAGCTGGAACTGTTTCAAAAAATGGTGGACTAGGAACAATAAGTGGAATTTGTACAGCATACTATGATAATTTAAAATATTGTAAAAAGGTTATAAATGGTAGACCCATAGGTGTAGATGCTTTGAACTCAAAAGAAGCTATGATAGAAATTTTTAAAAATGCAAGAAAAATTTGTGGTGATAAACCTTTAGCTTGTAATATTTTACATGCTATAAATGACTATTCAAAGGTTGTTGAGTATGCAATAGAAGCAGGAGCAAATATAATAGTTACAGGTGCTGGACTTCCATTAGAGTTGCCTAAA…
FSDG_00705[886731-888074]	sTSB_overnight	-0.37858	0.308437	NA	MatE	NA	02_Pfam_A_v33_1:PF01554.19	CytoplasmicMembrane	10	ATGAAAAAAGTTTATGATATGACAAAAGGAAAAATATGGACTATAATCCTATCTTTTTCTCTGCCACTTCTTGGAGCAAGTTTAATTCAACAATTATACAATACTGCTGATATGATATTTGTAGGAAATTTTGTAGGTAAAGAAGCAACAGGAGCTGTTGGTGCAAGTAGTTTATTATTCACTTGTATTATTGGACTATTTACAGGAGTTTCAATAGGAGTTGGAGTTGCTGCTTCTCAAAAAATTGGTTCTAAGGATTTAGAAATGGCTTCAAAAGTTTCTCATACTGCTATAACATTTGGTATCATTGGAGGAATTGTTTTAACTCTTATAGGTTTCTTTTCTGCTGAGTTTTTATTAACTTTAATGAACACTCCAAAAGAAATAATGTATGATTCT…
FSDG_00706[885334-886557]	sTSB_overnight	-0.205072	0.92008	NA	Sigma-54%2C DNA binding domain	NA	02_Pfam_A_v33_1:PF04552.14	Cytoplasmic	9.94	ATGGATAATAAGTTAGATATTGTTGAAAAACAAAAATTAACACAGTCTTTAAAATTATCACAAATGATGAAACTATCAATAAATATACTTAAAATGTCTGTAATGGATTTAAATAATTTTATTGAAAAAGAATTTTCAAAAGATTTAGGGATTTCAGTTGAATTAAATTATTCTAATCAAGAAAATTATGATAATGAAAAAGAAGTAGAAATTAATTATCTAACAGATGAAAAAAATTTTTTTCAAATTTTAGAGGAACAATTATCTTATTTTAAAATAGAAACAAAGATAAAGGAAATTTGTATATTTATAATCAATAATTTGAATAAAAAAGGATATTTAGAATTATCAAAAATAGAAATAAAAGATATTTTGAAAGTAAGTGATAAAGAATTGGAG…
FSDG_00707[884851-885264]	Aspirin_1mM_overnight	0.299212	0.760729	NA	EamA-like transporter family protein	NA	02_Pfam_A_v33_1:PF00892.21	CytoplasmicMembrane	10	ATGTGGGCTATTTTTGCTATTTTATCTGCTATTTTTGCAGCATTAACTTCAATTTTAGCAAAAGTTGGAATTGAAGGTGTCAATTCAAATTTAGCAACAGCTGTGAGAACCATTGTTGTTGTACTTATGGCTTGGTTTATGGTTTTTGTAACTGGAAATCAAAATGGAATTGTTGATATAAGTAAAAAAAGTTGGTTATTTTTAATTTTATCAGGATTAGCAACTGGTGCTTCTTGGCTTTGTTATTATAAAGCATTACAACTTGGAGAAGTATCAAAAGTTGTTCCTATTGATAAATTAAGTATAGTAATGACTATTATCTTAGCCTTTATATTTTTAGGAGAACAAATAACATTAAAAACTTTAATTGGTTGTTGTCTAATTGTTGCAGGAACTTTT…
FSDG_00708[883736-884662]	Aspirin_1mM_overnight	0.223652	0.363547	troA	Periplasmic zinc-binding protein TroA	COG:COG0803	UniProtKB:P96116	CytoplasmicMembrane	9.99	ATGAGAAAAATTTTTAAATTATTAACTGTTATGATGATTTCTTTATTTATTGTTGCTTGTGGGGAGAAAAAAGAGAAAGCTAAAACTTCTAATGAAATACAAAAAATAAAAGTAACAACAACTTTAAATTATTATCAAAATTTAATAGAAGAAATTGGTGGGGATAAAGTTGAAGTTACAGGACTTATGAAAGAAGGAGAAGACCCTCATCTATATGTAGCAACAGCAGGAGATGTAGAAAAATTACAAAATGCTGATTTAGTTATCTATGGAGGATTACATCTTGAAGGAAAAATGACAGATATATTTGCAAATCTATCAAATAAATATATTTTAAATTTAGGAGATCAATTAGATAAATCTCTTTTACATAAAGAAGATGAAAACACTTATGATCCA…
FSDG_00709[883030-883713]	sTSB_overnight	-0.174341	0.611152	mntB	Manganese transport system ATP-binding protein MntB	COG:COG1121	UniProtKB:O34338	CytoplasmicMembrane	7.88	ATGAATGCTATTGAAATTAAAAATTTAACAGTTGCTTATGGAGAAAATATAGCATTAGAAGATTTTAATTTAGATGTAGAGATAGGAAGTTTAATGGCACTTGTTGGTCCAAATGGAGCAGGAAAATCAACTCTTATCAAAACAATATTAAAATTTTTAAAACAAATAACTGGTGAAATAAAGATAAGTAAAAAAAGTTTAGCCTATGTGCCACAAAGAAACAGTGTTGATTGGGATTTCCCAACAACACTATTTGATGTAGTTGAAATGGGTTGTTATGGCAGAGTTGGACTTTTTAAAAGAGTTAATAAAGAAGAAAAAGCGAAAGTTTTAAAAGCAATAGAACAAGTTGGAATGTTAGACTTTAAAGACAGACAAATATCAGAGCTTTCAGGTGGA…
FSDG_00710[881869-882786]	sTSB_overnight	-0.122959	0.973014	mntC	Manganese transport system membrane protein MntC	COG:COG1108	UniProtKB:O35024	CytoplasmicMembrane	10	ATGGCAGAAATATTAAAACTTTTTTCAAACAGTTATACCTTTAAGGTTGTTACTCTTGGTTGCATGCTTTTAGGTATAGTTAGTGCTATCGTTGGAACTTTTGCAGTTTTAAAAAAAGAAAGTTTACTAGGAGATGGTATATCTCATGCTTCACTTGCTGGAATATGCCTTGCTTTTTTAATTACTAGAAAAAAAGAATTGTATATTTTACTTTTAGGAGCCTTAATAATAGGACTTTTATGTATTTTTCTAATTCACTACACGCAATTAAAATCAAAGGTAAAATTTGATAGTGCTATTGCCTTGATGTTATCAACATTTTTTGGATTAGGTTTGGTATTGTTAACATACCTAAAAAAAATATCTGGTGCAAAAAAAGCAGGATTGAATAGATTTATC…
FSDG_00711[881024-881872]	sTSB_overnight	-0.955122	0.394813	mntD	Manganese transport system membrane protein MntD	COG:COG1108	UniProtKB:O34500	CytoplasmicMembrane	10	ATGAGTGCAGGATTAATAATACAATTAGTTGCTATTTTAATATCAGTGGCTTGTTCATTATTGGGAGTATTTTTAGTTTTAAGATCTATGAGTATGCTTACAGATGCAATTAGCCATACAGTTCTATTAGGAATTGTACTTTCATTTTTTATTACACATAAATTTGATTCTCCTTTACTTATTATAGGAGCAACTTTAATAGGACTTTTGACTGTTTATCTTGTTGAACTCATAACTGATATTAATTTAGTAAAAGAAGATGCTGCAATAGGAATCGTTTTATCGGTTTTATTTAGCATTGCAGTTGTTCTTATTTCTAAATATACTGCAAATATACATTTGGATATAGATGCAGTTTTATTAGGAGAGATAGCTTTTGCACCCTTTCATACAGAAGAA…
FSDG_00712[879688-880806]	Aspirin_1mM_overnight	0.274243	0.535467	NA	hypothetical protein	NA	03_eggnog_v5_bacteria:2Z7K1.faa.final_tree.fa	Cytoplasmic	8.96	ATGAAGTTTTTAAAACTAATTGTTATTTTATGTATTATTATATGCAGTACAGTTTTGTTAAATGCCTGTTCTCATATGAAAGAAGATAATGAACTAATAGTCAAATATTTAAATAACACATTTGGAAAGAATACATATACAATTAGGCAAGATAGGCATCATTGGTATGTAACATTGAATAAATATCCTGAACTTACATTTTTTTATACTGTATCTCACGATCCATTTTCCATGTCATCTCCTTCTATAAAAACTGATTTTGATCATGTTTTTGGTGAATATGTAGTTAAAAAATATAAAGAATCTTATAATCTTGGAGAAGATGAACTTTCCTTTGATAGTCCTATTAATTTTGTATATTATACAAAAGTTACTTCTCTTGAAGAATTGAAAATTCCC…
FSDG_00713[878017-879513]	Aspirin_1mM_overnight	0.703868	0.206649	NA	putative type I restriction enzymeP M protein	COG:COG0286	UniProtKB:Q89Z59	Cytoplasmic	8.96	GTGATTACAGGTGAAATTAAAAATAAAGTAGATAGGATGTGGGAATATTTCTGGACAGGTGGATTAACAAATCCTGTTGATGTAATAGAACAACTTACCTATCTTATTTTTATGAAAAGATTGGATCAAGAGGAACAAAGAAAAGAAAAAGAAAAAAAACTTGCAAGTATTTTTGGAAATATTGATGAAAAGTTTATTTTTGATGAAAAACACCAAGATATTAGATGGAGTAATCTTATTCAATTAGGAGATCCTAAGCAATTGTATGATAAGATTAGGAATGAAGCTTTTGAATTTATAAAAAATTTAGATGATGATAAAGAAAGTGTATTTTCACAATATATGCAAAATGCTATTTTTAAAGTTCCAACACCAGCTGTTTTACAAAACACAATGGAT…
FSDG_00714[876906-878030]	sTSB_overnight	-0.178235	0.613988	NA	Type I restriction modification DNA specificity domain protein	NA	02_Pfam_A_v33_1:PF01420.20	Cytoplasmic	8.96	ATGAAGATATATAATAAAAGCGAATGGAAGAAAATTAAATTGGGAGATATATTTATTTTACAAATGGGGAAAACTCCACTTAGAGAAAATAAACTATATTGGGATAAAGGCAACTATAACTGGATTTCTATTTCTGATATGAATTTTTCAGAGAAATATATATCTTTTACAAAGGAAAAAATAACTGATTTTGCTATAAAAAAAAGTGGAATAAAAATAATTCCTAAAAACACAGTAATAATGAGTTTTAAATTATCTATTGGAAAAGTTAAAATAGTAAATGAGGATATTTATTCCAATGAAGCTATCATGGCATTTATCCCAAAAGAAGATATTTTTATAGATGAGAATTTTTTATATCATTCTTTAAAGAGTGTAAGATGGAATGAAGGAATTAAT…
FSDG_00715[876212-876919]	sTSB_overnight	-0.669576	0.728437	NA	Fic/DOC family protein	NA	02_Pfam_A_v33_1:PF02661.19	Cytoplasmic	8.96	TTGAGGACAATTAAAATATTAGAACAATTTACAGAAGAATATATAGATGATTTAAATGTAAGAATGACACATCATTCCAATGCAATTGAAGGAAATACATTAACATTAAATGAAACAGCAACTATCATTTTAGATGATACTATTCCCAATGCAATGTCTAAAAGAGAATTTTTAGAAGTTTTAAATCATTCAGATGCTTTAAAATTTTTATTAGCTGAATTACAAAATAAAGCAATAGATATCTATATGATAAAAGAAATTAATAAGATTTTATTAAATAGATTAAATCATAATGCTGGAAATTTTAAAACTGATTATAACTATATAAGGGGAGCAGATTTTGAAACAGCTAGTCCAAGTGAAACACCATATAAGATGAAAGAATGGTTTGAAAATATG…
FSDG_00716[875177-876166]	sTSB_overnight	-0.569648	0.228375	xerC_6	Tyrosine recombinase XerC	NA	01_HAMAP:MF_01808	Cytoplasmic	9.97	ATGGTAGATACTTTAATTTTAGACATAAAACAAGCTATGTCTTTTACATTAACAAATGGTCAAATGGAAAAATTACATAAGGTACTGGCACATTATTTGTATGATTTAGAGATTACAAAAAAGGAAGGAGCTGAAAAAGAAGAAAAGCAAAATGTTGAATATTTAGAAGCTTTTTTATCAGCTAAACATGTTGAAGGTTGCTCAAGAAAATCATTAAAATATTACAAGGCAACAATAGAAAATTTATTTAAAAAAATAGAGAAATCTATTAAACATATTACAACTAATGATTTAAGAGAATATTTGGACAACTATCAAAAAGAAGGAAATGCAAGTAAAATAACAATAGATAATATTAGAAGAATTTTTTCAAGTTTTTTTGCTTGGCTTGAAGAAGAA…
FSDG_00717[871733-875116]	sTSB_overnight	-0.57979	0.339993	NA	Type III restriction enzyme%2C res subunit	NA	02_Pfam_A_v33_1:PF04851.16	Cytoplasmic	8.96	ATGAGTAATTTTGATTTTTTGAAAGGTGATTTTTTTGATTTATATGAATTGTGTTTAGAAGCAGAAGAGAATTGTTATACTAAGCCTAGAACAAGTGCTTTTTACTCAAGATTGGCACTTGAATTTTGTGTTGCCTTAGTATATAAATTTGAAAATATACAAACACCATACAATAGCACAGTTTTAAATGATTTTATTAATAATAGAGAATTTAAACAGTTATTTCAAAATCAAAGTCAAATAGACGGACTTAATATTATTAGAAAATTTGGTAATAGTGCAGCCCATGTCTTAAAAAATGTAATAGATAATACAACAAAAACTATTACCTTAAATAGAAATATTGCTTTAAATTGTTTGAAGGGGCTTTTTGATTTTACTCTTTGGATAGGTTATTGT…
FSDG_00718[870095-871402]	sTSB_overnight	-0.162563	0.844512	NA	AAA domain protein	NA	02_Pfam_A_v33_1:PF13173.7	Cytoplasmic	8.96	ATGTTAAAAAAAGAAAGTGAACTAAAAAATCGTAAGAATTATTTAGAAAAACTTATAAAATTTAAAGATACTGATTTTATTAAAATTATCACAGGTATTCGTCGTTGTGGAAAATCAAGTCTAATGAAACTAATGATAAGATATCTTTTAGAAAATGGTATAAAAGAAGAGCAGATTATACAAATAAATTTTGAATCAATAGAATTTAAAAAAATGACTGCTGAAACTTTATATAATTATGTAAAGAAAAATTTACCCAAAGATAAAAAAGCTTATCTATTTTTTGATGAAATACAAAAGATTTCAGAGTGGCAAGATGCAATAAATTCATTTAGAGTTGATTTTGAATGTGATATTTATATAACAGGTTCTAATGCTTTTTTATTATCGAGTAAATAT…
FSDG_00719[869245-869709]	sTSB_overnight	-0.0974739	0.900697	NA	Aminoacyl-tRNA editing domain protein	NA	02_Pfam_A_v33_1:PF04073.16	Cytoplasmic	9.97	ATGTCAATAGAAGCAGTAAGAAAACATTTAGAAAAATTTGGTTTAGATAAAAGAATAAGAGAATTTAAAGACTCAACAGCAACAGTTGAAGAAGCAGCAAAGGTTAATTCTTGTGAACCTGCTAGAATAGCAAAATCTTTATCATTTATAATAAATGATGTTCCAACTATTATAGTTGTGGCAGGAGATGCAAAAATTAATAATCAAAAATTTAAAGCTAAATTTAAAACTAAGGCTAAGATGATAGCAAGTAGTGATGTTGAAAATCTAATAGGTCATCCTATTGGAGGAGTCTGTCCTTTTGGAATTAAAAATAATGTAAAGGTTTATTTAGATGAATCAATGAAAAGATTTGAAACTATGCTTCCAGCTTGTGGAACTCCAAATAGTGCTATTGAA…
FSDG_00720[868372-869220]	sTSB_overnight	-0.947115	0.215519	NA	EamA-like transporter family protein	NA	02_Pfam_A_v33_1:PF00892.21	CytoplasmicMembrane	10	ATGCAAGAAAATCATAAATATAATATTTATATGTTCATTGCCACTATCTTTTTTGGAATGACCTATGTTTTAACAAAAATTTGTCTAAATTATTCAACAGAATTGCATATAATAAGTTTTAGATTTTTAATAGCTTTTGTAATATCGTTAATTTTTTTACAAAGAAAAATATTTCCATTAAAAATAAAAGAAATTTTATATTCTCTTATTTTGAGCGTTTTATTATTTATGGTTTTTATAACAATGACTATTGGAGTAAAATATACTACTGCAACCAATGCAAGTTTTCTAATAAGTTTATCAGTTATTTTCATTCCATTTTTTTCTTGGATTTTTAATAAAGAAAAACCTAAGAAAAGTATTTTTATCGTACTTATTATTGCATTGATAGGAATTATG…
FSDG_00721[866662-868281]	Aspirin_1mM_overnight	0.0497835	0.461604	groL	60 kDa chaperonin	COG:COG0459	UniProtKB:P48212	Cytoplasmic	9.97	ATGGCAAAAATTATAAATTTTAATGATGAAGCTAGAAAAAAATTAGAAATTGGGGTTAATACACTTGCAGATGCAGTAAAAATTACATTAGGACCAAGAGGTAGAAATGTAGTTCTTGAAAAGTCTTATGGAGCACCTTTAATTACTAATGATGGTGTTACAATAGCAAAAGAAATTGAATTGGAAGATCCATTTGAAAATATGGGTGCAGCATTAGTTAAAGAAGTTGCTATTAAATCAAATGATGTTGCAGGAGATGGAACAACAACAGCTACAATCTTAGCACAAGCTATTGTTAAAGAAGGATTAAAAATGTTGAGTGCTGGTGCAAATCCAGTTTTCTTAAAGAAAGGGATTGAACTTGCTGCAAAAGAAGCTATTGAAGTTTTAAAAGATAAA…
FSDG_00722[866372-866644]	Aspirin_1mM_overnight	0.875675	0.152555	groS	10 kDa chaperonin	NA	UniProtKB:Q60023	Cytoplasmic	9.26	ATGAATATCAAACCTATTGGAGAAAGAGTTTTATTAAAACCAATTAAAAAAGAAGAAAAAACTAAGAGTGGTATATTACTTAGTTCAAAATCATCTAATACAGATACACAAAATCAAGCAGAAGTTATTGCTTTGGGGAAAGGTGAAAAGTTAGAAGGAATTAAAGTTGGAGATAAGGTTATTTTCAATAAATTCTCTGGAAATGAAATAGAAGATGAAGATGTAAAATATTTAATAGTTAATGCAGAAGATATTTTGGCTATTATTGGATAA
FSDG_00723[864580-866199]	sTSB_overnight	-0.232085	0.616267	NA	putative AAA-ATPase	NA	02_Pfam_A_v33_1:PF09820.10	Unknown	5.48	ATGAAAAAATTAGCCATAGGTGTTGATGATTTTAAAGAAATAATAAAAGAGAATTTTTACTATATTGATAAAACAAAATTTATAGAAGATATTTTAGAAGATGGTTCAAAAGTTAAATTATTAAATCGTCCTAGAAGATTTGGAAAAACCATTAATATGACAACTTTAAAATATTTTTTTGATATTAAAAATGCAGAAGAAAACAGAAAATTATTTAATAATTTATATATAGAAAAATCTAAGTATATAGAAGAACAAGGAAAATATCCTGTTATTTTTCTTTCATTAAAAGAAATCAAAGGTAAAACTTGGGAAGAAATGTTAGAACAGATTAAAAATTATATAAGTAGTATGTATAATAATTTTGAGTATATTAGAGAAATTCTAAATCAAAAAGAA…
FSDG_00724[863758-864357]	Aspirin_1mM_overnight	1.33439	0.225505	NA	PASTA domain protein	NA	02_Pfam_A_v33_1:PF03793.20	Cytoplasmic	8.96	ATGAAAAAATTTAGAAAAGAAAATGAATTAGATGACCTAGATTTAGACAACTTAGAATTTGAAGAAGAAGAATTAATAGAAGAAAAAAAAGATGATAAGAAAAAGATACCTAAAATAATTTTAAATATAATTTTAATTATAGCAATAATAAAATTAGGTTCTAATGTATTCCAAAGATATTATTTTAATGAATTTTATTATAAAGCACCAAATTTATTAGGACTTAACATAGATGAAGCTAAGAAAACTATATCTCATTCTGCTTTAAATATTAGAGAAATGGGAGAAGTTTATTCTGATTTACCTTATGGAACAGTTGCTTTACAAGAACCTGCAGAAGGGACTATTGTAAAAAGAGCGAGAAATATAAAAGTATGGGTAAGTAAAGAGTCTCCATCA…
FSDG_00725[862600-863493]	sTSB_overnight	-0.367596	0.796523	rsgA	Small ribosomal subunit biogenesis GTPase RsgA	COG:COG1162	UniProtKB:O34530	Cytoplasmic	9.97	ATGGGAGGTAAGAAAATTCAAGGTGTAGTGATTAATAAAATTCAAGGTTTTTATTATGTTGAAAGTAATAATAAAGTTTTTGAATGTAAATTAAGAGGAATTTTAAAAAAAACTAATAATAAATATAATTGTGTTGTAGGAGATAGGGTTAAAATCTCTGAGGATAATACAATAGTTGAAATATTTAAAAGAGATAATATGCTTATAAGACCTATTGTTGCAAATGTTGATTATTTAGCAATACAGTTTGCAGCAAAGCACCCAAATATAGATTTTGAAAGAATAAATCTTTTGTTATTAACAGCATTTTATTATAAGGTAAAACCTATTGTAATTGTTAATAAAATAGATTATTTAACAGAAGAAGAATTATGTGAGTTAAAAGAAAAATTGTCTTTT…
FSDG_00726[861960-862607]	sTSB_overnight	-0.608875	0.121535	rpe	Ribulose-phosphate 3-epimerase	NA	UniProtKB:P74061	Cytoplasmic	9.97	ATGATTAATGGGATTAAGATAGCTCCATCCATATTATCAAGTGATTTTTCAAAACTTGGTGAGGAAGTTGTGGCTATTGATAAAGCAGGAGCAGACTATGTACATATAGATGTTATGGATGGACAATTTGTACCTAACTTAACTTTTGGACCTCCTGTAATAAAATGTATAAGAAAATGTACTGAGCTTGTATTTGATGTACATTTGATGATAGACAAACCAGAGAGATATATTGAAAATTTTGTAAAGGCAGGAGCAGATATTGTTGTTGTTCATTCAGAGTCAACAATACATTTACATAGAGTTATACAACAAATAAAATCTTTTGGAGTGAAGGCAGGAGTATCACTAAATCCATCTACACCAGAAGAAGTATTAAAATATGTTATAAATGATATA…
FSDG_00727[861270-861947]	Aspirin_1mM_overnight	0.000578468	0.94822	NA	MarR family protein	NA	02_Pfam_A_v33_1:PF01047.23	Cytoplasmic	8.96	ATGACAGTGAATATACAAAGAGTTAATGATGTTTTGGAGGAATATTACAAACTATTTTATAAGACAGAGGATATGGCTTTAAAAAGAGGAATTAAGGCTTTAACACACACAGAATTGCATATAATAGAATCAATAGGAGAAAATACTCAACTTACTATGAATGAACTTGCAGATAAAATTGGTATAACAATGGGAACAGCAACAGTTGCTATTTCAAAATTATCTGATAAAGGATATATAGATAGAGCAAGATCAACAACTGATAGGAGAAAAGTATTTGTTTCACTTACAAAAAAAGGTGTAGATGCCTTAACCTATCATAATAACTACCATAAAATGATTATGGCTTCCATCACTGAAAGCATAGCTGATAAAGATTTAGAACAATTTGTAAAAACT…
FSDG_00728[859643-861268]	sTSB_overnight	-0.409066	0.509254	rqcH	Rqc2 RqcH	COG:COG1293	UniProtKB:A4VWG9	Cytoplasmic	8.96	ATGTTATATATAGATGGTATATCTCTTTCAAAAATAAAGAAAGAGTTAAAAAAGATTTTAGAAGGCAAAAGAATAAATAGAATATTTAAAAATAATGAGTACACAATTTCAATACATTTTGGGAAAATTGAACTCTTGCTTTCTTGTATACCAGCTTTACCAATTTGCTATATCACTAAAAGTAAAGAACAACCAATTTTAGGTATAGCTTCATCAATAATTTCTAATTTAAGAAAGCATTTGATGAATGCTATGCTAACAGATGTAGAACAGCTAGGGTTTGATAGAATCCTAGTTTTTCATTTTTCAAGAATAAATGAATTAGGTGAGATAAAAAAATATAAAATTTATTTTGAATGTATAGGAAAATTATCTAATGTTATCTTTACAGATGAAGAA…
FSDG_00729[858889-859623]	sTSB_overnight	-0.247773	0.927057	NA	hypothetical protein	NA	03_eggnog_v5_bacteria:2ZHA7.faa.final_tree.fa	CytoplasmicMembrane	10	ATGGATATAAAAAGTTTTTGTTTAGATTATTTTAAAAATTTAAAAGAAAAAAAAGAATTTAATGTTTGGAAAGAACTTTGGAAATATATTAAAGAATACAAAATAAAAGAACATAAAATAAGTTATGGGATTATAATTATATTTGGTGTAGTTCTCTTATTTATTATTTATTATTTTAAAATAACTATTATATCTTCAATAGCTTCAGGGGTTATTTTACTTTTAATGGGATTTGCTATATTTTTATCTATCAATAAGAAAAAAATACAAGATGATTTACTAAAAAGTTATAAAAACTTTTCTGATGACAGGAAGAAAATTTTATTTCATTTATTGAAAGATGAAAACAAAGATATTGAAAATTTGACAAGAATTAAATCTAAAATAGAAGAAATAAAA…
FSDG_00730[858578-858823]	sTSB_overnight	-0.750442	0.773343	NA	hypothetical protein	NA	03_eggnog_v5_bacteria:32Y3Y.faa.final_tree.fa	Unknown	2	ATGCATGATGGTTGCTCTGGAAAATTTGATGATGGAATGCAAGTTTTAGCAAAATTAAGAATGATGGGATTTAGTAAACAAGCTATGCCTTTTCCAATGACATTTACTTGTAAAGAATGTGGAGAAGAAATAACTATGACTACTTTTGAATATGAATGCCCTCATTGTGGTATGATTTATGCTGTTACACCTTGCCATGCCTTTGATGTAGAAAATATTTTAGCTGCTGGTAAGGCTAAAAAATAA
FSDG_00731[856686-858398]	sTSB_overnight	-0.0239733	0.925975	hcp	Hydroxylamine reductase	COG:COG1151	UniProtKB:Q01770	Cytoplasmic	9.97	ATGGATAAAATGTTTTGTTATCAATGTCAAGAAACTGCTAAGGGAACTGGATGTACAACATCAGGTGTTTGTGGAAAAACATCTGAAACATCAGGGTTACAAGATTTATTATTATATACAGAAAAAGGTGTTGCAGCATATAGTACAATTTTTAGAAAAGAAGGTAAAGCAAAAGAATTAATAAAAAATAAAGTAAATAGATATCTTATCAATTCACTTTTTATAACAATTACAAATGCTAACTTTGATGATGCTGCAATATTAGATGAAATAAAAGCAGGATTAAAATTAAGAGAAGAATTAAAAGTACTTGTAACTAATGAAGAAAAGAAAGAAGCTGAAAAATATGGAGCTGATTTAGTAAATTGGTATTATGAATCAGATGAAGATTTGATTAAA…
FSDG_00732[855801-856553]	Aspirin_1mM_overnight	0.173189	0.810094	artP	Arginine-binding extracellular protein ArtP	COG:COG0834	UniProtKB:P54535	Periplasmic	10	ATGAAAAAAATAATCACTATATTAATGTTAATCTTATCTGCTTTATCTTTTGCTGCTAAAAAATTATATGTTGGAACTAATGCTGAATTTAAACCTTATGAATATCTTGAAAACAATAAAATGGTAGGCTTTGATATTGAGTTAATGGAATTATTAGGTAAAAAATTAGGCTATGAAATTAAATGGCAAGATATGAGTTTTGATGGTTTACTACCTGCCCTTCAAATGAAAAAAATTGATGCTGTTATAGCAGGAATGTCAGCAACTCCTGAAAGAGAAAAAGCTGTATCTTTTTCTATACCTTATGTGTTCTTTGAAGGAGGACATGATGTCATAGTTAATAATAAAAGTTCATTTAAGAAAAAAGAAGATTTAAAAGGAAAAACTGTTGGTGTACAA…
FSDG_00733[854608-855804]	Aspirin_1mM_overnight	0.317348	0.356614	abgB	p-aminobenzoyl-glutamate hydrolase subunit B	COG:COG1473	UniProtKB:P76052	Cytoplasmic	8.96	ATGGAAAATAGAAAAGAAATTTTATCAGAACTTTTTGATAAATATAGGAATGAGTTTAAAGAACTAAATGAGTATCTCTATAATAATCCAGAGCTAGGGTTGCAAGAATATAAGGCTTGTACTACTCATACCAATATTTTAAAGAAATATGGTTTTGAGATTGAAAAAGGTTTTGCCAATTTAGAAACAGCCTATAAAGCAAGTTATAAAAAGGGGAATGGTCCAAGGATTGCTATTCTTGCAGAATATGATGCTTTGCCTGAAATTGGTCATGGCTGTGGACATAATGCCTATGGAGTTACAAGTATTGCAAGTGGCATTTTGGTAAAAGAATTGATGCAAAAATTAGATTTACAAGGAGAAATTTTAGTTATTGGAACACCTGCTGAGGAAACAAAT…
FSDG_00734[853339-854061]	Aspirin_1mM_overnight	0.146763	0.559114	cobB_2	NAD-dependent protein deacetylase	COG:COG0846	UniProtKB:P66815	Cytoplasmic	9.26	ATGGAAAATAAAATTCAAAAATTAGCTGATATTATAAAAAATTCTAAATATCTTGTTTTCTTCACAGGAGCAGGAGTTTCAACAGACAGTGGATTAAAAAGTTTCAGGGGGAAAGATGGTTTATATAGTACTTTATACAAAGGAAAATATAGACCAGAAGAAGTATTAAGTTCAGACTTCTTTTATTCTCATAGAAATATTTTTATGGAGTATGTTGAAAATGAATTAAATATTAATGGAATAAAACCTAACAAGGGACATTTAGCTTTGGCTGAGTTAGAAAAAATTGGAGTTTTAAAAGCTGTTATTACTCAAAATATAGACGATTTACATCAAATGGCAGGAAATAAAAATGTTTTAGAATTACATGGAAGTCTAAAAAGATGGTATTGTTTAGAT…
FSDG_00735[851853-853271]	sTSB_overnight	-1.18015	0.435743	NA	hypothetical protein	NA	02_Pfam_A_v33_1:PF00239.22	Cytoplasmic	8.96	ATGGAAAAAGTTGCCATTTATATTAGAGTATCAAAAAAAGAACAAACTAGAGATAAAGGGAGTGATAGCTCCCTTAATCTTCAATTAAAAAAATGTTTAGACTACTGCAAAGAAAAAGGTTATGAAGTCTTAAAAGTTTACCAAGATATTGAAAGTGGAAGAATAGATGACAGAAAAGAGTTTAATGAACTTTTTGAAGCTATTAGTAAGAAAATATATACTAAAATAGTTTTCTGGGAAATTTCAAGAATAGCAAGAAAAATTTCAACAGGAATGAAGTTTTTTGAAGAGTTAGAATTATATAAAATTACTTTTGACAGTATTTCACAGCCATACTTAAAAGATTTTATGACACTTTCTATATTCTTAGCCTGGGGTACTGAAGATTTAAAGCAAATG…
FSDG_00736[851358-851726]	sTSB_overnight	-2.08963	0.0800951	NA	hypothetical protein	NA	03_eggnog_v5_bacteria:COG4933.faa.final_tree.fa	Unknown	2	ATGAAAGTCTTAATATCAATAAAACCTAAATTTGTAGAACAAATATTTGCTGGAACTAAAACTTTTGAACTTAGAAAAAAACTTTTTAAAAGGACTGTAGACACTATTGTTATATATTCAAGTTCTCCTAAAAAAAAAGTTGTTGGAGAAATTATTATAGATAGAATAATTTCTTCAGCTCCTAAAGCTTTATGGGAATCTTATAGAAATAATTTAGGTATTTCAGAAAAAGAATACTTTAAATACTATAAAAATTCAAAAGTTGCTTATGCTATAAAAATAAAAAAAGTTATTAAGTATAAAAAAGAACTAGAATTAAAAGATTTTGGAATAGAAAAAGCTCCACAATCTTACCAATATATTAATTGA
FSDG_00737[850928-851386]	sTSB_overnight	-2.17846	0.0707911	NA	hypothetical protein	NA	Prodigal:002006	Cytoplasmic	8.96	ATGAGTAAAAAATATTTGCAAACTTTAGAAGTAGACGTAATACATTTTAGTGAAAATAATATAAATGAAGTTTTAGATTTCATATGTGATGGTGAAGATTTTGGGATGTGTTTTGAAGATGCGAGAGAAGATGTAATCAGTGCTGTAAAATTATCTCAAAAAATAAATATAGAAACTCCTTGTGGAATAATAACTTGTAGATATGGAGACTATTTAGTTAAAAATCCTATGAAAATCTTTGAGGTATGGATAAGTAATGAAGAATTTGAAAAATATCATAAAAAAATAACTTATACAATGAATGATTTAAATGCTGCCATTGAACATTGTGAAAATAAAATTAATGAATTATGTGGAGAATGTAAAGAGGAACATAAAAAGTTATTAGAAATGCTTATG…
FSDG_00738[850638-850925]	sTSB_overnight	-0.118329	0.855545	NA	hypothetical protein	NA	Prodigal:002006	Unknown	2	ATGGAAAAAAATTGTAAATGGTGTTCTAACTATAACAAAGGCAAATGTACTATTTTGAATGAAAAACTTAATGTAGATCAGCCTCTTATATATTGGGAAATTTTAGGTATTATTGGACAATTTTTTGATAAAAATTTTAGACTTTATTTAAAACCAGAGGATTTGCAAGAATTATCAACACAACTTACTAATGAAATAGATAGTTTTGTTGATGCAAAAACAGAAAATCCAACTATAGAATTTGATTATGAAGAACTAGAAGATTTTTCTTGTAAATATTGGAGGTAA
FSDG_00739[850236-850628]	sTSB_overnight	-0.723918	0.491392	NA	YopX protein	NA	02_Pfam_A_v33_1:PF09643.11	Cytoplasmic	8.96	ATGAAAGAATTTAAAATGAAAGCCTGGTTAAAAAAAGAAAATAAAATGGTATCTATTATTGGAATTGACTTAAATTATCAATATATCAGATACTCTGATGATGGAAATCTTTTCAAAGATGATTATAAAATTGCTGAATTTAAAGATATAGAACTTCTACAATTTACAGGAGCAAAAGACAAAGCAGGTCAAGAGGTTTATGAGGCAGATGTAATTAAATTTAATGATGGTATAGATGATATTTATGGATTAATTTCTTATGATGATGAAGATGCTGTTTATTGTGTATCTTATGAAAATGTTACAGAACATCTTTTAAATATGGCAGGAAATTTTGAAATTGTTGGTAACATTTTTGAAAACCCAAACCTACATGAACAACTAGGATACTAG
FSDG_00741[849439-849591]	sTSB_overnight	-5.3466	0.301435	NA	hypothetical protein	NA	NA	NA	NA	ATGACAAATAAAGAAATATTTATAGAAAATTCAATAGTAGGATTTGAAAAAGTTACATTTTTTAAATATATAAAAATAAGAGGTAGAAATATTTTTAGATTTCTAAAAAGAAATTTTAATAAAATATTTGATAAATTAGAAAGCTGGATGTGA
FSDG_00742[849198-849449]	sTSB_overnight	-0.0854275	0.939585	NA	hypothetical protein	NA	Prodigal:002006	Unknown	2	ATGAAAAAGAAATTAAGAGAGCTTAGAAGAAAAAAAGAGTTTGTAAAGCTATGTAAAGGAGCTTTACAAAGAAATTATGTATATGGTGTATTTAACAGAAATTGCGTATTCAAAAGAAAAGGAGATAAAACAAGATTTAAAAAAGGGGTGAAGTTTATGGTATTAATAACTTTACCTAAAATAATTAATTCTTGTTTAAATACAAAAGTAAAAGCTAAAGCTAAAAAAAGAGGTGGAAAAAATGACAAATAA
FSDG_00743[849086-849223]	sTSB_overnight	-0.820028	0.399815	NA	hypothetical protein	NA	NA	NA	NA	ATGCACTGTAAAATATTAAAAAAATATTGGTATAAAATACCATTTCCAGATAATATTACATTGATAGATGCTGTTAAAGTTATTCAAAAATACATAAAGATGGAGGCTAAGGATGAAAAAGAAATTAAGAGAGCTTAG
FSDG_00744[848718-848894]	sTSB_overnight	-2.76028	0.0353658	NA	hypothetical protein	NA	Prodigal:002006	Unknown	2	ATGATTTATAAAGATGATTTAATTGAAAAGGCAGAAACTACTATAAGAAATAATAAATCTTTAATAGAAGATGATGTTGCTGTTGCTATGTTAGGAATTGAAAGAATTACTGCAATAAAAAAAGAAGTGTTAGAACTTGAAATTTTTATCGAAGTTTTAAAAAAATTTACAGAATAA
FSDG_00745[848095-848721]	sTSB_overnight	-0.837188	0.118248	NA	hypothetical protein	NA	03_eggnog_v5_bacteria:33GH7.faa.final_tree.fa	Cytoplasmic	8.96	ATGAATAAAAATTTAGATAATGATTTTAATATAGTTATATCTTCTAAATCAGAAATAAAAGAATTTGATTTCGCTAGTTACGAATTAAACGATGTTGAAATTGCTACTGTATCTGAACAAGAAAAAATATTTATGAATACATACAAAAAAATGAAAAATAATTTATTTGAAATGTGTTCGTCATTAGCATTAATTGAAAAAACTTTAAAACCTACCAATTCATTTATGGCTTGGTATGAGTCTAAGGGACTTACAAAAGACTCTGTTTCAGTTTACTTAAAAAGATGGAATTTATATTTAGAGTTTCAAAATTATAAAGATAAAATATTTTCTTATTCAGACCAAGCAATAAAAATTCTAACAAATAAGGAACTTCAATATGAGGAAGTTTTAGGAATT…
FSDG_00746[847395-848102]	sTSB_overnight	-0.954113	0.158559	NA	AAA domain protein	NA	02_Pfam_A_v33_1:PF13614.7	Cytoplasmic	8.96	ATGGGAATTATTTTAGTTAAAAACAACAAAGGTGGAGTTGGAAAAACTTATATAACTCTACAATTAGCAGCATATAAAGCATTGATAAAAAATAAAAAGACATTGATTCTTACCAGCGATTCCCAAAATGATATTTTAAAATTTGCAGGTATCAAAATTGAAGATACAAGCAAAGCTGGACTTGAAGATTTCATTGAAGGTAAAAGCTATAAAATTAAAAAATTAAGAGAAAATCTTTTCTTCTTACATTTACAAGGATATAAGATAAAAAATTCTTTTGATGAGGCTTTTAAGAGAGCTATAAAAATTTTAAAAGATGAGTATGACTATATTGTTATTGATGGTTCACCAGTAATGGGGTTAGATAATTTATTTATTGAAATATCTGACCATATAGTT…
FSDG_00747[847005-847385]	sTSB_overnight	-1.86998	0.0762396	NA	hypothetical protein	NA	Prodigal:002006	Unknown	2	ATGTTAAGAGGGAAAATTTATAGCTACACAGACAAAAAAACATACAGTGTTGGCTTTATTGATTACAGAAACAAAAAAATAACAGCTATTTCAAATCAACAAAAAAAGGAATTTAGTTTTAAAGAAGTTGAATGGCTTGAAGCAACTGGATATACTGCTGGAACCTCAATGATTTATAGGCAAGACTTTATTCTTGCAACTAAAGATGATGAAGTTTTATCAGGAATTGTTATAAAAAAATTTGGAGCTTGGCACTTATGTAACAAAAAAAGAGGACTTAGTAAATCTTTAAGAACTCTAAAAGAATCTGGATACACATTTGTAAATTTAAAAAATTATAAAACTTATTTTAAAAATAAGCTTGAAAAAATTAAAAAATAG
[truncated: 1,692 more rows]
