# Supplementary material for: Aspirin Modulation of the Colorectal Cancer-Associated Microbe Fusobacterium nucleatum
Source: mBio. 2021 Apr 6;12(2):e00547-21. doi: 10.1128/mBio.00547-21 (PMC8092249; doi:10.1128/mBio.00547-21)
Supplement: DATA SET S2 [file mBio.00547-21-s002.xlsx]

## Sheet: sTSB v 2.5 mM Diff Expressed
Down-regulated in 2.5 mM aspirin (enriched in sTSB)
Locus or gene name used in this work	feature	log2foldchange	pvalue	gene_symbol	product	db_xref	inference	PSORTb_predicted_ subcellular_localization	PSORTb_ prediction_score		Synonym, if known:	Other comments:
	FSDG_02437[849596-849697]	-5.35697	0.022111	NA	hypothetical protein	NA	NA	NA	NA			Part of ɸFunu1 phage; Down-regulated in 1 mM aspirin
	FSDG_00773[831402-832505]	-4.58536	0.00297256	clpP_1	ATP-dependent Clp protease proteolytic subunit	NA	01_HAMAP:MF_00444	Cytoplasmic	8.96			Part of ɸFunu1 phage; Down-regulated in 1 mM aspirin
	FSDG_00769[836003-836476]	-4.37359	0.00106731	NA	hypothetical protein	NA	03_eggnog_v5_bacteria:COG4220.faa.final_tree.fa	Cytoplasmic	8.96			Part of ɸFunu1 phage; Down-regulated in 1 mM aspirin
	FSDG_00774[831073-831390]	-4.10916	0.007241	NA	hypothetical protein	NA	03_eggnog_v5_bacteria:33EI2.faa.final_tree.fa	Unknown	2			Part of ɸFunu1 phage
	FSDG_00779[828380-828856]	-4.01573	0.0157977	NA	hypothetical protein	NA	03_eggnog_v5_bacteria:33936.faa.final_tree.fa	Cytoplasmic	8.96			Part of ɸFunu1 phage; Down-regulated in 1 mM aspirin
	FSDG_00772[832505-834040]	-3.95962	0.0182389	NA	Phage portal protein%2C lambda family	NA	02_Pfam_A_v33_1:PF05136.14	Cytoplasmic	8.96			Part of ɸFunu1 phage; Down-regulated in 1 mM aspirin
	FSDG_02257[34163-35203]	-3.72031	0.0264892	epsF	Type II secretion system protein F	COG:COG1459	UniProtKB:P45780	CytoplasmicMembrane	10
	FSDG_00783[825735-826070]	-3.68103	0.00604962	NA	hypothetical protein	NA	03_eggnog_v5_bacteria:334Y7.faa.final_tree.fa	Cytoplasmic	8.96			Part of ɸFunu1 phage
	FSDG_02516[834268-836040]	-3.6745	0.0346894	NA	Phage terminase large subunit (GpA)	NA	02_Pfam_A_v33_1:PF05876.13	Cytoplasmic	8.96			Part of ɸFunu1 phage
	FSDG_02258[35430-35918]	-3.55674	0.0187281	NA	hypothetical protein	NA	03_eggnog_v5_bacteria:COG4968.faa.final_tree.fa	Unknown	2
	FSDG_00767[837256-838572]	-3.47529	0.0191734	NA	DNA methylase	NA	02_Pfam_A_v33_1:PF01555.19	Cytoplasmic	8.96			Part of ɸFunu1 phage
	FSDG_02262[37585-38142]	-3.46606	0.0221252	NA	hypothetical protein	NA	03_eggnog_v5_bacteria:30MV1.faa.final_tree.fa	Cytoplasmic	8.96
	FSDG_02436[849651-850226]	-3.41862	0.0200203	NA	hypothetical protein	NA	Prodigal:002006	Cytoplasmic	8.96			Part of ɸFunu1 phage
	FSDG_02441[822509-825256]	-3.40662	0.0152452	NA	Phage-related minor tail protein	NA	02_Pfam_A_v33_1:PF10145.10	CytoplasmicMembrane	9.46			Part of ɸFunu1 phage; Down-regulated in 1 mM aspirin
	FSDG_00777[829461-829775]	-3.39833	0.00275487	NA	hypothetical protein	NA	03_eggnog_v5_bacteria:33M3K.faa.final_tree.fa	Cytoplasmic	8.96			Part of ɸFunu1 phage
	FSDG_01506[2289010-2289735]	-3.37695	0.00244849	NA	Putative glutamine amidotransferase	COG:COG2071	UniProtKB:O33341	Cytoplasmic	8.96
	FSDG_02259[35903-36400]	-3.37392	0.00847724	NA	Type IV leader peptidase family protein	NA	02_Pfam_A_v33_1:PF01478.19	CytoplasmicMembrane	10
	FSDG_00781[826624-828024]	-3.36099	0.00944241	NA	hypothetical protein	NA	03_eggnog_v5_bacteria:COG3497.faa.final_tree.fa	Cytoplasmic	8.96			Part of ɸFunu1 phage
	FSDG_02524[2289828-2291372]	-3.35169	0.000812712	abgT_2	p-aminobenzoyl-glutamate transport protein	COG:COG2978	UniProtKB:P46133	CytoplasmicMembrane	10			Down-regulated in 1 mM aspirin
	FSDG_02312[88233-88481]	-3.27495	0.00026775	eutN_1	ethanolamine catabolic microcompartment shell protein	COG:COG4577	prokka_high_priority_proteins.faa:C4N14_RS02815_Fn23726_581140_581388	Unknown	2		FSDG_RS00405	Down-regulated during Caco2 infection (Cochrane et al., 2020)
	FSDG_00775[830053-831060]	-3.26514	0.00430842	NA	Phage major capsid protein E	NA	02_Pfam_A_v33_1:PF03864.16	Cytoplasmic	8.96			Part of ɸFunu1 phage
	FSDG_00932[664873-665091]	-3.25917	0.0200713	NA	FeoA domain protein	NA	02_Pfam_A_v33_1:PF04023.15	Unknown	2
	FSDG_00746[847395-848102]	-3.14946	0.0238127	NA	AAA domain protein	NA	02_Pfam_A_v33_1:PF13614.7	Cytoplasmic	8.96			Part of ɸFunu1 phage
	FSDG_01581[2224376-2225656]	-3.13828	0.0254359	NA	Phage terminase large subunit	NA	02_Pfam_A_v33_1:PF04466.14	Cytoplasmic	8.96			Part of ɸFunu2 phage
	FSDG_00745[848095-848721]	-3.12805	0.00807647	NA	hypothetical protein	NA	03_eggnog_v5_bacteria:33GH7.faa.final_tree.fa	Cytoplasmic	8.96			Part of ɸFunu1 phage
	FSDG_00782[826080-826613]	-3.10713	0.0421067	NA	Phage tail tube protein FII	NA	02_Pfam_A_v33_1:PF04985.15	Cytoplasmic	8.96			Part of ɸFunu1 phage
	FSDG_02410[815302-816276]	-3.07398	0.0195477	xerC_5	Tyrosine recombinase XerC	NA	01_HAMAP:MF_01808	Cytoplasmic	8.96			Part of ɸFunu1 phage
	FSDG_02438[839834-840025]	-2.9524	0.0288483	NA	hypothetical protein	NA	NA	NA	NA		FSDG_RS04005	Down-regulated during Caco2 infection (Cochrane et al., 2020)
	FSDG_02497[40660-42207]	-2.9046	0.00100687	sctC	Type 3 secretion system secretin	NA	01_HAMAP:MF_02219	Unknown	4.74
	FSDG_02256[32922-34166]	-2.85767	0.0284419	epsE	Type II secretion system protein E	COG:COG2804	UniProtKB:P37093	Cytoplasmic	9.97
	FSDG_01341[244472-245143]	-2.83949	0.00661926	ytrE	ABC transporter ATP-binding protein YtrE	COG:COG1136	UniProtKB:O34392	CytoplasmicMembrane	7.88
	FSDG_02264[39612-40427]	-2.80344	0.0488267	NA	hypothetical protein	NA	03_eggnog_v5_bacteria:2ZDFZ.faa.final_tree.fa	Unknown	5.48
FSDG_01347	FSDG_01347[238742-240022]	-2.71416	0.00306574	NA	MacB-like periplasmic core domain protein	NA	02_Pfam_A_v33_1:PF12704.8	CytoplasmicMembrane	10			Down-regulated in 1 mM aspirin
	FSDG_00046[1577394-1578626]	-2.70032	0.028626	NA	hypothetical protein	NA	Prodigal:002006	Cytoplasmic	8.96
	FSDG_00748[846784-846993]	-2.69771	0.0420782	NA	hypothetical protein	NA	NA	NA	NA		FSDG_RS04080	Part of ɸFunu1 phage; Down-regulated during Caco2 infection (Cochrane et al., 2020)
	FSDG_02515[817282-818277]	-2.69556	0.0458603	NA	hypothetical protein	NA	03_eggnog_v5_bacteria:32X76.faa.final_tree.fa	Unknown	2			Part of ɸFunu1 phage
	FSDG_01343[242817-243254]	-2.67787	1.33015e-05	NA	hypothetical protein	NA	02_Pfam_A_v33_1:PF14387.7	CytoplasmicMembrane	10
macB	FSDG_01345[241238-241930]	-2.58643	0.00300401	macB_1	Macrolide export ATP-binding/permease protein MacB	NA	UniProtKB:Q2EHL8	CytoplasmicMembrane	7.88			Down-regulated in 1 mM aspirin
	FSDG_02509[269165-269413]	-2.55262	0.00196834	NA	hypothetical protein	NA	03_eggnog_v5_bacteria:32VV8.faa.final_tree.fa	Unknown	2.5
	FSDG_01342[243258-244463]	-2.55008	0.00466325	NA	hypothetical protein	NA	03_eggnog_v5_bacteria:COG3127.faa.final_tree.fa	CytoplasmicMembrane	10			Down-regulated in 1 mM aspirin
	FSDG_00666[924048-925772]	-2.46844	0.0307605	hepA	Heterocyst differentiation ATP-binding protein HepA	COG:COG1132	UniProtKB:P22638	CytoplasmicMembrane	10
	FSDG_02315[89925-90371]	-2.4512	0.00112648	eutQ	ethanolamine utilization acetate kinase	COG:COG4766	prokka_high_priority_proteins.faa:C4N14_RS02830_Fn23726_582829_583278	Cytoplasmic	8.96
	FSDG_02305[82578-83465]	-2.44677	0.00351429	eutC	ethanolamine ammonia-lyase light chain	COG:COG4302	prokka_high_priority_proteins.faa:C4N14_RS02780_Fn23726_575553_576440	Cytoplasmic	9.97
FSDG_02492	FSDG_02492[2468056-2468385]	-2.44542	0.0235238	fap2_3	Fn7_1 fusobacterial outer membrane adhesin protein-type Va autotransporter secretion system protein	NA	prokka_high_priority_proteins.faa:Fn7_1_FSDG_01771_2	Unknown	2.5
FSDG_01346	FSDG_01346[240032-241234]	-2.3932	0.0316689	NA	FtsX-like permease family protein	NA	02_Pfam_A_v33_1:PF02687.22	CytoplasmicMembrane	10			Down-regulated in 1 mM aspirin
FSDG_01676	FSDG_01676[2117579-2119147]	-2.38999	0.0392332	NA	MORN repeat variant	NA	02_Pfam_A_v33_1:PF07661.14	Unknown	2
	FSDG_01344[242147-242569]	-2.38796	0.000173817	NA	hypothetical protein	NA	03_eggnog_v5_bacteria:COG4939.faa.final_tree.fa	Unknown	2
	FSDG_02518[1449254-1456624]	-2.37783	0.0103938	NA	hypothetical protein	NA	03_eggnog_v5_bacteria:COG3210.faa.final_tree.used_alg.fa	Unknown	6.04
FSDG_01677	FSDG_01677[2116247-2117554]	-2.34196	0.00749253	NA	MORN repeat variant	NA	02_Pfam_A_v33_1:PF07661.14	Cytoplasmic	8.96
fadA1	FSDG_02507[267794-268198]	-2.33477	0.00607029	NA	Adhesion protein FadA	NA	02_Pfam_A_v33_1:PF09403.11	Unknown	4.9
	FSDG_00934[662442-664586]	-2.32543	0.000842879	feoB	Fe(2+) transporter FeoB	COG:COG0370	UniProtKB:Q8GNS3	CytoplasmicMembrane	10
	FSDG_01413[2379641-2380549]	-2.22987	0.0484365	znuA	High-affinity zinc uptake system binding-protein ZnuA	COG:COG0803	UniProtKB:O34966	Periplasmic	9.76
	FSDG_00791[818902-820002]	-2.22945	0.0184067	NA	Baseplate J-like protein	NA	02_Pfam_A_v33_1:PF04865.15	Cytoplasmic	8.96			Part of ɸFunu1 phage
	FSDG_00997[590969-592294]	-2.15015	0.043904	dsdA	D-serine dehydratase	COG:COG3048	UniProtKB:P00926	Cytoplasmic	9.97
	FSDG_00935[662267-662419]	-2.14001	0.031772	NA	hypothetical protein	NA	NA	NA	NA
	FSDG_02314[88832-89914]	-2.13858	0.00177364	eutH	ethanolamine transporter	COG:COG3192	prokka_high_priority_proteins.faa:C4N14_RS02825_Fn23726_581736_582818	CytoplasmicMembrane	10
	FSDG_00933[664604-664837]	-2.13033	0.0195509	NA	FeoA domain protein	NA	02_Pfam_A_v33_1:PF04023.15	Unknown	2
	FSDG_00043[1580311-1580550]	-2.09026	0.000759249	NA	hypothetical protein	NA	03_eggnog_v5_bacteria:32XNN.faa.final_tree.fa	Unknown	2
	FSDG_02306[83668-84321]	-2.07461	0.00340086	eutL	ethanolamine utilization microcompartment shell protein	COG:COG4816	prokka_high_priority_proteins.faa:C4N14_RS02785_Fn23726_576546_577199	Unknown	2
FSDG_01675	FSDG_01675[2119165-2120688]	-2.06082	0.00597981	NA	MORN repeat variant	NA	02_Pfam_A_v33_1:PF07661.14	Cytoplasmic	8.96
	FSDG_01348[237454-238740]	-2.05683	0.00105579	NA	hypothetical protein	NA	02_Pfam_A_v33_1:PF10080.10	CytoplasmicMembrane	10
	FSDG_01415[2377816-2378709]	-2.0477	0.00701753	znuB	High-affinity zinc uptake system membrane protein ZnuB	COG:COG1108	UniProtKB:P39832	CytoplasmicMembrane	10
	FSDG_01414[2378950-2379639]	-2.03054	0.00088666	znuC	Zinc import ATP-binding protein ZnuC	COG:COG1121	UniProtKB:P0A9X1	CytoplasmicMembrane	7.88
	FSDG_02081[1692731-1693075]	-2.02817	0.0275904	NA	hypothetical protein	NA	02_Pfam_A_v33_1:PF07892.12	Cytoplasmic	8.96
	FSDG_01888[1881074-1882975]	-2.01023	0.0482554	NA	AAA domain protein	NA	02_Pfam_A_v33_1:PF13245.7	Cytoplasmic	8.96
	FSDG_01653[2155265-2155648]	-2.00775	0.0256939	NA	hypothetical protein	NA	UniProtKB:P60632	CytoplasmicMembrane	10
	FSDG_02304[81199-82566]	-2.00601	0.000463672	eutB	ethanolamine ammonia-lyase heavy chain	COG:COG4303	prokka_high_priority_proteins.faa:C4N14_RS02775_Fn23726_574174_575541	Cytoplasmic	9.97
	FSDG_00047[1576768-1577397]	-1.99371	0.0242136	tnpR	Transposon gamma-delta resolvase	COG:COG1961	UniProtKB:P03012	Cytoplasmic	8.96		FSDG_RS07555	Down-regulated during Caco2 infection (Cochrane et al., 2020)
	FSDG_01427[2359742-2361457]	-1.9695	0.00675246	ptsI	Phosphoenolpyruvate-protein phosphotransferase	COG:COG1080	UniProtKB:P08839	Cytoplasmic	9.97
	FSDG_01416[2376936-2377814]	-1.87774	0.0108373	NA	Zinc-uptake complex component A periplasmic	NA	02_Pfam_A_v33_1:PF01297.18	Unknown	2.5
	FSDG_02254[31870-32481]	-1.81793	0.0298288	NA	hypothetical protein	NA	03_eggnog_v5_bacteria:32R07.faa.final_tree.fa	Unknown	2
	FSDG_02021[1753653-1754762]	-1.79606	0.0234714	eutG_2	ethanolamine utilization alcohol dehydrogenase	COG:COG1454	prokka_high_priority_proteins.faa:C4N14_RS02840_Fn23726_584422_585540	Cytoplasmic	9.97		FSDG_RS08360	Down-regulated during Caco2 infection (Cochrane et al., 2020)
	FSDG_02218[2498827-2500119]	-1.7816	0.0207935	nadB	L-aspartate oxidase	COG:COG0029	UniProtKB:P10902	Cytoplasmic	9.97
	FSDG_01441[2344415-2345719]	-1.77123	0.00232188	eno	Enolase	NA	UniProtKB:Q8GR70	Cytoplasmic	9.97
	FSDG_02082[1691466-1692731]	-1.7525	0.0147469	NA	Ferredoxin--NADP reductase	NA	01_HAMAP:MF_01685	Cytoplasmic	9.97
FSDG_00622	FSDG_00622[973249-979248]	-1.75046	0.00880651	NA	Autotransporter beta-domain protein	NA	02_Pfam_A_v33_1:PF03797.20	Unknown	4.72
	FSDG_01590[2217851-2218837]	-1.74116	0.00391459	NA	hypothetical protein	NA	03_eggnog_v5_bacteria:2Z7QM.faa.final_tree.fa	Cytoplasmic	8.96		FSDG_RS10570	Down-regulated during Caco2 infection (Cochrane et al., 2020)
	FSDG_01642[2167499-2168194]	-1.71615	0.0113864	menG	Demethylmenaquinone methyltransferase	COG:COG2226	UniProtKB:P31113	Cytoplasmic	9.97
	FSDG_02316[90393-91490]	-1.70683	0.0341243	HAD_like	haloacid dehalogenase-like hydrolase	COG:COG1011	prokka_high_priority_proteins.faa:C4N14_RS02835_Fn23726_583302_584402	Cytoplasmic	8.96
	FSDG_02011[1762193-1762903]	-1.70443	0.0111767	NA	hypothetical protein	NA	03_eggnog_v5_bacteria:32TRE.faa.final_tree.fa	Cytoplasmic	8.96
	FSDG_01652[2155679-2156650]	-1.70026	0.00128666	carE_2	Caffeyl-CoA reductase-Etf complex subunit CarE	COG:COG2025	UniProtKB:H6LGM8	Cytoplasmic	8.96
	FSDG_00315[1302990-1303733]	-1.6421	0.0101491	NA	hypothetical protein	NA	02_Pfam_A_v33_1:PF14025.7	Cytoplasmic	8.96
FSDG_01678	FSDG_01678[2114882-2116222]	-1.62725	0.0115438	NA	MORN repeat variant	NA	02_Pfam_A_v33_1:PF07661.14	Unknown	4.9
	FSDG_01651[2156662-2157441]	-1.61216	0.00916824	carD_2	Caffeyl-CoA reductase-Etf complex subunit CarD	COG:COG2086	UniProtKB:H6LGM7	Cytoplasmic	8.96
	FSDG_01899[1869731-1871281]	-1.60056	0.000295913	NA	PAS domain protein	NA	02_Pfam_A_v33_1:PF13596.7	Cytoplasmic	8.96
	FSDG_00213[1413648-1414331]	-1.58709	0.0211415	tpd	34 kDa membrane antigen	COG:COG3470	UniProtKB:P19478	Unknown	2.5
FSDG_01631	FSDG_01631[2178585-2185694]	-1.57902	0.0354655	NA	Autotransporter beta-domain protein	NA	02_Pfam_A_v33_1:PF03797.20	Unknown	6.26
	FSDG_00574[1049702-1051516]	-1.57795	0.0208819	NA	hypothetical protein	NA	02_Pfam_A_v33_1:PF13228.7	Unknown	5.48
	FSDG_01654[2154565-2155272]	-1.57644	0.000461121	yohK_2	Inner membrane protein YohK	COG:COG1346	UniProtKB:P0AD19	CytoplasmicMembrane	10
	FSDG_00236[1389424-1391052]	-1.56055	0.00231281	mleS	Malolactic enzyme	COG:COG0281	UniProtKB:F9UMS6	Cytoplasmic	9.97
	FSDG_00314[1303748-1304479]	-1.54052	0.00860866	NA	hypothetical protein	NA	02_Pfam_A_v33_1:PF14025.7	Periplasmic	9.51
	FSDG_00044[1579411-1580307]	-1.48699	0.00111408	NA	Toxin zeta	NA	UniProtKB:Q54944	Cytoplasmic	8.96
	FSDG_01744[2058636-2060408]	-1.45835	0.0104551	NA	Type I restriction modification DNA specificity domain protein	NA	02_Pfam_A_v33_1:PF01420.20	Unknown	5.48
	FSDG_01418[2375664-2376458]	-1.44673	0.000479829	NA	hypothetical protein	NA	02_Pfam_A_v33_1:PF10670.10	Unknown	2.5
	FSDG_00694[895949-897145]	-1.43268	0.00914064	pgk	Phosphoglycerate kinase	NA	UniProtKB:Q6GIL7	Cytoplasmic	9.97
	FSDG_02108[1658937-1660193]	-1.42735	0.0123177	gltS_2	Sodium/glutamate symporter	COG:COG0786	UniProtKB:P0AER8	CytoplasmicMembrane	10
	FSDG_01808[1975100-1976773]	-1.40098	0.0031022	NA	RecJ OB domain protein	NA	02_Pfam_A_v33_1:PF17768.2	Cytoplasmic	9.97
	FSDG_02171[2447735-2452909]	-1.39949	0.0270745	NA	hypothetical protein	NA	02_Pfam_A_v33_1:PF18991.1	Unknown	5.48
	FSDG_01417[2376507-2376926]	-1.38836	0.00515859	NA	hypothetical protein	NA	03_eggnog_v5_bacteria:32N5D.faa.final_tree.fa	Unknown	2.5
	FSDG_01440[2345745-2347163]	-1.38136	0.00214518	pykF	Pyruvate kinase I	COG:COG0469	UniProtKB:P0AD61	Cytoplasmic	9.97
	FSDG_00858[744941-745345]	-1.37906	0.020427	NA	SMI1-KNR4 cell-wall	NA	02_Pfam_A_v33_1:PF14567.7	Cytoplasmic	8.96		FSDG_RS03515	Down-regulated during Caco2 infection (Cochrane et al., 2020)
	FSDG_00517[1102573-1107000]	-1.37773	0.0187791	recD	RecBCD enzyme subunit RecD	NA	01_HAMAP:MF_01487	Cytoplasmic	9.94
	FSDG_01662[2137695-2139275]	-1.37617	0.00197851	ddpA	putative D%2CD-dipeptide-binding periplasmic protein DdpA	COG:COG0747	UniProtKB:P76128	Periplasmic	10
	FSDG_01587[2219676-2220164]	-1.36965	0.0286904	NA	hypothetical protein	NA	03_eggnog_v5_bacteria:30W1Y.faa.final_tree.fa	Cytoplasmic	8.96
	FSDG_02333[110864-111172]	-1.35095	0.0167477	ntpG	V-type sodium ATPase subunit G	NA	UniProtKB:P43455	Unknown	2
	FSDG_01231[352733-353662]	-1.33968	0.0155011	lacC	Tagatose-6-phosphate kinase	COG:COG1105	UniProtKB:Q833W9	Cytoplasmic	9.97
	FSDG_01585[2220614-2221441]	-1.33763	0.0309322	NA	hypothetical protein	NA	03_eggnog_v5_bacteria:2Z96S.faa.final_tree.fa	Unknown	2		FSDG_RS10595	Part of ɸFunu2 phage; Down-regulated during Caco2 infection (Cochrane et al., 2020)
	FSDG_02460[302277-303374]	-1.33162	0.00175525	NA	C4-dicarboxylate anaerobic carrier	NA	02_Pfam_A_v33_1:PF03606.16	CytoplasmicMembrane	10
	FSDG_01572[2230294-2231511]	-1.33135	0.0238355	dnaC_2	Replicative DNA helicase	COG:COG0305	UniProtKB:P37469	Cytoplasmic	9.97			Part of ɸFunu2 phage
FSDG_00378	FSDG_00378[1246263-1248434]	-1.32799	0.0281798	btuB_3	Vitamin B12 transporter BtuB	NA	01_HAMAP:MF_01531	OuterMembrane	10			Down-regulated in 1 mM aspirin
	FSDG_00237[1388434-1389399]	-1.32783	0.00837905	NA	Membrane transport protein	NA	02_Pfam_A_v33_1:PF03547.19	CytoplasmicMembrane	10
	FSDG_02330[108811-109293]	-1.32703	0.0140514	ntpK	V-type sodium ATPase subunit K	NA	UniProtKB:P43457	CytoplasmicMembrane	10
	FSDG_01321[260640-262949]	-1.30862	0.0111883	copA	Copper-exporting P-type ATPase	NA	UniProtKB:Q7A3E6	CytoplasmicMembrane	10
fadA2	FSDG_02530[2470279-2470683]	-1.28974	0.0110067	NA	Adhesion protein FadA	NA	02_Pfam_A_v33_1:PF09403.11	Unknown	4.9
	FSDG_01630[2185915-2187549]	-1.28592	0.0411626	NA	putative AAA-ATPase	NA	02_Pfam_A_v33_1:PF09820.10	Unknown	5.48
	FSDG_02461[301974-302225]	-1.27979	0.00975312	NA	C4-dicarboxylate anaerobic carrier	NA	02_Pfam_A_v33_1:PF03606.16	CytoplasmicMembrane	10
	FSDG_02487[1693691-1695145]	-1.27051	0.0151498	NA	Ankyrin repeats (many copies)	NA	02_Pfam_A_v33_1:PF13637.7	Cytoplasmic	8.96
	FSDG_00928[668829-669851]	-1.26984	0.0165786	ltaE	Low specificity L-threonine aldolase	NA	UniProtKB:O50584	Cytoplasmic	8.96			Down-regulated in 1 mM aspirin
	FSDG_00693[897232-898239]	-1.26579	0.00195697	gap	Glyceraldehyde-3-phosphate dehydrogenase	NA	UniProtKB:Q59309	Cytoplasmic	9.97
	FSDG_02105[1662883-1663848]	-1.26306	0.0293857	gctA	Glutaconate CoA-transferase subunit A	COG:COG1788	UniProtKB:Q59111	Cytoplasmic	9.97
	FSDG_01646[2162843-2163394]	-1.24946	0.0427801	lutC	Lactate utilization protein C	COG:COG1556	UniProtKB:O32259	Cytoplasmic	8.96
	FSDG_00617[986465-987628]	-1.24659	0.0149242	glgD	Glycogen biosynthesis protein GlgD	COG:COG0448	UniProtKB:P39124	Cytoplasmic	8.96
	FSDG_01233[350354-350851]	-1.24471	0.0271719	NA	hypothetical protein	NA	02_Pfam_A_v33_1:PF03729.14	CytoplasmicMembrane	10
	FSDG_02088[1686203-1687510]	-1.23983	0.0213605	NA	AAA ATPase domain protein	NA	02_Pfam_A_v33_1:PF13175.7	Cytoplasmic	8.96
	FSDG_01232[350869-352743]	-1.23427	0.0166976	fruA_1	PTS system fructose-specific EIIABC component	COG:COG1299	UniProtKB:P71012	CytoplasmicMembrane	10
	FSDG_00892[708325-709179]	-1.21539	0.00067296	NA	DNA recombination-mediator protein A	NA	02_Pfam_A_v33_1:PF02481.16	Cytoplasmic	8.96
	FSDG_01877[1895286-1896527]	-1.19414	0.0061362	NA	Glycosyl transferases group 1	NA	02_Pfam_A_v33_1:PF13692.7	Cytoplasmic	8.96
fepC	FSDG_00380[1244504-1245280]	-1.18646	0.042316	fepC_2	Ferric enterobactin transport ATP-binding protein FepC	COG:COG1120	UniProtKB:P23878	CytoplasmicMembrane	7.88			Down-regulated in 1 mM aspirin
	FSDG_01299[303396-304568]	-1.17532	0.0203738	NA	N-acetyldiaminopimelate deacetylase	NA	01_HAMAP:MF_01692	Cytoplasmic	8.96
	FSDG_02128[1637424-1638848]	-1.17382	0.0121503	NA	Carbon starvation protein CstA	NA	02_Pfam_A_v33_1:PF02554.15	CytoplasmicMembrane	10
	FSDG_01026[559740-560357]	-1.16549	0.0425054	NA	hypothetical protein	NA	03_eggnog_v5_bacteria:31G9G.faa.final_tree.fa	CytoplasmicMembrane	10
	FSDG_01661[2139287-2140072]	-1.15832	0.0464718	oppD_5	Oligopeptide transport ATP-binding protein OppD	COG:COG0444	UniProtKB:P76027	CytoplasmicMembrane	9.99		FSDG_RS10170	Down-regulated in 1 mM aspirin; Up-regulated during Caco2 infection (Cochrane et al., 2020)
	FSDG_00303[1317063-1318115]	-1.13381	0.0287161	NA	Elongation-Factor P (EF-P) rhamnosyltransferase EarP	NA	02_Pfam_A_v33_1:PF10093.10	Cytoplasmic	8.96
	FSDG_00860[741128-744253]	-1.12829	0.0427517	NA	hypothetical protein	NA	03_eggnog_v5_bacteria:COG0433.faa.final_tree.fa	Cytoplasmic	8.96
	FSDG_00238[1387811-1388338]	-1.12711	0.00284377	NA	Nitroreductase family protein	NA	02_Pfam_A_v33_1:PF00881.25	Cytoplasmic	8.96
	FSDG_02111[1655365-1656513]	-1.1223	0.00810489	hgdB	(R)-2-hydroxyglutaryl-CoA dehydratase%2C subunit beta	COG:COG1775	UniProtKB:P11570	Cytoplasmic	8.96
	FSDG_01862[1909842-1910840]	-1.09515	0.00904777	hldD	ADP-L-glycero-D-manno-heptose-6-epimerase	COG:COG0451	UniProtKB:P67910	Cytoplasmic	9.97
	FSDG_00651[944116-944958]	-1.09289	0.0323192	pdxS	Pyridoxal 5'-phosphate synthase subunit PdxS	COG:COG0214	UniProtKB:Q5SKD9	Cytoplasmic	8.96
	FSDG_00326[1291747-1292892]	-1.08974	0.0349042	NA	IS200/IS605 family transposase ISEfa4	NA	ISfinder:ISEfa4	Cytoplasmic	8.96
	FSDG_00442[1181822-1184410]	-1.0866	0.0259733	yoaB	Calcium-transporting ATPase 1	COG:COG0474	UniProtKB:Q9CFU9	CytoplasmicMembrane	10
	FSDG_01643[2166574-2167497]	-1.07336	0.0286857	menA	1%2C4-dihydroxy-2-naphthoate octaprenyltransferase	NA	01_HAMAP:MF_01937	CytoplasmicMembrane	10
	FSDG_01227[357377-358159]	-1.07271	0.0276873	sdh_1	Serine 3-dehydrogenase	NA	UniProtKB:Q9KWN1	Cytoplasmic	9.97
	FSDG_01366[216075-216920]	-1.05982	0.00833605	citG	2-(5''-triphosphoribosyl)-3'-dephosphocoenzyme-A synthase	COG:COG1767	UniProtKB:P77231	Cytoplasmic	8.96
	FSDG_02331[109309-109860]	-1.05913	0.00245349	atpE_1	V-type proton ATPase subunit E	NA	01_HAMAP:MF_00311	Cytoplasmic	8.96
	FSDG_00403[1217461-1220016]	-1.05894	0.0119046	ppdK	Pyruvate%2C phosphate dikinase	COG:COG0574	UniProtKB:P22983	Cytoplasmic	9.97
	FSDG_00805[803753-807319]	-1.05191	0.00928204	NA	Pyruvate:ferredoxin oxidoreductase	COG:COG0674	UniProtKB:Q2RMD6	Cytoplasmic	8.96
	FSDG_01872[1900191-1901489]	-1.03882	0.0431494	wbpA	UDP-N-acetyl-D-glucosamine 6-dehydrogenase	COG:COG0677	UniProtKB:G3XD94	Cytoplasmic	9.97
	FSDG_01649[2158621-2160048]	-1.03691	0.00164298	NA	putative FAD-linked oxidoreductase	COG:COG0277	UniProtKB:P9WIT1	Cytoplasmic	9.97
	FSDG_00825[775373-776296]	-1.03217	0.00521112	trxB	Thioredoxin reductase	COG:COG0492	UniProtKB:P80880	Cytoplasmic	9.97
	FSDG_00660[934408-936513]	-1.03208	0.00632035	rnr	Ribonuclease R	COG:COG0557	UniProtKB:O32231	Cytoplasmic	9.97
	FSDG_00891[709243-711507]	-1.02783	0.0103729	topA	DNA topoisomerase 1	NA	UniProtKB:Q7A5Y5	Cytoplasmic	9.97
	FSDG_02444[797515-798096]	-1.0243	0.0439762	NA	hypothetical protein	NA	Prodigal:002006	CytoplasmicMembrane	10
	FSDG_01340[245375-246079]	-1.02308	0.0227353	NA	Antibiotic biosynthesis monooxygenase	NA	02_Pfam_A_v33_1:PF03992.17	Unknown	2.5
	FSDG_01020[569969-571045]	-1.01648	0.0362946	rlmN	putative dual-specificity RNA methyltransferase RlmN	NA	UniProtKB:Q7A600	Cytoplasmic	9.97
	FSDG_00003[1623064-1625250]	-1.0037	0.00723303	nrdD	Anaerobic ribonucleoside-triphosphate reductase	COG:COG1328	UniProtKB:P28903	Cytoplasmic	9.97
Up-regulated in 2.5 mM aspirin
Locus or gene name used in this work	feature	log2foldchange	pvalue	gene_symbol	product	db_xref	inference	PSORTb_predicted_ subcellular_localization	PSORTb_ prediction_score
trpB	FSDG_01183[396496-397683]	4.66055	0.00834921	trpB	Tryptophan synthase beta chain	COG:COG0133	UniProtKB:Q81TL8	Cytoplasmic	9.97
	FSDG_00203[1422727-1423440]	2.78023	0.0276697	arnC	Undecaprenyl-phosphate 4-deoxy-4-formamido-L-arabinose transferase	COG:COG0463	UniProtKB:P77757	CytoplasmicMembrane	7.88
	FSDG_00704[888160-889308]	2.57115	0.000243107	NA	Nitronate monooxygenase	NA	02_Pfam_A_v33_1:PF03060.16	Cytoplasmic	9.97
panF	FSDG_00271[1354606-1356060]	2.4392	2.41449e-05	panF	Sodium/pantothenate symporter	COG:COG4145	UniProtKB:P16256	CytoplasmicMembrane	10
	FSDG_01182[397762-398268]	2.41199	0.0114091	NA	hypothetical protein	NA	Prodigal:002006	Cytoplasmic	8.96
	FSDG_00052[1572566-1573000]	1.95197	0.0294404	rplM	50S ribosomal protein L13	NA	UniProtKB:Q7A473	Cytoplasmic	9.97
	FSDG_00650[945001-946284]	1.8616	0.000111714	NA	hypothetical protein	NA	UniProtKB:P42626	Cytoplasmic	9.97
	FSDG_01108[477231-477770]	1.85757	0.000282066	rbr	Rubrerythrin	COG:COG1592	UniProtKB:Q9AGG3	Cytoplasmic	8.96
	FSDG_01975[1800053-1801330]	1.8537	0.0175876	kamA	L-lysine 2%2C3-aminomutase	COG:COG1509	UniProtKB:Q8RHX4	Cytoplasmic	8.96
	FSDG_01972[1803443-1803829]	1.83441	0.0379887	kal	3-aminobutyryl-CoA ammonia lyase	NA	UniProtKB:Q8RHX1	Unknown	2
	FSDG_00899[702237-702791]	1.81306	0.0220416	NA	hypothetical protein	NA	03_eggnog_v5_bacteria:2ZCKR.faa.final_tree.fa	CytoplasmicMembrane	10
	FSDG_01981[1792858-1794435]	1.78831	0.0013742	NA	Na+/H+ antiporter family protein	NA	02_Pfam_A_v33_1:PF03553.15	CytoplasmicMembrane	10
	FSDG_01980[1794575-1795198]	1.76691	0.00360404	argO	Arginine exporter protein ArgO	COG:COG1279	UniProtKB:P11667	CytoplasmicMembrane	10
	FSDG_01976[1799033-1800049]	1.75777	0.00804277	NA	hypothetical protein	NA	03_eggnog_v5_bacteria:2Z9AE.faa.final_tree.fa	Cytoplasmic	8.96
moaA	FSDG_01124[457914-459008]	1.69481	0.0139751	moaA_1	GTP 3'%2C8-cyclase	NA	01_HAMAP:MF_01225_B	Cytoplasmic	8.96		FSDG_RS02200	Down-regulated during Caco2 infection (Cochrane et al., 2020)
	FSDG_01066[509075-509578]	1.67387	0.0163026	fldA	Flavodoxin	COG:COG0716	UniProtKB:O07026	Unknown	2
	FSDG_00832[767672-767956]	1.6723	0.00232748	rpmA	50S ribosomal protein L27	COG:COG0211	UniProtKB:Q9RY65	Cytoplasmic	9.26
groS	FSDG_00722[866372-866644]	1.64385	0.0361255	groS	10 kDa chaperonin	NA	UniProtKB:Q60023	Cytoplasmic	9.26
	FSDG_00053[1572149-1572550]	1.63787	0.00329246	rpsI	30S ribosomal protein S9	COG:COG0103	UniProtKB:P21470	Cytoplasmic	9.26
	FSDG_01897[1872555-1872773]	1.58617	0.0234495	rpsR	30S ribosomal protein S18	COG:COG0238	UniProtKB:P0A7T7	Cytoplasmic	9.26		FSDG_RS08970	Up-regulated during Caco2 infection (Cochrane et al., 2020)
	FSDG_01974[1801554-1802591]	1.58313	0.0494348	kdd	L-erythro-3%2C5-diaminohexanoate dehydrogenase	NA	UniProtKB:Q8RHX3	Cytoplasmic	8.96
	FSDG_00049[1575669-1575875]	1.58115	0.00156149	rpmI	50S ribosomal protein L35	COG:COG0291	UniProtKB:P0A7Q1	Cytoplasmic	9.26
yqfA	FSDG_01949[1819381-1820028]	1.54906	0.0014856	NA	hypothetical protein	NA	UniProtKB:P67153	CytoplasmicMembrane	10		FSDG_RS08715	Up-regulated during Caco2 infection (Cochrane et al., 2020)
	FSDG_00698[893419-894204]	1.5027	0.00802927	NA	Membrane lipoprotein TpN32	COG:COG1464	UniProtKB:O07950	CytoplasmicMembrane	9.99
	FSDG_01123[459018-460157]	1.47639	0.012841	NA	hypothetical protein	NA	03_eggnog_v5_bacteria:COG0641.faa.final_tree.fa	Cytoplasmic	8.96		FSDG_RS02205	Down-regulated during Caco2 infection (Cochrane et al., 2020)
clpB	FSDG_01513[2278820-2281396]	1.45664	0.00601651	clpB1	Chaperone protein ClpB 1	COG:COG0542	UniProtKB:P53533	Cytoplasmic	9.97
dnaK	FSDG_01401[2390500-2392329]	1.45417	0.019746	dnaK	Chaperone protein DnaK	COG:COG0443	UniProtKB:P30721	Cytoplasmic	9.97
	FSDG_01944[1822385-1823092]	1.4206	0.0339795	NA	Mannosyl-glycoprotein endo-beta-N-acetylglucosaminidase	NA	02_Pfam_A_v33_1:PF01832.21	Unknown	2
	FSDG_00915[679623-680333]	1.3876	0.0376372	artQ	Arginine transport system permease protein ArtQ	COG:COG0765	UniProtKB:P54536	CytoplasmicMembrane	10
	FSDG_00733[854608-855804]	1.37836	0.00825526	abgB	p-aminobenzoyl-glutamate hydrolase subunit B	COG:COG1473	UniProtKB:P76052	Cytoplasmic	8.96
	FSDG_00697[894461-894982]	1.37486	0.0103664	NA	hypothetical protein	NA	03_eggnog_v5_bacteria:COG3981.faa.final_tree.fa	Cytoplasmic	8.96
	FSDG_00266[1360267-1360539]	1.36772	0.0424065	NA	hypothetical protein	NA	03_eggnog_v5_bacteria:32ZVE.faa.final_tree.fa	Unknown	2
	FSDG_01406[2387317-2387631]	1.317	0.024342	NA	hypothetical protein	NA	03_eggnog_v5_bacteria:33E98.faa.final_tree.fa	Unknown	2.5
	FSDG_00914[680326-681054]	1.28978	0.0105091	glnQ_2	Glutamine transport ATP-binding protein GlnQ	COG:COG1126	UniProtKB:O34677	CytoplasmicMembrane	7.88
	FSDG_00048[1575900-1576250]	1.28885	0.00228413	rplT	50S ribosomal protein L20	COG:COG0292	UniProtKB:P55873	Cytoplasmic	9.26
	FSDG_00731[856686-858398]	1.24561	0.0132099	hcp	Hydroxylamine reductase	COG:COG1151	UniProtKB:Q01770	Cytoplasmic	9.97
	FSDG_01121[462056-462742]	1.21337	0.00473574	NA	ISNCY family transposase ISCb1	NA	ISfinder:ISCb1	Cytoplasmic	8.96
	FSDG_00050[1575167-1575592]	1.21041	0.00327662	infC	Translation initiation factor IF-3	COG:COG0290	UniProtKB:P9WKJ9	Cytoplasmic	9.97
	FSDG_00184[1443886-1446003]	1.20901	0.0025923	glnA	Glutamine synthetase	NA	UniProtKB:P15623	Cytoplasmic	9.97
	FSDG_00931[665267-667264]	1.20147	0.000805623	bepA_2	Beta-barrel assembly-enhancing protease	NA	01_HAMAP:MF_00997	Cytoplasmic	8.96
groL	FSDG_00721[866662-868281]	1.1947	0.000410266	groL	60 kDa chaperonin	COG:COG0459	UniProtKB:P48212	Cytoplasmic	9.97
	FSDG_00699[892703-893404]	1.18579	0.0404026	metP	Methionine import system permease protein MetP	COG:COG2011	UniProtKB:O32168	CytoplasmicMembrane	10
	FSDG_00383[1241650-1242465]	1.17823	0.0325647	NA	MORN repeat variant	NA	02_Pfam_A_v33_1:PF07661.14	Unknown	2.5
	FSDG_00181[1447437-1447706]	1.17207	0.0287255	NA	hypothetical protein	NA	03_eggnog_v5_bacteria:33JB1.faa.final_tree.fa	Cytoplasmic	8.96		FSDG_RS06890	Up-regulated during Caco2 infection (Cochrane et al., 2020)
	FSDG_00950[645089-646657]	1.13222	0.00199931	phnE	Phosphate-import permease protein PhnE	COG:COG3639	UniProtKB:A0QQ68	CytoplasmicMembrane	10
	FSDG_00813[791472-793946]	1.11611	0.0473456	menE_1	2-succinylbenzoate--CoA ligase	NA	01_HAMAP:MF_00731	CytoplasmicMembrane	7.88
	FSDG_01294[308134-309468]	1.10511	0.0136194	ffh	Signal recognition particle protein	COG:COG0541	UniProtKB:P37105	CytoplasmicMembrane	7.88
	FSDG_02091[1683328-1684212]	1.1034	0.033276	msrAB_2	Peptide methionine sulfoxide reductase MsrA/MsrB	COG:COG0225	UniProtKB:P45213	Cytoplasmic	9.97
	FSDG_01063[513590-514897]	1.09932	0.0227778	miaB	tRNA-2-methylthio-N(6)-dimethylallyladenosine synthase	COG:COG0621	UniProtKB:O31778	Cytoplasmic	9.97
	FSDG_01901[1867308-1867880]	1.09637	0.0333028	frr	Ribosome-recycling factor	COG:COG0233	UniProtKB:P81101	Cytoplasmic	9.97
	FSDG_01113[470997-472820]	1.08035	0.00714438	glmS_1	Glutamine--fructose-6-phosphate aminotransferase [isomerizing]	COG:COG0449	UniProtKB:P9WN49	Cytoplasmic	9.97
FSDG_00191	FSDG_00191[1435337-1436608]	1.07692	0.0411378	NA	Outer membrane efflux protein	NA	02_Pfam_A_v33_1:PF02321.19	Unknown	5.48
	FSDG_01510[2282972-2283661]	1.07417	0.0132682	dauR	Transcriptional regulator DauR	COG:COG2964	UniProtKB:Q9HXE2	Cytoplasmic	8.96
	FSDG_01042[541011-541595]	1.0378	0.0387067	gmhA	Phosphoheptose isomerase	COG:COG0279	UniProtKB:Q9KPY2	Cytoplasmic	9.97
	FSDG_01116[467224-467412]	1.0058	0.00548379	NA	hypothetical protein	NA	Prodigal:002006	Unknown	2

## Sheet: sTSB v 2.5 mM ALL FEATURES
feature	enriched	log2foldchange	pvalue	gene_symbol	product	db_xref	inference	PSORTb_predicted_subcellular_localization	PSORTb_prediction_score	DNA_sequence
FSDG_00001[1626029-1626736]	sTSB_overnight	-1.39908	0.0572481	deoD	Purine nucleoside phosphorylase DeoD-type	COG:COG0813	UniProtKB:Q5EEL8	Cytoplasmic	9.97	ATGAGTATACATATAGCTGCTAAGGTTGAAGATATAGCAAAAACTGTATTATTACCTGGTGATCCTAAAAGAGCAAAGTGGATAGCAGAAAATTATTTAGATGATGTTTTTTGTTATACAGATATTAGAGGGATGTTAGGATTTACAGGAACATATAAAGGAAAAAGAATATCTGTACAAGGGACTGGGATGGGAATCCCATCAATATCTATCTATATAACAGAACTTATAAAAGATTATGGAGTTAAAAATTTAATAAGAGTTGGTACAGCAGGTTCTTATCAAAAAGATATAAAAGTTAGAGATATTGTTATTCCTATGTCTGCTTCAACTGATTCAAATATTAATAGTAGAAGATTCAATGGAGCTAATTTTTCTCCTACTGCTAATTTTGAATTG…
FSDG_00002[1625255-1625761]	sTSB_overnight	-0.961488	0.146059	nrdG	Anaerobic ribonucleoside-triphosphate reductase-activating protein	COG:COG0602	UniProtKB:P0A9N8	Cytoplasmic	9.97	ATGAATTATTCAGGAATTAAATATGCAGATATGATTAATGGAAAAGGTATAAGGGTAAGTTTATTTGTAAGTGGTTGTACTCATTGTTGTAAAAATTGCTTTAATGAGGAAACTTGGAATGAAACTTATGGAAAAAAGTTTACTGAAAAAGAGGAAAATGAAATTATAGAATATTTTAAAAAGTATGGTAAAACAATAAAGGGTCTTTCACTTTTAGGTGGAGACCCTACATATCCTAAAAATATTAAGCCTCTTTTAAAGTTTATAAAAAAATTTAAAGAGAATTTGCCAGATAGAGATATTTGGATATGGAGTGGCTTTACTTGGGAAGAAATATTAGAAGATGAAAATAGATTTTCTCTAATAAAAGAATGCGATATCTTAATTGATGGAAAATTC…
FSDG_00003[1623064-1625250]	sTSB_overnight	-1.0037	0.00723303	nrdD	Anaerobic ribonucleoside-triphosphate reductase	COG:COG1328	UniProtKB:P28903	Cytoplasmic	9.97	ATGAAAAGGGTTATTAAAAGAGATGGTTCAGTAGTTGAGTTTGATAAAGGTAGAATTATAAATGCAATAAGGAAAACATTTGAACAGGCTTCCAGAGAACCAAATATGAAATTAATAGAAAAAATTGCCTCCCAAGTGGAAGATTTGCCTGATAAAGTTTTAGCAGTTGAGCAAATACAAGATATAGTGGTAAAAAAATTGATGGGTTCATCCGAAAAAGATATAGCTATGTCTTATCAAAGTTACAGAACTTTAAAAGCCGAAATAAGAGAAAAAGAAAAAGGAATATATAGACAAATTGGGGAACTGGTAGATGCTTCTAATAAAAAGTTATTATCTGAAAATGCAAATAAAGATGCGAAAACTATTTCTGTTCAAAGAGATTTACTTGCAGGAATT…
FSDG_00004[1621744-1622814]	Aspirin_2.5mM_overnight	0.622433	0.602326	malK	Maltose/maltodextrin import ATP-binding protein MalK	COG:COG3839	UniProtKB:P19566	CytoplasmicMembrane	7.88	ATGGCATCAGTAACAATAACAGGAGTTACAAAATCTTTTGGAAATGTGAAAGTTTTGCAAGAATTTAATCAAAAATTTGAAGATGGAGAATTTATAACATTACTAGGCCCATCTGGTTGTGGAAAAACAACTATGCTTAGACTTATTGCAGGATTTGAAAAACCAAGTAGTGGAGAAATATATATAGGTGATAAATTAGTTTCAAGTGAAAAAGAATTTTTACCACCTGAAAAAAGAGGAATTGGAATGGTATTTCAATCTTATGCAGTATGGCCTCATATGAATGTATTTGATAATATTGCTTATCCATTAAAAATTCAAAAAATTAGCAAAAATGAAATAGAAGAAAGAGTAAATCAAGTTTTAAAAATTGTACACTTAGAACAGTATAAAGATAGA…
FSDG_00005[1620047-1621729]	Aspirin_2.5mM_overnight	0.26967	0.202926	NA	Binding-protein-dependent transport system inner membrane component	NA	02_Pfam_A_v33_1:PF00528.23	CytoplasmicMembrane	10	ATGGTTGGACAAAAAAAATGGAGAATAGATATAAAATGGATAGTTATATTAGCAATAGTAGCTTTCTTGCTTATATTTGAAGTGTTTCCATTATTCTACTTATTAATTAAATCCCTGTTTTCAGGAGGAAGTTTTTCTTGGGAAGCATATAGAAGAGTTTACACCTATGATTTAAATTGGATAGCTTTAAAAAATACCATAATTACAGCTGGTTTTACAACAATTCTTGGAGTTGCAATAGCATTTCCATTGGCATTTCTAGTTGGTAGGACAGATATGTATGGAAAGAAATTTTTTAGAACTTTATTTGTTGTAACCTATATGGTTCCTCCTTATGTTGGAGCTATGGCTTGGTTAAGGCTTTTAAATCCAAATGCTGGTGTTCTAAATAGATTTTTA…
FSDG_00006[1618978-1620033]	sTSB_overnight	-0.260119	0.642758	NA	Bacterial extracellular solute-binding protein	NA	02_Pfam_A_v33_1:PF13343.7	Unknown	2	ATGAAAAAGAAATTTTTTTGGCTTGTATTATTTTTAATGACATTGTTTTTAGTTGCTTGTGGTGGAGGAGAAAAGAAAGAAGAAGCTACTGATTCTAATGCTAACACTGAAATAACAGGAAAAATTGTTATCTATACTTCTATGTATGAAGATATAATAGATAATGTCAGTGAAAAATTAAAAAAAGAATTTCCAAATTTGGAAGTTGAATTTTTCCAAGGTGGAACAGGAACTTTACAATCTAAAATTATAGCTGAATTACAAGCTAATAAATTAGGTTGTGATATGTTAATGGTCGCAGAACCATCTTATTCATTAGAATTGAAAGAAAAAGGAATATTACATCCATATATTTCTAAAAATGCTGAAAATTTAGCTTTAGATTATGACAAAGAAGGA…
FSDG_00008[1617171-1617785]	Aspirin_2.5mM_overnight	0.0622905	0.746973	nikE_1	Nickel import system ATP-binding protein NikE	COG:COG4608	UniProtKB:Q2FYQ8	CytoplasmicMembrane	9.82	ATGTTAGAAATAAAAAATATTTCATTTAATTATTTAAAAGGAATGCCTATTCTTAAAGATATTAGTTTAAATATAAAAGCTGGTGAAATAGTAGGAATTTTTGGTTCTTCAGGTTGTGGAAAAAGTACACTAGCAAAAATAATGGCAGGAATACTTAAACCAAGTAAAGGAACTATACTAGTAGATGGTAAGGAATTGGAAGAAGAGGGGTATTGCTCTGTTCAGCTTATTTATCAACATCCAGAAAAAGCCACTAATCCTAAATGGAAAATGGATAAAATTTTAAATGAAGGTTGGATAGTAGATAATGAGACAATGCAAAAAATGGGAATTCAAAGTTATTGGCTGACAAGGTGGCCTCAAGAATTAAGTGGAGGAGAACTTCAAAGGTTTTGTATC…
FSDG_00009[1616312-1617142]	sTSB_overnight	-1.56068	0.286053	oppD_3	Oligopeptide transport ATP-binding protein OppD	COG:COG0444	UniProtKB:P76027	CytoplasmicMembrane	7.88	ATGAATATTTTAGAAGTAAAAAATTTAAATATAGGTTTTAATATGTATGATAAATTATTAAACCAAAAGTTACATCAAATGGTATTTGATTTAAATGTGACTATAAAAAAAGGAGAAATACTAGCAATTGCAGGTTCATCTGGAAGTGGCAAAAGTCTTATGGCACATGCTATTTTAGGAATTTTACCTAAAAATGCAGTGGTGTCTGCTGAAATTAAATTTAAAAATGAAATAGTTGATGAAAATAGGTTATCTCAATTACGAGGAAAAGAAATTACTTTTGTTCCACAATCTATTGCTTATTTAGATCCTTTAATGACTATAGAAGATCAACTTATGAGAAAAGGTATAAATCAGCAAGATTTTTTTAAAGTTATGGATACATTAGGCTTTACTAAG…
FSDG_00010[1615447-1616307]	sTSB_overnight	-0.69359	0.173264	dppC_2	Dipeptide transport system permease protein DppC	COG:COG1173	UniProtKB:P26904	CytoplasmicMembrane	10	ATGATAGATAATACTTTACTCCAAAAAAAATCTAATTATAAGAAATTAAATTTAAGGCAAAAAACCTTACTATATATAGTAGTATCAGTAGTCTTTCTTTTAATTATTTTAATATGGGGAGGATTTATGGATAAAAATAGCTATGGAGTAGACTTCACTGTTCGGAATAATCCTCCTAGTTTAAAACATATATTTGGAACTGATTGGATGGGAAGAGATATGTTAACACGAACTATAAAAGGGCTTAGTACTAGCTTAATTATAGGGGTAGTTGCATCACTTGTTAGTTGTGTATTTGCAGTAATAATTGGTTCGGCATGTGCTATATTTGGAAAAAAAATTGATAAATTTTTTTTATGGCTTATTGATTTATTTCAAGGTATGCCTCATCTTATACTG…
FSDG_00011[1614480-1615457]	sTSB_overnight	-0.254613	0.588016	cntB	Metal-staphylopine import system permease protein CntB	COG:COG0601	UniProtKB:Q2FVE8	CytoplasmicMembrane	10	ATGAAAAAAATTATATGGCAAATAGCTAAGCTGTTCTTTTTGTTATTTGCTATTTCTATTATAACTTTCTTGTTGATGAAGTTAACACCAATAGATCCTGTTTCTAGTTATTTAGGAGCTGATAGTAATGTTACACAAGAACAATATGACTATTTAGTTAAAGTATGGGGTTTAGATCAGCCTTCAATAGTTCAATATTTTAATTGGGTAAAAGGAGCACTAACTGGAAATATGGGAGATTCTTTTATATATAACAAACCAGTATCTGAATTGATTTCTAAAGCTGCTAGTAATACTTTTATGCTTATGTTAACTTCATGGCTTCTATCAGGGATAATAGGTTTTATCTTAGGAATAGTTGCTGCAGCCTATCATGGAAGAGTCATAGACCAAATAATA…
FSDG_00012[1612814-1614451]	sTSB_overnight	-0.715227	0.123748	appA	Oligopeptide-binding protein AppA	NA	UniProtKB:P42061	Periplasmic	9.99	ATGAAAAAGATTCTAAAAATTGGTATTTCTGTAATAGCTGTAACTCTGATGTTTAGTTTTTTAGGTTGTGAGAAAAATTCATCTGAAATTAAAGAAGCAAGTAAAATTGAAAGATTAGAAAATAAAGAAGAGGTTATAGTAGGAGTAGGTCAGTCTATGTTAGAAAAGGGATTTGATCCTTGTAAAGGCTGGGGAAATTATGGTGTAACTTTAATACAATCTAAATTACTAGATTTTGATTTTGAAAATAATATTATTAAAGATCTTGCTGAAAATTATGAAGTAAGTGAAGATGGTAAAACTTGGATTTTTAAAATAAGAGAAGATGTAAAATTTAGTGATGGTCAAAAATTGACAGCAAAAGATGTAGCTTTCACATTTAATAAGACTAAAGAAATA…
FSDG_00013[1610554-1612332]	sTSB_overnight	-0.66539	0.092148	aspS	Aspartate--tRNA ligase	NA	UniProtKB:P67015	Cytoplasmic	10	ATGGTATACAGAACACATAATTTAGGTGAGTTAAGATTAAAAAATATTGGAGAGGTTGTAACTCTATCTGGCTGGGTAGATACAAAAAGAAATGTAAGTACAAGTCTTACATTTATTGATTTAAGAGATAGAGAAGGAAAAACTCAAATAGTTTTTAACAATGTACTTCTATCAGAAAAAGTTTTAGAAGAAGTACAAAAATTAAAGTCAGAATCTGTCATCAGAGTAGTGGGAGAAGTAAAGGAAAGATCAAATAAAAATCTTAATATTCCAACAGGAGAAATAGAAGTTTTTGCAAAAGAAATTGAAATTTTAAATGCTTGTGATACTTTACCTTTTCAAATTTCTGGTATAGATGATAATTTAAGTGAAAATATGAGATTGACATATAGATATCTT…
FSDG_00014[1609295-1610536]	sTSB_overnight	-0.834367	0.200768	hisS	Histidine--tRNA ligase	COG:COG0124	UniProtKB:P60911	Cytoplasmic	10	ATGAAATTAATAAAAGCTGTAAGAGGAACAAAGGATATTATTGGAGAAGAAGCTAAAAAATATGTTTACATTTCAAATGTAGCCCAAAAAATGTTTGAAAACTATGGTTACAATTTTGTAAAAACACCAATTTTTGAAGAAACTGAGTTATTTAAAAGAGGAATAGGAGAAGCAACTGATGTTGTTGAAAAAGAAATGTATACTTTTAAAGATAGAGGAGATAGATCTATAACTTTAAGACCTGAAAATACTGCTTCTCTTGTTAGATGTTATCTTGAAAATGCTATTTATGCGAAAGAAGAGATTAGTAGATTTTACTATAATGGTTCAATGTTTAGATATGAAAGACCTCAAGCTGGAAGACAAAGAGAATTTAATCAAATAGGTCTTGAAGTATTT…
FSDG_00015[1608060-1609283]	sTSB_overnight	-0.107974	0.678377	NA	putative AAA domain-containing protein	COG:COG2256	UniProtKB:P9WQN1	Cytoplasmic	9.97	ATGAATTTATTTCAAAAAAATTATAAAAATGTTGAACCTCTTGCATATAAATTACGACCAAAAAGTTTAGATGACTTCGTAGGACAGGAAAAACTTTTAGGAAAAGATGGGGTAATCACAAGACTTATTTTAAATTCTACTCTATCCAATTCCATTTTTTATGGACCTCCCGGTTGTGGAAAAAGTAGTTTAGGAGAAATTATTTCCAATACTTTAGATTGTAATTTTGAAAAATTAAATGCTACCACTGCAAGTGTTTCAGATATAAGAAATGTGGTTGAAACAGCTAGAAGAAATATAGAACTTTACAATAAAAGAACTATATTATTTTTAGATGAAATTCATAGATTTAATAAAAATCAACAGGATGCTCTACTTTCTTATACAGAAGATGGAACA…
FSDG_00016[1607327-1607932]	sTSB_overnight	-0.227978	0.317664	NA	hypothetical protein	NA	03_eggnog_v5_bacteria:2ZA6Q.faa.final_tree.fa	Cytoplasmic	8.96	ATGGATATATTATCAAAAATATTAAATAATAGTGAGTTAGCAGAAAAAATTAGACTTAAATGTGATATTGAGTTATATCCTCAATTACAGAAACCAGATGATATGGATGGAAAAATTACTTGGAATATTGATGGCAAAGCATTTGGAGTTGATGCAAGTGGAGGAGAGTTTGTTTTACTTTCTGATGAAAGTATAGGTTTTAACAGTTCAGAAGGAGAAACAGGTCGTATTGCAGAAAATATAAAAGAATTATTTTCTCTATTAGTGAATTGTCCTTGTTTTCATGATTTTTTAATGCCTGATATTTATAAGGATAAAATATTATTGAAAAAATATGCTGATAAAATTGAAAAACAATATAGAGAAGAATTTAATGATATGACAGAATATGACTGGGAT…
FSDG_00017[1606437-1607330]	sTSB_overnight	-0.807748	0.182886	NA	hypothetical protein	NA	02_Pfam_A_v33_1:PF10020.10	Cytoplasmic	8.96	GTGATTAAAATTTTTTACACAATGGAAAAACTTGAAGAAATTCATAAAGAAATATTAAATGGAAATATGGATATATTAAAAGATTTCCCTTTACTTTATTGCCTTTCTGAAAATAAAGAAAATTTTGTAGTTTTAAGAAAAGGAAGAATTGTAAAGGAGGAAAATCGTATAAAATATTTTTTCCCAAACTCAGAAAGTAATGAAAGCAATGGCATATATTGTTTAATATGGGGACGTAAAAATGAAGAAAGTTATGGTATAGGAGGAACACCAGTACCAGATGATTTCTATATTATAGAAATGAAATTTAAAAATGATATTCTTTCTTTGCTAAGTGAAAAAGATGAAAAAATAGAAGCTACATTAAAACAATTTAATAAAGCTTTACAAAATATATGG…
FSDG_00018[1605635-1606402]	sTSB_overnight	-0.766415	0.214961	NA	hypothetical protein	NA	02_Pfam_A_v33_1:PF05117.13	Cytoplasmic	8.96	ATGTGTCGTGTAGATGATAAACCTGCTTCTATTCGTCTTAACTTAGCTTTATCTAATATTGCACCTGTTGAAGATTACAAGCACAGAATTAGTATTTTTATAAAAATGAATAATCCTACTGACGATGGACTCTCATCTAACGAGGAATATCCAATGTTATGTGATATTGAAGATGAAGTTATAGGTAGATTAGAAACTTTAGAAGATATATTTGCAGGAACTGTTAAAACACAAGGAAGATTAGAACTTTATGTTTTTACTAAAAATCCTGAAAAAAGTGAAGAACTTTGTAAAGAAGCATTTAAAAAATTTCCAGATTATCAATGGAAATCTTATATAGATGAAGATAAGGAATGGGATTTTTACTTTAATTTCCTTTACCCAGATGTATACTCTTAT…
FSDG_00019[1604457-1605386]	sTSB_overnight	-0.0982037	0.678695	aptB	Apulose-4-phosphate transketolase subunit B	COG:COG3958	UniProtKB:A6KXB3	Cytoplasmic	9.97	ATGAGTAAGAAGTCTACAAGACAAGCTTATGGAGAAGCCTTAGTAGAACTTGGAAGAATAAATAATGATATAGTTGTATTGGATGCTGATTTAAGTAAATCTACAAAAACTGATTTATTTAAAAAAGAATTTCCAAAAAGACATTTAAATATAGGGATTGCAGAAGCAGATTTAATGGGGACAGCTGCTGGTTTTGCAACTTGTGGAAAAATTCCTTTTGCTTCAACTTTTGCAATGTTTGCTGCTGGAAGAGCTTTTGAACAAATTAGAAATACAATAGCTTATCCAAAATTAAATGTAAAAATTGCTCCAACTCATGCTGGTATTTCAGTAGGAGAAGATGGAGGTTCACATCAATCAATAGAAGATATCGCTCTTATGAGAGCAATTCCAGGAATG…
FSDG_00020[1603621-1604433]	Aspirin_2.5mM_overnight	0.188012	0.752045	aptA	Apulose-4-phosphate transketolase subunit A	COG:COG3959	UniProtKB:A6KXB4	Cytoplasmic	9.97	ATGAATGATATTAGTTTTTTAAAAGAAAAAGCTAAGGAAATTAGAAGATCTATTGTTTCTATGATTACAGAAGCAAAATCAGGACATCCAGGTGGTTCTTTATCTGCAACTGATATTTTAACAGCACTTTATTTTTCAGAAATGAATATAGACCCTGCTAATCCTAAAATGGAAGGAAGAGATAGATTTGTTCTTTCAAAAGGACATGCTGCACCTGCAATATACGCAACTTTGGCTGAAAAAGGATATTTTTCAAAAGATGAATTAATGACATTAAGAAAATTTGGAAGTAGACTTCAAGGACACCCTGATATGAAAAAACTTCCAGGAATTGAAATTTCAACTGGTTCTCTTGGACAAGGTTTATCAGTTGCAAATGGAATGGCATTGAATGCAAAA…
FSDG_00021[1602244-1603059]	sTSB_overnight	-0.293635	0.500246	NA	hypothetical protein	NA	Prodigal:002006	Cytoplasmic	8.96	ATGTTACAAAATAGACTAATTATAACTAAAAAAAGTAAAAGAAATGAAATATATGAAAAATCTAAAAATAAATGGATTATTGACTTTGAAGATAAAATAAAAAGTTGGAGTGATTTTTATGATATAATTCAAAAAGAAATAGATTTTTTGAATTATAATAAAGAATATGGAAAAGGAAATCATACATATTCAGATATTGTAGGAGATTTAATAGTTTTTGAAAAAATGAAAGAAAGAAAAAAAGAAGGAATGGTACTTATTCTTGATTATACAGAAAATTTTAGAAAAATTAAAGATTGTGATGAAAAAAACTATGATAAAAGTACAATATATTATGACTTAGTATATAATCTATTAGTAGAGTGGTATAGAGATAATAAAATTATTTATAAAGGAAGG…
FSDG_00022[1601156-1601485]	Aspirin_2.5mM_overnight	0.56922	0.387578	NA	hypothetical protein	NA	Prodigal:002006	Unknown	2	ATGAATCAAGGAACTTCAAATAATTTTACTTATGGGCTTAATAACAAGCCTAAATCTGATGAAGATAAATTTGATAAGGTACTTCATGGGCTAGTTGATGTAGGGAATTATATATCTAAGGGAACTGGAGTTACAGATAAAACCACTGTATTAGAAAGAGTAAATATGACTATTTTAGGTAGCCTTGTTTCATCAAATTATGATGAACTTACAAAATGGGCTGGTAAGAATAATTATGATGCTATTGGCTATAAGGAATACTTTAAGTATAAGGTATATAAATTTAATATAGATTCTTATAAAAATTCACGTAGAAATATGTACAAATAA
FSDG_00023[1600965-1601105]	Aspirin_2.5mM_overnight	0.261886	0.471495	NA	hypothetical protein	NA	NA	NA	NA	ATGAAAAAAGTATTAATAATATTAATAGGAATTTTGATATTTTTTTTAAATATGTGTATAAGATATATTCCTGAAAATTATTATATATTAGTCAGTGATAATCAAGTATCAGAAGAAGAAAAAAAATATATGAGTCTTTAA
FSDG_00025[1600042-1600320]	Aspirin_2.5mM_overnight	0.0641926	0.940881	NA	hypothetical protein	NA	03_eggnog_v5_bacteria:32RUA.faa.final_tree.fa	Cytoplasmic	8.96	ATGGATATGATTAAAGACTTTTTATATTCAGAAATGAGTATAGAGGAGCTTTATAAAGAAGTTATATTTTTTATAAATTCAGATGAAATTCAAAAAGGTGAATTTGAAGGGAATCAATATATTTTAAAGAAGATAGATAAAGAAAATTTCATATTATATGCAGAGTATGAGGATAAAGAAGGAGTAGTAAAAGATATGTCAGGAACAGCCCAATTTATCCATAAAGACAAGTTAATTGAAATAATTGAAAAATATAGAAAAGAAAATGAGGAATTTTAA
FSDG_00026[1599721-1599999]	sTSB_overnight	-2.2771	0.751968	NA	hypothetical protein	NA	03_eggnog_v5_bacteria:30WGT.faa.final_tree.fa	Unknown	2	ATGGATGTAATTACAGATTTTCTACAATCAGAAATTGATACCAAAGAACATTATGGAAAAATTATTCATTTTATAACTTCATATGAAATCAGAAAAGGGAAATTTAAAGGAAATAAATATATTATAGAGAAGATTAATAGAGATAGTTTTATTTTATATATTGAATATCAAGATATACAAGGTAAAATAATATATACGCCTTTAATTGCTCCTATTATTTCTCAAAATAGGTTAATTGAATTTATTGAAGAATATATAAAAAAAATTGAGAGACTTTAA
FSDG_00027[1598493-1599635]	Aspirin_2.5mM_overnight	0.0633936	0.701991	NA	hypothetical protein	NA	03_eggnog_v5_bacteria:33QDT.faa.final_tree.fa	CytoplasmicMembrane	10	ATGAGAAAAAAATTTTTTATCTATATAATTTTATTATCTTTAACTATTTTCTTTTTAACAAAAATTCCAAAGTATGAAAATACTCTATTACAATTAAATGAAAATACTAAAATAGCAAGAGATTATCCTACATTTAATGATGATACAGCCCTTTTTTATTTAAAATCAACTAGTCTGAAATATATTATATATGTAAAAGGATTAAAAAAATTAGATAATATATGGGTAGGGAATGCTTATAGTTATAAAGAAGCCTGCGAAAAAAATTCTGGTTTTAAATGGCTAGAAGATGATTCAAAGAGGTTTAACCCTGAATATAATAGAAAACAAAAAGAAATAGAGTATAATAAAAATGTAGGTTATTTTATTATTGATGATAAAAAGGAAATATATGGACTT…
FSDG_00028[1597807-1598334]	sTSB_overnight	-0.00390618	0.568724	hpt	Hypoxanthine phosphoribosyltransferase	COG:COG0634	UniProtKB:O33799	Cytoplasmic	9.97	GTGAAGTACAAAATTGAAAATTTAATTAATAAAGAGTCAGTAGAAAAAAGAATAAAAGAATTAGCAAGAGAAATTGAAAAAGATTATGCAGGAGAAGAAATTTATTGTATAGGATTATTAAAAGGTTCTGTAATATTTTTAAGTGATTTAGTAAAAGAATTAAATATGCCAGTTATTATAGATTTTATGTCTGTTTCTAGTTATGGAAGTGAAACTGTAAGCAGTGGAGATGTAAAAATTTTAAAAGATACAGATTTAGATTTAAGAGGGAAACATGTTTTAATAGTTGAAGATATAATTGATACAGGACTAACTTTGGAATATGTAATAAAATATTTTAAAGAAGGAAAAGGAGTTAAAAGTCTTAAAACTTGTACATTGTTAAGTAAACCCGAAAGA…
FSDG_00029[1597003-1597797]	Aspirin_2.5mM_overnight	0.0545933	0.946559	rsmA	Ribosomal RNA small subunit methyltransferase A	COG:COG0030	UniProtKB:P37468	Cytoplasmic	9.97	ATGGAATTTAAACATAAAAAAAAATATGGACAGAATTTTTTAAATAATAAAGATGAAATTCTAAATAAAATAATTGAAGTTTCAAACATTAGTGATAATGATGAAATCTTAGAGATAGGACCTGGACAAGGAGCTTTAACTTCACTTTTAGTTGAAAGAGTTAAAAAAGTAACCTGTGTTGAAATAGATAAAGATTTAGAAAATATTTTAAGAAAGAAATTTTCTTTAAAAGAAAACTATACACTTGTAATGGGAGATGTGTTAGAAGTAGATTTACGAAGATATCTAAATCAAGGTACTAAGGTTGTTGCAAACATACCTTACTATATAACATCACCTATAATTAATAAGATTATAGAAAACAGAGATTTAATAGATGAAGCCTATATAATGGTACAA…
FSDG_00030[1596752-1596994]	sTSB_overnight	-0.646949	0.196502	NA	hypothetical protein	NA	02_Pfam_A_v33_1:PF16256.6	Unknown	2	ATGAAAAAAAGCTATGAATTTTTGATACAAAGTAAAAGAGAAGATATAGATTTCATAAATAAAATTGTTGAAGCTTATGAAGGAGCAGGGGTTGTTAGAACTCTTGACCCAATAAAAGGGATAATAAGTGTTATATCAACAGATGATTTTAAAGATTTTATGAGAGATGTATTGGTAGATTTAGGTAATAAATGGGTGGATTTAAAAATAATTGAAGAAGGTGCTTGGAGAGGTACTTTATAA
FSDG_00031[1596501-1596752]	sTSB_overnight	-0.439683	0.277159	NA	KH domain protein	NA	02_Pfam_A_v33_1:PF13083.7	Unknown	2	ATGGAGGAAAAAGTGGAAAATTTAGAAAGTTTATTGAATTACATTATCAAAGAATTGGTTGAAACAAAAGATAAGGTTAATGTAACTTATGAAGTTTTAGATTCAAATGTAACATTTAAAGTAAGTGTTGCAAAAGGAGAAATGGGAAAAATAATAGGTAAAAATGGACTTACAGCTAATGCTATAAGAGGGGTTATGCAGGCAGCAGGAGTAAAAGATAAACTTAATGTAAATGTTGAATTTTTAGATTAG
FSDG_00032[1595977-1596492]	sTSB_overnight	-0.0593809	0.499955	rimM	Ribosome maturation factor RimM	NA	UniProtKB:P66656	Cytoplasmic	8.96	ATGATTGTTGCAGGAAAAGTATTAGGTTCTCATAATTTAAAGGGAGAAGTGAAAGTTATTTCTGATTTAGATAATATTGAAGTCTTAGTTGGAAATAAGGTAATTTTAGAATTAGCAGATTCTCAACAAAAATTATTAACAGTTAAAAAGATAGAACATCTTGTTGCAAATAAATGGATTTTTTCTTTTGAAGAAATAAAAAATAAACAAGATACTATTGAAATTAGAAATGCCAATATAAAAGTTAGAAGAGATATTGTTGGTATTGAAGAAGATGAATATCTTGTAAGTGATATGATAGGTTTTAAAGTCTATGATGTAAAAGGTGATGAGTATCTAGGAGAAATAACTGAGATTATGGATACTACTGCACATGATATTTATGTTATAGAAAGTGAA…
FSDG_00033[1595264-1595980]	Aspirin_2.5mM_overnight	0.306041	0.577378	trmD	tRNA (guanine-N(1)-)-methyltransferase	NA	UniProtKB:Q6GHJ5	Cytoplasmic	9.97	ATGAAAATAAATATTTTAACATTATTTCCAAAGATGTTTGATGGCTTTTTAAGTGAAAGCATAGTTGCAAGAGCAATAAAATTTGGAGCAGTGGAAGTAAATATTATTGATATAAGGGATTACTGTTTTGATAAACATAAACAAGCTGATGATATGCCTTTTGGTGGTGGAAATGGAATGGTTATGAAACCAGAACCTTTATTTTTAGCTTTAGAAAATATTTCAGGAAAAGTTATCTATACTTCACCACAGGGAAAAACTTTTAATCAAGAAATAGCAAAAGAACTTGTAAAAGAGAAAGAATTAACAATAGTTGCAGGACATTATGAAGGAATAGATGAAAGAGTTGTAGAAAATAAAGTTGATATGGAATTGTCAATAGGAGATTTTGTTCTAACA…
FSDG_00034[1594691-1595254]	sTSB_overnight	-0.549789	0.291171	NA	putative protein	COG:COG4752	UniProtKB:Q9X1Q6	Cytoplasmic	8.96	ATGAGAAATAAAGTTTATTTAAGTTTAGTTCATTATCCAGTTTACAATAGAAATAAAGATATTGTTTGTACTTCTGTAACAAATTTTGATATACATGATATTTCAAGGTCTTGTGGAACTTATGAAATAAAAGGTTACAGATTGGTTGTACCTGTTGATGCACAAAAGAAATTGACAGAAAGAATAATTGCATATTGGCAAGATGGTACAGGTGGTCAATATAATAAAGATAGAGAACAAGCATTCAAAGTTACAGATGTTACAGAAAGTATAGAAGATGTTGTAAAAGAAATTGAAAAAATTGAAGGGCAAAAACCTTTAATAATAACAACTTCTGCTAGAACATTTAATAATAGTATAAGTTATAAAGATTTATCTAAACAAATATTTGAAGATGAT…
FSDG_00035[1590129-1594478]	Aspirin_2.5mM_overnight	0.034113	0.818162	polC	DNA polymerase III PolC-type	COG:COG2176	UniProtKB:P13267	Cytoplasmic	9.97	ATGAATAATAGGCAAATTATTATAGAGCCTAATATGGAAGTTTTTTCTAAGTTAGGTGTAAAAAGTATAGAGATAAAAAATATTCTCTTAAATACAAGAGTTAAGAGGATAACTTTTAATTGTTCTGTATCTTCTATGAATTGTATAGATGATATAGATATTATATATAAAGATGTCCTTTCAAAATTTGGAAGGGAACTGGAAATAGAGTTTATAACAGATAATAAAAATTTATCTTTAAATGATGAAGAAATAAAAAGTATCGTAACTAGGGCTATAGAAAGGTTGAAAACTAAAAATACAACCTCTAAGTCCTTTTTGTGTTTTTATAAGCTACATATCAAAGAAAATTATATAATTATAGAACTTAATGATGAAAATACAAAATTTATGTTAGAA…
FSDG_00036[1588833-1590116]	sTSB_overnight	-0.560714	0.210333	NA	hypothetical protein	NA	Prodigal:002006	Unknown	2	TTGAAAAAATTATTAAGTAAAATAGTATTATTTATAATACTATCACTGACAGCATTTTCATATAATTTTCCAATAGATGATCCCTATTCAGCAACAATTATAGGAAGTGCAACAATGATGACACCAGGAGTTAGTGAGAATATACCATTAAAAGTATATGAAATACAAATAAAAGATAAAAAAGATATTCCTGATGTATTTTGGTATGCAAGTAAGTTTAAATTTTCTTTTAGTAAACAAAAGAATAAAAAAGCACCTTTAATCTTTGTTTTAGCAGGAACAGGTTCAGACTATAATACAACAAGGGTTAAATTTATGCAAAGAATATTTCATGATGCAGGCTATCATACAATAGCGATAAGCTCTCAAATGAGTCAACAGTTTATGATTTCTGCTTCT…
FSDG_00037[1588076-1588843]	sTSB_overnight	-0.42292	0.622277	mlaA	Intermembrane phospholipid transport system lipoprotein MlaA	COG:COG2853	UniProtKB:P43262	OuterMembrane	9.92	ATGAAAATTAAAAATTTATTATTGTTTAGTATTTTAAGCCTTATTTTAGTTTCTTGTAGTAATACAAATGAAATACAATCTTCTAATACAGACTATGAAGAAGCTAACAATGTTATATATGCTAATCCTGGTGAAAGTAATTTTATTGCTGATGAACCTGATCCATGGGAATCATTTAACAAAAGAATGTATCAGTTTAACTATCAAATAGAAAGATTAGTAATAACCCCTATTATCAATACATATAAGTTTATTACTCCTGATTTTGTTGAAGATAGAGTGAGCAATTTTTTTAAAAATGCAAAAGTATTAAATACCATGGCTAATTCTGCTTTTCAATTTAAAGGAAGAAAATCTATGAGAGCCTTAGGAAGATTTACCATTAATACAGTATTAGGT…
FSDG_00038[1586669-1588027]	sTSB_overnight	-0.306988	0.314721	NA	Putative dipeptidase	NA	UniProtKB:Q7A522	Cytoplasmic	8.96	ATGGATTTAAAAGAAAAAGTTTTAGATTACAAAGATGAGGTTGTAAAAGAAATTCAAAATGCAGTTAGAGTAAAAAGTGTTAAAGAAGCACCATTACCTGGAATGCCATTTGGAGAAGGACCAGCAAAAGCACTTGATCATTTTATGGATTTAGCAAAAAAATTAGGTTTTAAAGCAGAAAAATTCGATAATTATGCAATGCACATAGATATGGGAGAAGGAAAAGAAACATTGGGAATACTTGCACATGTTGATGTAGTTCCAGAAGGAGATAATTGGACTTATCCTCCATATTCAGGAACAATAGCAGATGGAAAAATTTATGGTAGAGGAACATTAGATGATAAAGGACCTGCTATAATTTCATTATTTGCTATGAAAGCAATAGCAGATTCAGGG…
FSDG_00039[1585784-1586656]	sTSB_overnight	-0.796946	0.301698	NA	hypothetical protein	NA	02_Pfam_A_v33_1:PF09924.10	Cytoplasmic	8.96	ATGTGGAAAAAATTAACAGTAGAATCTAAAAGTTCTATTGATGAGTATACCAAGAATAGATTTGAAATATGTGATTTAAGTTTTTCTAATTTATTATTATGGAGTATTGGAGAAAATACAGAATATGAAATAGAAAATGATGTTTTAACTATAAGAAGTATTTATATGGGAGAGTTATATTATTATATGCCTATCCCTAAAAAAGATACCCCTGAGAATATAGAAAAAATGAAAGAAAAAATAAGAGAGATTTTAAAAGAGAATGTAGCTATACACTATTTTACAGAATATTGGTATGAAAAATTAAAAGATAATTTTAATTTACAAGAAAAGAGAGATTATGAAGACTATATTTATTCCTATGAAAGTCTATCAACTTTAAAAGGCAGACATTATGCT…
FSDG_00040[1584114-1585733]	sTSB_overnight	-0.187723	0.471995	NA	Na+/Pi-cotransporter	NA	02_Pfam_A_v33_1:PF02690.16	CytoplasmicMembrane	10	ATGTATTTAAAAATTATATTACAACTTATTGGTGGCTTGGGTTTGTTTCTATATGGTATGGAACATATGTCAACAAGTATGCAAAAAATTGCAGGACCAAAGCTAAAAAGGATTCTAGCTTCTTTAACTAACAATAGATTTTTAGGAATTTTAGTTGGAATTATTATAACAGCTTTGGTACAATCATCATCTGTTAGTACAGTTATGACTATTGGTTTTGTTAATGCTTCTCTTTTAACTTTAAAACAGGCTTTGGGAGTTATTTTAGGAGCTAATATAGGAACAACTATAACTGGTTGGTTATTAGCACTAAACATAGGTAAATATGGACTTCCAATAGTTGGGTTAGCTTCAATTTTATTTATGTTTATGAAAAAAGAGAAAGCTAGAACAAAATTA…
FSDG_00041[1582061-1583884]	Aspirin_2.5mM_overnight	0.340452	0.324979	htpG	Chaperone protein HtpG	COG:COG0326	UniProtKB:P0A6Z3	Cytoplasmic	9.97	ATGAAAAAAGAAGAAAAGATTTTTAAAGCAGAAACTAAGGAACTGCTTAATCTTATGATACATTCAATTTACACAAATAAGGAAATATTTTTAAGAGAATTAATATCTAATGCAAATGATGCTATTGATAAGTTAAAATTCAAATCACTAACAGATACTGATATTTTAAAGGGGAATGATAAATTTAAAATAAATATCAATGTGGATAAGGAGAATAGAACTTTAACTATAAGTGATAATGGTATAGGAATGACTTATGAAGAAGTTGATGATAATATTGGAACTATTGCAAAGTCTGGTTCAAAATTATTTAAAGAACAATTAGAAGAAGCTAAAAAAGGGGATATAGATATAATAGGACAGTTTGGAGTAGGTTTTTATTCAGGTTTTATTGTAGCT…
FSDG_00042[1580780-1581667]	Aspirin_2.5mM_overnight	0.213961	0.657655	fda	Fructose-bisphosphate aldolase class 1	NA	UniProtKB:P99117	Cytoplasmic	8.96	ATGAACGAAAAATTTGAAAAAATGAAAAATGGAAAAGGATTTATTGCTGCACTTGACCAAAGTGGAGGAAGTACACCAAAAGCATTAAAATTATATGGTATAAATGAAAATGAATATTCAAATGATAAAGAAATGTTTGATTTAATCCATAAAATGAGAACTAGAATTATTAAAAGCCCTGCTTTTAATAATTCAAAAATTTTAGGAGCTATCCTATTTGAACAAACTATGGATAGCAAGATTGATGGAAAATATACAGCAGATTTCTTATGGGAAGAAAAGAAAATATTACCTTTCTTAAAAATAGATAAAGGTCTTAATGATTTAGATGCTGATGGTGTTCAAACAATGAAACCAAACCCAACTTTACCAGAACTTTTAAAAAGAGCCAATGAAAGA…
FSDG_00043[1580311-1580550]	sTSB_overnight	-2.09026	0.000759249	NA	hypothetical protein	NA	03_eggnog_v5_bacteria:32XNN.faa.final_tree.fa	Unknown	2	ATGGAACTTTATGATTTGACATTAAAAAAAGAAGTTGCAAGAGAATGTGCTTGGGGGATAATGGGAACAATTAGTAGAATTAAAGATAAAATAGGAGAAACAGAATTTTTAAAGATAGTTCAAAAGAAAATAGGATTAGAAATTAAAAATATACCGACAATGGATTTAAAAGAAGTAGAAGAATTAAATGTAAAATGTAAATTTTTAATGGGGGTATTTTCAGAAATGGAGGAAATATAA
FSDG_00044[1579411-1580307]	sTSB_overnight	-1.48699	0.00111408	NA	Toxin zeta	NA	UniProtKB:Q54944	Cytoplasmic	8.96	ATGGAGAAAAATTATACAAATGATGAGTTAGAAATTAAATTTAAAGAAATTTTAGGATATTATAAATCTATGTATTCTCCAACTGAAAATCCAAAAGTTGCTTTATTAGGAGGACAACCAGGTGCAGGGAAGAGTGGACTTGAAAATATGGTTAACATTAAAAAAAATTATGTATCAATAAGTGGAGATGATTATAGAGAATATCATCCTAGATTTAAAGAAATAAATTTAGAGTATGGAAGAGAAGCATCAAAGTATACTCAACAATGGGCTGCTGAGATAACAGAAAAACTTATAAAAGAACTAAGAAAAGAAAAATATAATCTAATTATAGAGGGAACTTTAAGAACAGCTGAACTTCCTTTAAAAGAAGCTAATGCTTTTAAGAAGGCTGGCTAT…
FSDG_00045[1578642-1579388]	sTSB_overnight	-1.68101	0.0652192	NA	Fic/DOC family protein	NA	02_Pfam_A_v33_1:PF02661.19	Cytoplasmic	8.96	ATGAGTAATAATATTATAGAAAAAATGACAGATGAGTATATAAGTGATTTATTAGTTAGAGCAGCACATCATTCAACAGCTATTGAAGGAAACACTTTAACTTTAGGGGACACTATCTCAATTCTTATTCATAATTATATTCCTAAAGGAATGAGTGAAAGAGAGTATTATGAGGTTAAAAATTATAAAAAAGCATTTGAATTTCTTTTAAAATCAGACAAATTAATTACTACAAATTTAATAAAAAATTATCATAAATATATTATGGAGAATTTAAGAGAAGATAATGGAGAGTTTAAAAAAATACAAAATATTATTTTAGGTTCAGTTATTGAAACAACTAAACCATATTTAGTTCCCACAGTTATAGAAGATTGGTGTCAAAACTTAAAGTATAGA…
FSDG_00046[1577394-1578626]	sTSB_overnight	-2.70032	0.028626	NA	hypothetical protein	NA	Prodigal:002006	Cytoplasmic	8.96	ATGGAAAAGAGATTCGATAAAGAAATAAAATCATATATCTTAAAAAATAAAGATATTCCTATCCTTACTTTTGATTATGAAAAAGTGATAGATAAGACAAAGTGGGGGGATTTTCCTAGCTATAAATTTAAGCATATAAAAATTTTAAGAGAAGATTTACTCCCAAAAGGCTATCCCAATACAGTTGATTCTAATATTTTAAAAAAATGGATAGATTTAAGAAAAATTCCTAAAAATAGAGAAAATGTAAATGCTATATTGAATTATCGTTTAAAAGAAATGGATACAACTCCTAATAATTTTATGAACTATATTGATCTATCTTATGGATTATCATTTAATGATTCTTATTGGATAATTCCAGAAGAACAAAAAGATTTACTTTGGAAAGATTATAAT…
FSDG_00047[1576768-1577397]	sTSB_overnight	-1.99371	0.0242136	tnpR	Transposon gamma-delta resolvase	COG:COG1961	UniProtKB:P03012	Cytoplasmic	8.96	ATGATTTATGGATATGTAAGAGTTAGTTCAAAAACTCAGAATGAAGAGAGACAAATTGCTGCACTTAAAAATGAAGGAGTAGCAATAGAAAATATTTTTATAGATAAAGAATCAGGAAAAGATTTTAATAGAAGTGCTTGGCAAAAATTAATAGCAAAATTGGTTATAGGAGATATTATTGTTATAAAAGAATTAGATAGAATAGGAAGAAACAATAATGAAATTAAAGAAAATTTTGAATTGATAAAAAATAAAGGTTGTTATCTTGAATTTTTAGAAAATCCACTTTTATCAACAAAAGGAAAATCAAAAGTTGAAATAGAACTAATTCAGCCATTAGTATTACATCTTTTTGGATATTTAGCTGAGAAAGAAAGAGAAAAGATATTAGTAAGACAA…
FSDG_00048[1575900-1576250]	Aspirin_2.5mM_overnight	1.28885	0.00228413	rplT	50S ribosomal protein L20	COG:COG0292	UniProtKB:P55873	Cytoplasmic	9.26	ATGAGAGTAAAAACTGGAATTATAAGAAGAAAAAGACATAAAAGAGTACTAAAAGCTGCTAAAGGTTTTAGAGGTGCATCAGGAGATGCTTTTAAACAAGCTAAACAAGCTACTAGAAAAGCAATGGCTTATGCAACAAGAGATAGAAAAGTTAATAAAAGAAGAATGAGACAATTATGGATTACAAGAATAAACTCTGCTGCAAGAATGAATGGAGTTTCTTATTCTGTATTAATGAATGGACTTAAAAAAGCTGGTATCTTACTTGACAGAAAAGTTCTTGCTGATATAGCTTTAAATAATGCTACTGAATTTACAAAATTAGTAGAAGCTGCTAAGTCTGCACTATAA
FSDG_00049[1575669-1575875]	Aspirin_2.5mM_overnight	1.58115	0.00156149	rpmI	50S ribosomal protein L35	COG:COG0291	UniProtKB:P0A7Q1	Cytoplasmic	9.26	ATGCCAAAGATGAAAACTCATAGAGGAGCAAAAAAAAGAATTAAAGTAACTGGAACTGGAAAATTTATTATCAAACATTCTGGTAAAAGTCATATCTTAACTAAAAAAGATAGAAAAAGAAAGAATCACTTAAAGAAAGATGCTGTGGTTAATGAAACTTATAAAAAACATATGCAAGGATTACTACCATATGGAGAAGGAAGATAA
FSDG_00050[1575167-1575592]	Aspirin_2.5mM_overnight	1.21041	0.00327662	infC	Translation initiation factor IF-3	COG:COG0290	UniProtKB:P9WKJ9	Cytoplasmic	9.97	ATGACAGCAGAACAAGCTTTAAATTTGGCTTCTTCACAAGGTTATGATTTAGTTGAGATTGCTCCAAGTGCAACCCCACCTGTTTGCAAAATAATGGATTATAGCAAATATAAATATGAACAAACTAGAAAATTAAAAGAAGCTAAGAAAAATCAAAAGCAAGTTGTTATTAAAGAAATTAAAGTAACAGCAAGAATTGATAGCCATGATTTAGAAACTAAACTTAATCAAGTTACTAAATTTTTAGAAAAAGAAAATAAGGTAAAAGTTACTTTGGTATTGTTTGGTAGAGAAAAGATGCATGCTAATCTAGGAGTTACGACACTAGATGAAATTGCTGAAAAATTTGCTGAGGTTGCTGAGGTAGAAAAAAAATATGCTGATAAACAAAAACATTTA…
FSDG_00051[1573489-1574835]	Aspirin_2.5mM_overnight	1.11999	0.0672044	alsT_3	Amino-acid carrier protein AlsT	COG:COG1115	UniProtKB:Q45068	CytoplasmicMembrane	10	ATGTTAAATTTTATTGCTAGTATTAATGAACTTTTTTGGGGAGCTATTTTAATTTTACTTTTAGTTGGAACTGGAATTTTTTACACTATAAAATTAAAATTTGTACAAGTAAGAAAATTTAAAAAAGGTGTTTCACAATTGACAGGAAATTTTAATATAAATGGTAAAGATGCTGACCACAATGGTATGTCCTCTTTCCAAGCTCTTGCAACTGCTATTGCAGCACAAGTTGGAACAGGAAATCTTGCAGGAGCTGCAACTGCTATTGTATCAGGAGGACCGGGAGCTATATTTTGGATGTGGGTAAGTGCATTTTTTGGAATGGCTACTATCTATGCAGAAGCAATTTTAAGTCAATTATTTAAAAAGAAAGTTGAAGGAGAAATTACAGGAGGACCT…
FSDG_00052[1572566-1573000]	Aspirin_2.5mM_overnight	1.95197	0.0294404	rplM	50S ribosomal protein L13	NA	UniProtKB:Q7A473	Cytoplasmic	9.97	GTGAAAAAATATACTTTTATGCAAAGAAAAGAAGATGTTGTCAGAGAATGGCATCATTATGATGCTGAAGGACAAATTTTAGGAAAAATAGCAGTAGAAATTGCTAAAAAATTAATGGGTAAAGAAAAACTTACATTTACTCCTCATATTGATGGTGGAGATTATGTAGTGGTTACAAATGCTTCTAAATTAGTTGTGACTGGAAAAAAATTAACTGATAAAGTTTACTACAATCACTCAGGATATCCTGGAGGAATAAGAGCAAGAAAACTAGGAGAAATCTTAGAAAAGAAACCAGAAGAATTATTAATGCTAGCTGTTAAAAGAATGCTTCCAAAAAATAAATTGGGAAGACAACAACTAACAAGACTTAGAGTGTTTGCAGGAGCAGAACATTCT…
FSDG_00053[1572149-1572550]	Aspirin_2.5mM_overnight	1.63787	0.00329246	rpsI	30S ribosomal protein S9	COG:COG0103	UniProtKB:P21470	Cytoplasmic	9.26	ATGACTCAATATTTAGGAACTGGTAGAAGAAAAACTTCAGTAGCTAGAGTAAGATTAATTCCTGGAGGACAAGGAGTAGAAATAAATGGTAAAGCAATGGATGAATATTTTGGAGGAAGAGCTATTCTTTCTAAAATAGTTGAACAACCTTTAGCTTTAACAGAAACTTTAAATAAATTTGCAGTTAAAGTAAATGTAGCAGGTGGAGGAAACTCTGGGCAAGCTGGTGCAATAAGACATGGAGTTGCAAGAGCATTATTACTTGCTGATGAAAGTTTAAAAGATGCTTTAAGAGAAGCTGGATTCTTAACAAGAGATTCAAGAATGGTTGAAAGAAAGAAATATGGTAAGAAGAAAGCAAGAAGAAGCCCACAATTCTCAAAACGTTAA
FSDG_00054[1571026-1572015]	Aspirin_2.5mM_overnight	0.31251	0.660604	NA	hypothetical protein	NA	02_Pfam_A_v33_1:PF10020.10	Cytoplasmic	8.96	ATGCAAGAACAAGAATTTCCAGTGAGTCAAAACAATAATTTAGTAGATAAAGTTGAGAAGGAAAAAGAAATAATAGCTCTTATAAATTCAAAAGGGACTTTTACTTCACAAATAACTTCTGAGAATAAAAATTTATTAGTAGCCAATGCAGAACTTATAGCATATATTGATTGTGATACTAATGAGTTACATAAATCTCAAGCAAAAATTGAATGGTTAGTTACAGTTGAAGATAGTAAGAAAAATTTTATTTACAATATAGAAAAGTATCACATTTATCATTTAAAAGTTAAAGAAGCTGATACTGATAATTTTTTACTTATTGATGTTTTAGAAAGAGATATTGATAATGAATTATTAAAGAAAACTTTAAAAGAATGTGAACAAAAGGCAGCTATT…
FSDG_00055[1569933-1570988]	sTSB_overnight	-0.684455	0.117786	corA	Cobalt/magnesium transport protein CorA	COG:COG0598	UniProtKB:Q9WZ31	CytoplasmicMembrane	9.99	TTGCCAAATTCAAATAGAAAATTAGGTCTACTCCCTGGAAGTGTAGTCTATACAGGAGAAAATCCTAATTACAATATAACAGTTACAGTAATTTACTATTCAAAAAATTCTCATAAAAGAGACATATTTTTATCCGATGATAAAATAGATATAGACTTTAACTTTGATGGGAATATTTGGATAAATATAGATGGTATAAATGATGTACATCTCATAAAAGAGATAGGAAAAATATTTGATATAGATTCTCTATCCTTAGAAGATATTGCTAACCCAGAACAAAGAGTAAAAATAGATGATAGAGATTCATATATCCATATAATATTAAAAATGTTACAAATGGAGTTACTTACAAAAGAAGTTCAATATGAGCAGTTATCTTTAATAATAAAAGATAAT…
FSDG_00056[1569356-1569916]	sTSB_overnight	-0.316831	0.421568	glpP	Glycerol uptake operon antiterminator regulatory protein	COG:COG1954	UniProtKB:P30300	Unknown	2	ATGGGAATAAAAAACATTTTAGAAAGAAATCCTATTATACCTGCAATAAAAGATAATATAACTCTTGAAAAGGCTTTAAATTCAAATAATGAATTAGTTTTTATTATTTTATCTAATATAATAAATATAAAAGATTATACAGATAAATTAAAAAAAGCAAATAAAAAAATATATATTCATGTTGATATGATAGACGGTTTAAATAGCACAAATAATGGTATAGACTATATAGTGAATACTGTAAAACCTGATGGGATATTGACAACAAAATCAAATGTTGTAGCACATGCTTATAAAAATAATATAAATGTAATTCAAAGATTTTTTGTACTTGATAGTTTATCTTATGAAAAAACACTTTTAAATATCAAGGAAAATAAAATTATAGCAGCTGAGATA…
FSDG_00057[1568097-1569344]	sTSB_overnight	-0.616272	0.0799803	hisC	Histidinol-phosphate aminotransferase	NA	01_HAMAP:MF_01023	Cytoplasmic	9.97	ATGTTAGCGAAGAGATATATAGGAAAAAAATTAGTTGATAATATATTTGCAACAAGTAAAAAAGCTAAACAAGCTATTGTAAAATTTGGTAAAGAAAATGTAATTAATGCAACTATTGGTTCACTTTATAATGAAGATGAAAAATTAGCTGTTTATGATGTAGTTGAAAGTGTATATAGAAATCTTCCACCAGAAGACTTATATGCTTATTCTACAAATGTAATAGGAGAAGACGAATATCTTGAAGAGGTAATAAAGGCAGTTTTTTTTGACGACTACAAAGAAGCATTAAAAGAATTACATATTGCTTCTATTGCAACAACAGGTGGAACAGGGGCTATATCTAACACTGTTAAAAACTATATGGATACAGGAGATAAAGTTCTACTACCAAATTGG…
FSDG_00058[1567457-1568005]	Aspirin_2.5mM_overnight	0.813921	0.163132	pal_4	Peptidoglycan-associated lipoprotein	NA	01_HAMAP:MF_02204	OuterMembrane	9.92	ATGAAGAAAAAATTATACGCAGTACTTTTATTAGCTCTTTTAGTAACAGCTTGTAGCAGTACAAAAACAAACAGAAAAACAAATGTAGGAGTTGATTCAACTAATAAATATGCTGTTGAAGATACAGAAGCAAATAAAAAACCATTAGAAGATATTATAGTTTTCAATGAAGAAGGAGTCACAATAAGAAGAGAAGGTAATAATCTAATATTATCAATGCCTGAATTAATATTATTTGACTTTGATAAGTACATAGTTAAAGATAAAATAAAACCTTCACTTTCAACCTTAGCAAAAGCTTTGGGAGAAAATAAAGATATTCATATAAAAATAGATGGATATACAGATTTTATAGGAACCGAAGCATATAACTTAGAATTATCTGTAAAAAGAGCAAAT…
FSDG_00059[1566212-1567414]	Aspirin_2.5mM_overnight	0.319508	0.505895	NA	Bacterial SH3 domain protein	NA	02_Pfam_A_v33_1:PF08239.12	Unknown	4.9	ATGAATAAAAAGAAAATTTTATTATTTATGTTAATGATGACTATGTCTTTTAATATAAATGCAGCACCAAGTGCTTCATTTGCTGAAACAATAAACAATGAAAATATAGAAGTTATTGCTACTTATGACAATGAAATGCCACAAGAGATAAGAAAAATCTATAAACCTAAACATACTGGAGAAGGAGTATCATATTTTGATTATATATTTATTAAAGCAAGAGTATCAAATTTAAGAGAAAAACCTGATCCTAATTCTCAAATTGTAGGAAAATATACTTATGATAGTAAATTAAAAGTTTTGGAAAAAGTAAGATATCAAGGGAATATTTGGTATCTAGCAGAAGATACTAATGGAACAAAAGGATACATTGCAGCTAGTCAAACAGAAAAAAGAGAT…
FSDG_00060[1565724-1566044]	Aspirin_2.5mM_overnight	1.14077	0.686786	NA	hypothetical protein	NA	03_eggnog_v5_bacteria:31P8Y.faa.final_tree.fa	Unknown	2	ATGAAAAGATTTCAAAATGCTACTATGGAATACAATGTAAATAAAAATGATTTAGTGATTAGAGATGTAAATACCAATGGAATATTTTTTGCCATTGAGTTTTTTGAAAATACAAAACAGATTAAAAGAGTTTTTACTTTATATCCTGTTAGCATTGAAATAAAAGAGAATAATATATTGGAATTAAAATTTTCAGTACAAAATGAAAGTAATAATCAAAGTTTATTAACTCTTATTCTTGAACTTAATCAACTTGTTGCTGATAAAAGAAGTGTTATAAATATTTCTGATGAAGATTTAAACAATATAACATTAAATTAA
FSDG_00061[1565109-1565564]	Aspirin_2.5mM_overnight	0.971313	0.107718	NA	Positive regulator of sigma(E)%2C RseC/MucC	NA	02_Pfam_A_v33_1:PF04246.13	Unknown	2	ATGGTGAATAAAGGTATTGTTACTAAAATTAATGGTGATACAGTCGCTGTAAAATTATATAAAAGTTCTTCTTGTTCACATTGTAGTTGTTGCAGTGAAACTAATAAAATGGGAAGTAACTTTGAATTTAAAATAAATCAAAAGGTTGAATTGGGAGATTTAGTTACTTTGGAAATTTCTGAAAAAGATGTTGTAAAAGCAGCTTTTATAGCATATATTTTCCCACCAATACTTATGATTTTAGGTTATATAGTGGCAAATCATTTAGGATTTTCTGAAATGAAATCTATATTTGGAAGTTTTATAGGATTAATAATTGGATTTATTTTTCTTGCCATCTATGACAGATTTTTTGCAAAGAAAACAATAGATGAAGAAATAAAAGTTATTGCTGTTGAA…
FSDG_00062[1562738-1564861]	sTSB_overnight	-0.189135	0.751057	bpaC_2	Autotransporter adhesin BpaC	NA	UniProtKB:A0A0H3HIJ5	Unknown	6.26	ATGAAAAAAAGAAACTTACAGTTATTAGTACTTGGTTTATTTTTGGTATTAGCACAAAATTCTATAGCAGCTAATAAAGTTCAAGAAGGAAATGGAAGTGAAGCAGCCTCAGATGAAACTGTTGCTGTAGGTCTTAGCTATACAGATGGTGTAAATGTATATAAAAATATAGCTGGAAACCCAGCTGAGTCAGGTGAAAAATATTATGCAACAGCTATAGGAATAGCTAATAAAGCGAGTGGGAAAGAAAGTTCAGCTTTTGGATATAAAAATACAGCTAGTGGATATTGGAGTTCAGCTTTTGGATTCAGTAATAAAGCAATTGGTGAAGGTAGTTCAGCTTTTGGACGTTGGAATGAAGTAAGTGGAGAAGACAGTTCAGCTTTTGGATATAAAAAT…
FSDG_00063[1560907-1562541]	sTSB_overnight	-0.831516	0.210394	NA	putative AAA-ATPase	NA	02_Pfam_A_v33_1:PF09820.10	Unknown	5.48	ATGAAAAAATTACCAATAGGACTAAGTGATTTTAAAGAATTAATAGAAGAGAATTATTACTATTTTGATAAAACAAAGTTTATAGATGAAATAATTAAAGATGGTTCAAAGGTAAAATTATTTACACGTCCAAGAAGATTTGGAAAAACATTAAATATGTCTATGCTAAAATATTTTTTTGATGTCAAGGAAGCCGAAGAAAATAGAAAACTATTTAAAAATTTATATATAGAAAAAACAGAAAATTTTAGAGAACAAGGACAATATCCAGTTGTATTTTTATCTTTAAAAGATTTAAAAGCTGATAACTGGGAAAGTATGGTAAATTATTTAAAAGTATTAATTTCAAATTTATGTTTAGAAAATAGATATTTATTGAAAAATTTAGATAGTTTTGAT…
FSDG_00064[1559551-1560852]	sTSB_overnight	-0.180484	0.715909	NA	Na+/H+ antiporter family protein	NA	02_Pfam_A_v33_1:PF03553.15	CytoplasmicMembrane	10	ATGATTTTATTAAATCCAGTTGTTCTTTCAGTTATTGTTATGATTGTCTTATGTTTATTGAAGTTAAATGTATTATTAGCACTTTTTGTATCAGCATTAGTTGCTGGACTTTCTGCTCACATGCCAATAGGTGATATAATGTCAAAACTTATTGATGGTATGGGTGGAAATTCTGAAACAGCATTAAGTTATATTCTACTTGGTGCATTAGCTGTTGCAATAAGTAGTACAGGAGTTGCTGCAATAGTTTCCAAAAAAATTGCATCTGTTGTTAATGGTAAGAAAAAAGTTTTATTATTAATAATTGCATTCTTTGCTTGTTTTTCACAAAATTTAATACCTGTACACATAGCTTTTATACCTATATTAATCCCACCTTTATTAAAATTAATGAACTCT…
FSDG_00065[1559008-1559511]	sTSB_overnight	-0.726935	0.101788	ppiB	putative peptidyl-prolyl cis-trans isomerase	COG:COG0652	UniProtKB:O66105	Cytoplasmic	9.26	ATGAGTTTACAAGCTATTATCAAAACAAATAAGGGGGAGATAAAGCTAAATTTATTTCCAGATGTAGCTCCTATAACTGTACTTAATTTTGTAACTCTTGCTAAAACTGGTTATTATAATGGTTTAAAATTTCATAGAGTTATAGAAAATTTTATGATACAAGGTGGAGATCCAACAGGAACTGGTGCAGGAGGGCCAGGTTATCAATTTGGAGATGAATTTAAAGAAGGAGTAGTATTCAATAAAAAAGGATTATTTGCTATGGCAAATGCAGGTCCTAACACAAATGGTTCACAATTTTTTATCACTCATGTTCCAACAGAGTGGTTAAACTACAAACATACTATTTTTGGAGAAGTAGTGTCTCAAAAAGATCAAGATGTTGTAGATAGCATTAAG…
FSDG_00066[1558293-1558952]	sTSB_overnight	-0.417401	0.356813	NA	hypothetical protein	NA	03_eggnog_v5_bacteria:2ZAUC.faa.final_tree.fa	Cytoplasmic	8.96	ATGGATATAGAAACTAAAATAAAAGATTTTATAAAATATGCTAAGGAAGTATGTCTTCAAAATCTTTTTTTGGCAGATAATATTAAAGTGGACTTAAAAAATCAAGATAATTTATTTGAAGCAGAAAGAATAGAAAAAGAAGTTATCTCAAAATACGAAAACATTTATCTATTATTAGAAGAAGAAACTTTACTAAATATTTATAAAAAAGATAAAAAAATTTTTGAGAAAATAAAAGAAACAATAGAAAAGATGGCAAAAGATAGTAACTTAAAGGAAGAATATATTAAATCTCAAATTAAAAAAAGAGAAGAATTAAAAGGAAATTCTGGTGCAGAAGTTGTTGAAAAATTTTTTAAATATAAGATAAAAGAATTTAAAAAAATTAAAGGTGATTTA…
FSDG_00067[1557169-1558302]	sTSB_overnight	-0.143109	0.451224	rlmL	Ribosomal RNA large subunit methyltransferase K/L	COG:COG0116	UniProtKB:P75864	Cytoplasmic	9.97	ATGATATTTGTAGCATCTACAACTATGGGTTTAGAAAGTATTGTTAAAGATGAATGCCTTGCCTTAGGTTTTAAAAATATAAAGGTTTTTGATGGTAGAGTTGAATTTGAAGGAGATTTCAAAGATTTAGTTAAGGCTAATATATATTTAAGATGCTCTGACAGAGTATTTATAAAAATGGCAGAATTTAAAGCATTAACTTATGAAGAGTTATTTCAAAATATAAAAGCCATTAATTGGCAAGATTATATAGACGAAGATGGAGAATTTCCTATTTCTTGGGTAAGTTCTGTTAAATCTAAACTATATTCAAAATCTGATATACAAAGAATTAGTAAAAAAGCTATTGTTGAAAAATTAAAAGAAAAATATAAAAGAGAAATATTCCTAGAAAATGGT…
FSDG_00068[1556081-1557172]	sTSB_overnight	-0.167759	0.478147	yhhT	Putative transport protein YhhT	COG:COG0628	UniProtKB:P0AGM0	CytoplasmicMembrane	10	ATGAATTCAAAAAAATTAATGAAAATTGTGGTAATAATTTTAATTTTTGTAATTTTACAGTCATATTTTACAAATCCAGAAAGTTTCTCAACTATCATTGAGAAATGGAAAGGATATTTTATGACTCTAATTATGGCAATTTTTATAGCTATTCTTTTAGAACCAATAAAAAAATATTTAAAAAAGAAAAGTAAGATAAATGATGTTTTGGCAATAAGCCTATCAATAGTTTTTGTAGTTTTAATAGTTGTAATTATATCTTTGATAGTGATACCAGAAATTATTTCATCTTTAAAAGTTCTTAATGATATATATCCAGCTATTTCAGAGAAAGTGTTGACAATAGGAAAAGATGTAACAAATTATTTAGCAGAGAAAAACATATATACAGTGGATACA…
FSDG_00069[1555668-1556060]	sTSB_overnight	-0.222809	0.699189	NA	NusG domain II	NA	02_Pfam_A_v33_1:PF07009.12	Unknown	2	ATGAAAAAAACTAAATACTTTAAAATAGGGGATTTGGTTATTTATATCTTCTTATTAATTTTTTTCTCTATACTTATTTTTAAAATAGGTAGTTTTAAAGATGTTAAAGGAGCTAAGGCAGAAATATGGGTTGATGGAGAACTAAAATATGTCTATCCTTTACAAGAAGAAGAAAAAAATATCTTTGTTGATACTAATTTAGGTGGTTGTAATGTACAATTTAAAGATAATATGGTAAGAGTAACAACTTCTAATTCTCCACTTAAAATAGCAGTTAAACAGGGATTTATTAAGTCACCAGGAGAAGTTATAATAGGTATACCAGATAGATTGGTAGTTAAGGTAGTAGGTGATTCTGAAGATGATTCAGAATTAGATTTTGTAGCAAGATAG
FSDG_00070[1554779-1555681]	sTSB_overnight	-0.327293	0.425318	psd	Phosphatidylserine decarboxylase proenzyme	COG:COG0688	UniProtKB:P0A8K1	CytoplasmicMembrane	7.88	ATGAAGTTTGAAAAAATAAAATATATAGAAAGAAAAACTGGTGAGATAAAAACTGAGAAAGTTATGGGAGAGGGAGCATTAAAATTTTTATATTATAATCCTTTTGGAAAATTAGCTTTGCATACCATAGTAAAAAGGAAATTTTTATCTGATTGGTATGGAAGAAAGATGTCTAAACCTGAATCAAAAGAGAAAATAAAATCTTTTGTTGAAGAAATGGGGATAGATATGAATGAATATAAAAGACCTATAGAGGATTATACAAGTTTTAATGACTTTTTTTACCGTGAGTTAAAAGATGGAGCTAGAAAAATAGATTACAATGAAAATGTAGTTGTTTCACCAGCTGATGGAAAAATTTTAGCCTTTGAAAATATAAAAGAAGTTGATACCTTTTTT…
FSDG_00071[1553212-1554717]	Aspirin_2.5mM_overnight	0.219361	0.0415562	NA	hypothetical protein	NA	02_Pfam_A_v33_1:PF17956.2	Cytoplasmic	8.96	ATGAATAACGATATAATTTTAACAGAATTTGCAAGAGTTATCAACTCAGATAGATATCAATATACAGAAAGTGATATTTTCCTTGTAGAAAATATGCAAAATAAGATTGCAGTCTTTGATATGTTTTTTAGAAAAACAGAAGATGGTGGTTTTGCTGTTGTGTCAGGAATACAAGAAGTTATTCATCTTGTAGAAGTTTTAAATAATACACCAGAAGAAGAAAAAAGAAAATATTTTTCAAAAGTATTAGAAGAAAAACATCTAATAGATTTTTTATCTAAAATGAAATTTACAGGGGATTTATATGCAATACAAGATGGAGAAATAGTTTATCCTAATGAACCAATAATAACCATAAAAGCCCCTTTGATACAAGCAAAAATTTTAGAAACTCCTATA…
FSDG_00072[1552632-1553087]	Aspirin_2.5mM_overnight	0.483815	0.569242	dtd	D-aminoacyl-tRNA deacylase	COG:COG1490	UniProtKB:A0A023W421	Cytoplasmic	8.96	ATGAGAACAGTTATACAAAGAGTTAAGTATGCAAAAGTGAGTGTTGATGGAAAAATTTTAGGAGAAATTGACAAAGGACTTTTAGTTCTTTTAGGAGTTACACACGAAGATACTATTAAAGAAGTTAAGTGGCTTGCTAATAAAACTAAAAATTTAAGAATTTTTGAAGATGAAGAAGAAAAAATGAACTTGTCCTTGGAAGATGTAAAGGGAAAAGTTTTAATCATTTCACAATTTACTCTTTATGGAAATTCTATAAAAGGAAATAGACCATCTTTTATTCAGGCTGCCAAACCAGATTTTGCAAAAGAATTATATTTAAAATTTATTGAAGAATTTAAAAATTTTGGGATAGAAACACAGGAGGGAGAATTTGGTGCTGATATGAAAGTAGAGCTT…
FSDG_00073[1551941-1552384]	Aspirin_2.5mM_overnight	0.893049	0.328768	NA	hypothetical protein	NA	03_eggnog_v5_bacteria:32TWX.faa.final_tree.fa	Unknown	2	TTGGAAAAAGTTTATAAAAGTAGAGTATATAGAGTAATTTTTAATTTTTTATATGGTGCAATTCTTTCAATTTTTGTTTTTTTTATTGCACATATTTGGTTAAGTCAATTAACTTCAATTATCATAGCTACTATAATTTTCTTTTCTTATATATGGTTAGTAATCTGTGGAAATTTTATTACCATAATTGTTAATGATAAAGAACTTATTGTTAAAAATGGAAAAAAAGAAGATAAGTATGAATTTAGTAAATATTATTTTCGTGCAAGAACTGTTTCTTCCAGTGGTGACACAGAGTGTAGTTTATATGCTATTGATGAGAATGGAAACAAAATTCATATAGATTGTGAATTGATTGGTATAGGTCAGTTTAGACAGCTAATAAATGATTTAAAATTA…
FSDG_00074[1551468-1551914]	Aspirin_2.5mM_overnight	0.532588	0.194501	NA	hypothetical protein	NA	03_eggnog_v5_bacteria:33D7A.faa.final_tree.fa	CytoplasmicMembrane	9.82	GTGAAATTTATATATCTTTATATTGGAGTAATGATTATTTTTGGACTTGGATATTCATTTTTTATGTTTAATCGTGCAAATAAAAGAAAAAAAGAAATCCTTGAATGGTTAGAAAAAAATCCTAAGGCTGCAAAGGTTTATATTGGAAGCACTTCTTCAAACTTACTTAGTTTTATACTTACTCCTAGTAGTATAAGCCTTATTGCTATTGATGACAAAAAACCTACAACTTTTATTATGGAAGGGACTAAACAAGTTTTCTATCTTACACCAGGAAAACATACAATAACTTCATCATTTCAAAAATCTAGACCTGGTATTCTATCTAAAAGAGTTATATCTGAATATGAACCTACAACACAAGAAGTAGAAGTAGAAGCAGAAAAAACTTATATATAT…
FSDG_00075[1549790-1551187]	Aspirin_2.5mM_overnight	0.666288	0.0162005	nhaC	Na(+)/H(+) antiporter NhaC	COG:COG1757	UniProtKB:O07553	CytoplasmicMembrane	10	ATGTTTGATTTAGTACAACACCGTAAACCAAAAAAATTAGAGGCTTTTGTTATGATTATTATTGTATTTTTGATGTTAGGTTACCCTATGATTATGATTCCTAATATGATACCACATATTCCTGTGTTAATAACTATAATATTTTTATTGTTATATGGAACAATTAATAAGGTAAAATTTTCTTTGTTACAGGAAAGTATGATTCAATCTGTAAGTACAAGTATGGGAGCTGTGTTTTTATTTTTCTTCATTGGAATTTTAGTTTCTGTATTAATGATGTCAGGAGCAATTCCTACATTAATGTTTTTAGGACTTAATGTAATCTCAACTAAGATTTTTTATCTTTCATCTTTTTTAATAACTGCAATAATAGGAATTTCTATTGGAAGTAGTTTAACA…
FSDG_00076[1548770-1549645]	Aspirin_2.5mM_overnight	0.491435	0.276861	NA	EamA-like transporter family protein	NA	02_Pfam_A_v33_1:PF00892.21	CytoplasmicMembrane	10	ATGAATTTAAAAAAAATATATGCAAAATTAACAGCAAAAGAGTGTGCTTTTATTGCAATCTTTTTTTGGGCAACAGCTTTTGTTTTCACAAAAGTTGTTTTAAAAGAAGTTGAGGCAATAACACTTGGAGTTCTAAGGTATTTTTTTGTATCCATTATAGCCATTTTTATACTTATAAAAGAAAAAGTTTCTTTTCCAAATTTAAAAGATATCCCAGCATTTCTATTTGCAGGATTTTCTGGATATGCAGGGTATATAGTGGTTTTTAATACTGCTACTGTACTTTCTAGCCCTTCTACTTTAAGTGTTATAAATGCACTTGCTCCTGCAATAACTGCTATCATTGCATATTTTATGTTCAATGAAAAAATAAAAATAATTGGCTGGATTTCAATGGGA…
FSDG_00077[1547532-1548683]	sTSB_overnight	-0.22931	0.53351	metK_2	S-adenosylmethionine synthase	NA	UniProtKB:P66767	Cytoplasmic	9.97	ATGAAAAAATTTACATATTTTACTTCTGAATTTGTATCACCAGGACACCCTGATAAAATTTCAGATCAAATTGCAGATGCAATATTAGATGCTTGTTTAAAAGATGATCCAAATTCAAGAGTTGCTTGTGAAGTTTTTTGTACTACTGGCTTAGTTGTTGTTGGAGGAGAAATAACAACATCAACATATATTGATGTACAAGATATTGTTAGAAAAAAAATCAAAGAAATTGGTTATAGACCAGGAATGGGATTTGATTCTGATTGTGGAGTTTTAAATAGCATACATGCACAATCACCAGATATTGCTATGGGAGTTGACATTGGTGGTGCTGGAGATCAAGGGATAATGTTTGGTGGTGCTGTTAGAGAAACAAAAGAACTTATGCCTCTTGCACTT…
FSDG_00078[1546913-1547284]	Aspirin_2.5mM_overnight	0.217278	0.283075	gloA	Lactoylglutathione lyase	COG:COG0346	UniProtKB:P0AC81	Cytoplasmic	9.97	ATGAAGTTTCATTTTTTACATCAAAATTTTAATGTTTTAAATCTAGAAAAAAGTATAAAATTTTATGATGAAGCTCTTGGACTAAAAGTTGTAAGAGAAAAGTTTGCAGAAGATGGAAGCTATAAAATAGTTTATTTAGGCGATGGAATAACAAATTTTCAGCTAGAATTAACTTGGCTTGCAGATAGAAAAGAAAAATATGATTTAGGTGATGAAGAATTTCATTTAGCTTTTGAGGTTGATAACTATGAAGAAGCATTTAAAAAACATAAGAAAATGAATTGTGTTGTTTTTGTAAATGAAAAAATGGGAATATATTTTATAACTGATCCTGATGGATATTGGTTAGAAATTTTACCACCTAAGAAGTAA
FSDG_00079[1546493-1546897]	sTSB_overnight	-0.409735	0.390566	atpC	ATP synthase epsilon chain	COG:COG0355	UniProtKB:Q8RGE3	Cytoplasmic	8.96	ATGTCAAGTTTTAAAGTTAGTGTTGTTACACAGATAAAAAAAGTATTAGAACAAGAAGCTGGATATTTAAGACTTAGAACTTCTGAGGGAGATATTGGAATACTTCCAAATCATGCTCCTTATGTTGCTGAACTTGCAATGGGAAAAATGGAAATAGAAAGTCCTGAAAAGGATAAAAGAGATGTTTATTTTTTAAGTGGAGGATTTATAGAATTTTCAAATAATCAAGCAACAGTAATTGCTGATGAAATTCTTCCAATAGAAAAAATTGATATTGAAACAGAACAAGAAAAAATTGAAGAATTGAAAAAACAGTTAGAAAAAGTTTCTGTTGAAGAAGAAAAAACTAAAATACAAAAGAAAATAAAAATCTCTTTAAAAAAGATAGAAGCTAAAAAT…
FSDG_00080[1545095-1546483]	sTSB_overnight	-0.234371	0.674722	atpD	ATP synthase subunit beta	COG:COG0055	UniProtKB:Q8RGE2	CytoplasmicMembrane	7.88	GTGAATATAGGAACTATAACACAAATTATAAGTGCTGTTGTAGATGTGGCTTTTAAAGATGAGTTGCCTGCAATATATAATGCTTTAAAAGTAAAATTAGAAGATAAAGAACTTGTACTTGAAGTTGAACAACACCTTGGTAATAATGTTGTAAGAACAGTTGCTATGGACTCAACTGATGGTTTAAAAAGAGGAATGGAAGTTATAGATACAGGAAAGCCAATCACTATCCCAGTTGGTAAAGTTGTTCTTGGAAGAATATTAAATGTTTTAGGAGAACCTGTTGATAATCAAGGACCAATAAATGCTGAAACATTTTTACCTATTCATAGAGAAGCACCTGAATTTGATGACTTAGAAACTGAAACTGAAATATTTGAAACAGGAATAAAAGTTATA…
FSDG_00081[1544055-1544903]	sTSB_overnight	-0.719284	0.300128	atpG	ATP synthase gamma chain	COG:COG0224	UniProtKB:Q8RGE1	Cytoplasmic	9.12	ATGCCTGGAATGAAAGAAATTAAGAGTAGGATTAAATCTGTTCAATCTACTCGTCAGATTACTAATGCGATGGAAATAGTTTCTACAACAAAATTTAAAAAATATTCAAAATTAGTATCTGAATCAAGACCTTATGAAGAAAGTATGAGAAATATTTTAGCTCATATAGCAGCAGGAGTTAAATATGAAAAACATCCATTGTTTGATGGAAGAAAAGAAGTAAAAAGTATAGCTATATTAGTTATGACTTCTGATAGAGGACTTTGTGGAAGTTTTAATAGTTCTACTTTAAAAGAATTAGAAAAATTAGTTAAAAAACTTAAAAATAAAAATATTACTATCATTCCGTTTGGAAGAAAGTCTATTGATTTTATTTCAAAGAAAAAATATAATTTTTCT…
FSDG_00082[1542542-1544044]	sTSB_overnight	-0.539551	0.73981	atpA	ATP synthase subunit alpha	COG:COG0056	UniProtKB:Q8RGE0	Cytoplasmic	9.97	TTGAATATTAGGCCAGAAGAAGTAAGTTCTATTATTAAAAAAGAAATAGACAATTATAAAAAAAGTTTAGAGATAAAAACTTCTGGGACTGTTCTTGAAGTCGGAGATGGTATTGCTAGAATTTATGGTTTAAGTAATGTTATGTCTGGGGAACTTCTGGAATTTCCACATGGAGTAATGGGCATGGCTTTGAACTTGGAAGAAGATAATGTTGGAGCTGTTATTCTTGGTAATGCTTCTCTTATAAAAGAGGGAGATGAAGTTAGAGCAACTGGAAAAGTTGTATCAGTTCCTACTGGTGATGAGTTACTTGGAAGAGTTATAAATGCCTTGGGTGATCCTATTGATGGTAAAGGAGAAATACATGCTGATAAATATATGCCTATTGAAAGAAAAGCA…
FSDG_00083[1541993-1542517]	sTSB_overnight	-0.833584	0.245045	atpH	ATP synthase subunit delta%2C sodium ion specific	NA	UniProtKB:P29708	Cytoplasmic	9.97	ATGATAAAATCACAAGTTGGAAGAAGATATTCTAAAGCTATATTTGATATTGCTGAAGAAAAAAATCAGGTGAAAGAAATCTATGAACTTCTAAATTCAGCTATGGTTCTTTATAGGACTGATAAAGGGTTTAAGAATTTTATCAGAAATCCTTTAATCAACAATGAAGAAAAAAAGTTAGTTCTGAATGAAATTTTTGGAAAAGATAACAGTGATAATCTAAATATTTTATTATATATTTTAGATAAAGGCAGAATTAATTGTATAAAATACATTGTTGCTGAATATCTAAAAATTTATTATAGAAAAAATAGGATTTTAGATGTAAGAGCTACTTTTACAAAAGAATTAACTGAAGAACAAAAGAAAAAACTTATTGATAAATTATCTCAAAAAACT…
FSDG_00084[1541505-1541996]	sTSB_overnight	-0.51365	0.490475	atpF	ATP synthase subunit b%2C sodium ion specific	NA	UniProtKB:P21904	CytoplasmicMembrane	7.88	GTGCCAATAATATCTATTGATGCTACTTTTTTTTGGCAAATTATTAACTTTTTTCTTCTTTTATTTATTGTTAAAAAATATTTTAAAGAACCTATATCAAAAATAATGAATAAAAGAAAAGAAAAAATAGAAACTGAACTAGTAACAGCAACTAAAAATAGAGAAGAAAGTGAACATCTTTTAAAGGAAGCTGAAACACAAATTAATTCTTCAAGAAAAGAAGCAAGTGAAATTATAAAAAACGCTCAAAGAAAAGCTGAAGAAGAAGCTCGTAATCTCATAAGTGAAGCAAGGGAAAATAGAGAAAATATAATAAAAGCCACTGAATTTGAAGTTACAAAAATGAAAAATGATGCTAAAGAAGAATTAAGTAGAGAAGTTAAAGATTTGGCTGCTGAG…
FSDG_00085[1541195-1541464]	sTSB_overnight	-0.126306	0.911463	atpE_2	ATP synthase subunit c	COG:COG0636	UniProtKB:Q8RGD7	CytoplasmicMembrane	9.82	ATGGATATATTAACAGCAAAAACTATAGTTTTAGGATGTTCAGCAGTAGGTGCAGGACTTGCTATGATAGCAGGATTAGGACCAGGTATAGGAGAAGGATATGCAGCAGGAAAGGCAGTTGAATCTGTTGCAAGACAACCAGAAGCAAGAGGAACAATTCTTTCAACAATGATAATAGGACAAGCAGTAGCTGAATCTACTGGTATTTATTCCTTTGTTGTTGCTTTAATTTTACTTTATGCAAATCCTTTCTTAAATAAATTAGGATAA
FSDG_00086[1540376-1541143]	sTSB_overnight	-0.112868	0.978946	atpB	ATP synthase subunit a	COG:COG0356	UniProtKB:Q2RFX3	CytoplasmicMembrane	10	GTGATACTAGGACCAATAGAATTTACAACAGGAGATTTAGTATCGGGACCATCTATAATATTTTCAATATTTGGTATTCCTGTTACTTCTACTGTGGTTACAACTTGGTTTATACTGTTTTGCTTTTTTCTGTTCTTCAAATTAGGAACGAGAAACTTACAATTAATACCTGGAAAGTTTCAAACAATTCTTGAAGGAATTTATGAATTTTTAGATTCAACCATTGGGCAAATATTAGGAGCTTGGAAAAAGAAATATTATATATATTTCGCAACTTTATTCTTATTTATATTTTTATCAAATATAATTACATTTTTTCCTATTCCATGGTTCAGTGTAAAAAATGGTGTATTGGAAATTTTTCCAGCATTTAGAACTCCAACAGCAGATTTGAACACA…
FSDG_00087[1539968-1540342]	sTSB_overnight	-0.310439	0.416625	NA	hypothetical protein	NA	03_eggnog_v5_bacteria:32JZ8.faa.final_tree.fa	CytoplasmicMembrane	10	ATGGAAGATATAAAAAATCTTTTTAAGAAAACAATAATAGTAACTATTGTATGTTTTTTACTTGGTTTAGTTTTTCAAAATAAATACCTTTTATTTGGAATTTCAGGAGGCTGTGCAATATCTGTTATAGCCTTATATATGTTGTCAGTTGATACAAAAGCAATTATTTATTCAAAAGATATAAAGACTGCCAAAAGGATAGCTTATATAGGCTATGCAAAAAGATATTTTTTACATTTTATATTTTTAGCAGTATTATTATATTTTTTTAAAGACTTTAAAATTTTTTTAAGTGGATTTATAGGTACATTGAATGTAAAACTCACAATATACACTATGAATGCTCTTGAAAGAATTAAAAAATATTTAAAGTGA
FSDG_00088[1538505-1539863]	sTSB_overnight	-0.00506033	0.746568	glmM	Phosphoglucosamine mutase	COG:COG1109	UniProtKB:O34824	Cytoplasmic	9.97	ATGGGCAGATACTTTGGAACAGATGGCATTAGAGGGGAAGCCAATAGAGAATTAACTGTTGAAAAAGCATTAAAGCTTGGCTATGCTCTTGGCTATTATTTAAGAAATACTTATAAAAATGAAGAAAAAATAAAAGTAGTTATGGGAAGTGATACTAGAATATCTGGATATATGTTAAGATCTGCTTTAACAGCTGGACTTACTTCAATGGGTATTTATATAGATTTTGTTGGGGTTATTCCTACACCAGCAGTCGCTTATATAACAAGGTTAAAAAATGCCAAAGCAGGTATTATGATTTCTGCTTCACATAATCCAGCAAAAGATAATGGTATAAAAATATTTAATTCAGAAGGTTATAAATTTTCAGATGAAATAGAAAACAAAATTGAAGATTAT…
FSDG_00089[1537961-1538479]	Aspirin_2.5mM_overnight	0.650028	0.227204	NA	Heptaprenyl diphosphate synthase component I	NA	02_Pfam_A_v33_1:PF07456.12	CytoplasmicMembrane	10	ATGATAAAAAGAGAGTATAGAGAAGAAATTTATCTAATTGCCTTAGTGCTTTTAGGTTTATATCTTTCTCTTATTGAAAATATAATACCTAAACCATTTCCTTGGATGAAAATTGGTTTATCAAATATATCTGTACTTATAGCACTTGAAAAATTTAATTCAAAAATGGCTCTACAAACTATTTTACTTAGAGTTTTTATACAAGCTCTTATGTTAGGAACATTATTTACTCCTAATTTTATTATAAGTTTTAGTGCTGGACTTGTGAGTACACTATTTATGATTTTTTTATATAAATTTAGAAAATATTTATCATTATTATCTATAAGTTGTATTTCAGCATTTACTCATAATCTTTTACAGCTTATAGTGGTGTATTTCTTACTATTTAGAAATATA…
FSDG_00090[1536308-1537741]	Aspirin_2.5mM_overnight	0.413208	0.360968	purB	Adenylosuccinate lyase	COG:COG0015	UniProtKB:P12047	Cytoplasmic	9.97	ATGAATAACGAAATCTATTCAAACCCATTATGTGAAAGATACAGTTCAAAAGAAATGATGTATAACTTTTCTCCTGATAAAAAATTTTCAACTTGGAGAAAACTTTGGATTGCACTTGCAGAATCTGAAAAAGAATTAGGACTTAATATATCACAAGAGCAAATTGAAGAAATGAAAAAAAATATTTATAATATAGATTACGAACTGGCAGCTAAAAAAGAAAAAGAGTTTAGGCATGATGTTATGGCTCATGTACATACATTTGGTACACAAGCACCTTTGGCTATGCCAATAATACATTTAGGAGCTACAAGTGCTTTTGTTGGAGATAACACAGATTTAATCCAAATTAAAGATGGACTTCAAATTATAAAAACAAAACTTATAAATGTTATGAGT…
FSDG_00091[1535878-1536315]	Aspirin_2.5mM_overnight	0.876832	0.922434	NA	Acetyltransferase (GNAT) family protein	NA	02_Pfam_A_v33_1:PF00583.26	Cytoplasmic	9.26	ATGATTAAAAAATTAACAAGTAATGATATAGATTATATAGAACAAATTTTTAATTTAGAAAAAGAAATTTTTAAAAGTTCTGCTTTTAATAAAAGTTATTTAGATACTTTAATAAAAGGAAATAATTCTTTTATCTATGTTTATTTAATAGAGAATAAAGTCTGTGGATATTTAATAATCCTTGATAGTATAGATGTCTATGAAATTCTTGCAATAGCAACTATTGAAAAATATAGAAATAAAGGTATAGCACAAGAACTTTTAGATAAAATAAAAACAAAAGATATTTTTTTAGAGGTAAGAGAAAGTAATCAAACAGCCATAAATTTTTATAAAAAAAATAATTTTAAAGAAATATCAATTAGAAAAAATTATTATTCAGAGCCAACTGAAAATGCT…
FSDG_00092[1534704-1535696]	Aspirin_2.5mM_overnight	0.419215	0.318607	lepB	Signal peptidase I	COG:COG0681	UniProtKB:P00803	CytoplasmicMembrane	10	ATGTCAACAAAGTTTTGGAATTGTGCTGCTATTTTTTTGATTATAGTTACACTATTAATAGTTTTAAAGTTTTTTGCAACAAAAACTATATTTTATGGAGTTTTTTATTTTTTTCTAACACTTTTTTTTATCTATATATTTGTAAAAGAAAAAGATTTAGCTAAAATATCTGATGCTCGTAGAGAAAAATATGTTAGTAAAATTGTAAAAAAATATGATATAAAAAATGAAAATAAAATTAAGAATATAAAAAAAGTTTTTTATTATATTGAAACAATAGGTACAGCTCTTATATTAGTTGTAATTATTCAAAGGTTTTATATAGGAAATTTTAAAATCCCTACTGGCTCAATGATACCTACAATACAAATAGGAGATAGAGTTTTTGCTGATATGGTT…
FSDG_00093[1531986-1534520]	sTSB_overnight	-0.457437	0.447642	NA	RecJ OB domain protein	NA	02_Pfam_A_v33_1:PF17768.2	Cytoplasmic	9.97	ATGAAAAAAAATACTGAATGGATTTTAGAAAATAAAACTAATTATGAAAAAATTTTTGAAAATAAAAGAGAAAAGAAATTAGATTTTATTATTGAAGATTTAATTGAGAATAGAAATCTATCTCTTGATACAAATTTTGATTTTAATCCTTTTGATTTAAAGGATATGGATATAGCTACCCAAAGAATTTTTGAGGCTATAAAAAGTAATCAAAAAATTTATATCTATGGAGATTATGATGTAGATGGAATAACATCTGTTTCTCTTTTATATTTGGCACTTTCTGAGTTAGGTGCAAATGTTGACTATTACATTCCTTTAAGAGATGAAGGTTATGGTTTAAATAAAGAAGCTATACAAATTTTAAAAAATGAAAATGCAGATTTGATTATAAGTGTG…
FSDG_00094[1530799-1531857]	Aspirin_2.5mM_overnight	0.359811	0.100278	NA	putative protein	COG:COG1840	UniProtKB:P43951	Periplasmic	9.76	ATGAAAAAGTTTATTAAATTTTTATTGATGTCTATTAGTGTTATTTTTATGTTTGTTGCTTGTGGAGGAGATAAAGAAAAAACAGAAGCAGCACCAGAAGCCCAAGGCTCAAATGAATTGGTAATTTACTCTCCCAATGCTGATGATGAAGTAAATAAAATTATCCCAGCTTTTGAAAAGGCAACTGGAATAAAAGTTACTTTACAATCAATGGGAACAGGAGATGTTCTTGCTAGAATAGCAGCTGAAAAAGAAAATCCTCAAGCTGATATTAACTGGGGAGCTATAAGTATGGGTGTACTTGCAACTACTCCTGATTTATGGGAAAGCTACACTTCTGAAAATGAAAAGAATGTCCCTGATGCTTATAAAAATACTACTGGTTTCTTTACAAACTAC…
FSDG_00095[1529672-1530784]	Aspirin_2.5mM_overnight	0.301189	0.77338	ugpC	sn-glycerol-3-phosphate import ATP-binding protein UgpC	COG:COG3839	UniProtKB:P10907	CytoplasmicMembrane	9.82	ATGAGTGTAAACATAAAAATAGAAAATGCTCAAAAAAGATATGGAGATAATATTATAATTGAAAATTTATCTCTTGATATAAAACAAGGAGAGTTCTTTACTCTCCTTGGACCTTCTGGTTGTGGAAAAACTACTCTATTAAGAATGATAGCAGGTTTTAATTCCATTGAAAAGGGAGATTTTTATTTCAATGAAAAAAGAATAAATGATTTAGATCCTGCTAAGAGAAATATTGGAATGGTATTTCAAAACTATGCTATTTTTCCACATTTAACTGTTGAGCAAAATGTAGAGTTTGGTTTAAAAAATAGAAAAGTTTCTAAGGAAGAAATGAAAGCAGAAACAGAGAAATTTTTAAAACTTATGCAAATTGATGAATATAGAGATAGAATGCCTGAA…
FSDG_00096[1528036-1529682]	sTSB_overnight	-0.150009	0.524708	NA	Binding-protein-dependent transport system inner membrane component	NA	02_Pfam_A_v33_1:PF00528.23	CytoplasmicMembrane	10	ATGCTAAGTAAGAAAAAAGATATATGGATAGTAATTTCGTTATGTGTTTTAGCATTTTACATAATATTTATGATTTATCCTTTAGGAATTTTATTTAAAAATGCTGTGATAGAAAATAATGGAGATTTTACTTTTGCTTATTTCACAAAATTTTTAAGTAAAAACTATTATTTTTCTACTATATTTAATTCTTTCAAAGTTAGTTTAGCTGCAACAGCTTTAACTTTAATAATAGGAACACCTTTGGCATATTTCTATAATATGTATAAAATAAAAGGGAAAACTTTTTTACAAATTATAATAATATTATGTAGTATGTCAGCACCATTTATAGGAGCTTATTCTTGGATTTTGTTATTAGGAAGAAATGGATTAATTACTAATGCAATTAAAAATTTA…
FSDG_00097[1527146-1527943]	sTSB_overnight	-1.13829	0.104321	NA	Leucine carboxyl methyltransferase	NA	02_Pfam_A_v33_1:PF04072.15	Cytoplasmic	9.97	ATGAAAATCAAATTAAATGGAGTAGCAGAAACATTACTTATAACATTAAATGCAAGAGCTAAGGATTATGAAAGTCCTAAATCTGTGTTACATGATAAAAAATCTTTTGAAATTGCTTCACAGTTAGATTATGATTTTAAAAAATTTGATACTGCTTGGGCTAGTTATTATGGAATTTTAGCAAGAGCATATATAATGGATGAAGAAGTTAAAAAATTTATAGAAAAATATCCTGATTGTATTATTGTTTCAATAGGTTGTGGGCTTGATACAAGATTTGAAAGAGTAGATAATGGAAAAATAACTTGGTATAACCTTGATTTACCAGAAGTTATTGAAAATAGAAAATTATTTTTTAAAGAAAATGATAGGGTAAAAAATATTTCAAAGTCAGTTTTT…
FSDG_00098[1526531-1526956]	sTSB_overnight	-0.0821402	0.719055	NA	Lysozyme inhibitor LprI	NA	02_Pfam_A_v33_1:PF07007.13	Unknown	2	ATGAAAAAAATTTTATTTACTATGATGATTTTATTTGGAATTTCAGCTTTTTCATCAAATAGTTATGAAACAGATTTAGTTGGAAGAATGAAAGTTTTAGAAGAAAAAGCACAAACTAAATTAGATAGTGGAGTAACTGCTGATATGAGTAATGCTACTACTGAATTATCAGAAGCATGGGAAAATGAATTAAATACTGTTTATAGTTTACTTATGGAAAAGCTACCAAAAGCAGAAAAAAATAGATTAGAAAAAGAACAAAAAGTTTGGTTAAAAAATAGAAATATTAAAGCTAAAGAAGCTGCAAAGGAAGCAGAAGGAGGAACTATGGAACCCTTACTTTTTGGTGCTTCTATAAAAGATCTAAATGAAAAAAGAGCTATTGAATTAGCAAAAAGA…
FSDG_00099[1526061-1526462]	Aspirin_2.5mM_overnight	0.260046	0.675669	NA	hypothetical protein	NA	03_eggnog_v5_bacteria:COG5015.faa.final_tree.fa	Unknown	2	ATGATTGATTTTAGTAAATTTTTAAAAGAAAACTTAAATGGTATTTTTACAACCGTAGAAGATGGAAAGCCAAAGAGTAGAGCATTTCAATTTTTATTTGCAGATGGAAAGAAAGTTTATTTTTGTACAGAAAATAACAAAGCAGTTTTCAGACAAATTAAAGAAAATCCTAATGTTTCTTTTTGTACTCATAAAGCAGATTTCTCTTATGTATTATCTATAAGTGGGAAAGCAACTTTTGTAAATGATGTTAATTTAAAAGCAAGAACATTAGATGAATATCCTGCATTAAAAGAAATGTTTAAAACTCCAAATAATCCTATACTTGAATTATTTTATGTAGATGTTGAAGAAGTTGATACTTTTGATTTTGTAAATGGCTCAAAAAAAGAAAAAATA…
FSDG_00100[1525065-1525865]	Aspirin_2.5mM_overnight	0.309732	0.974189	yigL_2	Pyridoxal phosphate phosphatase YigL	COG:COG0561	UniProtKB:P27848	Cytoplasmic	8.96	ATGGAATATAAATTAGTAGTTTGTGATATGGATGGAACTTTACTTACATCTAGTCATAAAATTTCTGAATATACAGCAAATATTATAAAACAAATTGAAAATAATGGTGTTAAATTTATAATTGCAACAGGTAGACCTTACCTTGATGCAAGATATTATAGAGATAGTTTAAAATTAAAATCTTTTCTTATAACATCAAATGGAGCAAGAGCTCATAATGAAGAAAATAAACCTATTGTTATAGAAAATATTCAAAAAGATTTAGTAAAAAAATTATTATCTTATAATGTAGGAACAGATATACATAGAAATATTTATCTTGATGATAAGTGGATAATTGAGTATGAAATAGAGGGATTGGTAGAATTTCATAAAGAGTCTGGTTACAGATTTAATATA…
FSDG_00101[1523921-1524814]	Aspirin_2.5mM_overnight	0.714079	0.03059	NA	Radical SAM superfamily protein	NA	02_Pfam_A_v33_1:PF04055.22	Cytoplasmic	9.97	ATGTATGATTTATATGATTTTCCTTTATACAGACCACCTAGTGAGGCATACAGTTTAATTATTCAAATTACACTTGGTTGTTCTCATAATAGATGTACTTTTTGTAGTATGTATAAGGATAAAAAATTTATTATAAAACCAATAGAAGATATAAAATCTGATATAGATGCTTTTAGAGCATTATATAAAAATAGAGCTGTTGAAAAAATATTTTTAGCAGATGGGGATGCACTTGTTGTACCAACTGATATATTGATACAAGTTTTAGACTATATAAAAGAAGTTTTTCCTGAATGTAAAAGGGTTTCTATCTATGGAACAGCTATTGCTATACATCAAAAGTCTGTTGAGGATTTAAGGAAACTTTATGAAAAAGGCTTAACTCTTGTTTATTTAGGT…
FSDG_00102[1522108-1523910]	Aspirin_2.5mM_overnight	0.213949	0.8354	NA	Polysaccharide deacetylase	NA	02_Pfam_A_v33_1:PF01522.22	Cytoplasmic	8.96	ATGAATATACTTATGGCATTATCTCAACTTGAAATTACAGGAGCAGAAGTTTATGCAACAACTATTGCAGATGAACTTATAGAAAGGGGAAATAAAGTCTATATAGTTTCTGATACTTTAACCACTCCAACAAAGGCTGAATATATAAAATTAGAATTTAATAAAAGAAGTTTGTTGAAAAGAATTGAACATATAAAATTTCTGTATAATCTTATTAAAGAAAAAGATATACAAATAGTTCATGCACATTCAAGAGCTTCTTCTTGGAGCTCTCAAGTAGCTTGTAAATTAGCGGGAATACCACTTATTACAACTACTCATGGTAGACAACCTATTCATTTTAGTAGAAAACTTATAAAGGCTTTCGGAGATCATTCTATTGCTGTCTGTGAAAATATA…
FSDG_00105[1520185-1521048]	sTSB_overnight	-0.234684	0.847866	cntI	Pseudopaline exporter CntI	NA	UniProtKB:A0A0H2ZHZ4	CytoplasmicMembrane	10	ATGATAAGTGATAAAACTAAGGGTGTATTTTGGATGCTAATATCCGTATTAGGTTTTACTTTTATGGGTATTGCAGTAAAGTATTTGCCAAGAATTCCTACCTATGAAAAAGTATTTTTTAGAAATTCAGTGAGTTTTATACTTTCTGCTTATATTTTATATAGGCAAAAAGAATCTATAAAAGTAGCTAAGGAAAATATCCCCTTTGTTTTTGGAAGATCATTTTTTGGCTTTGTTGGAATGGTAGCAAATTTTTATGCACTTGAAAATTTAACTATGGCAGAAGCTAATATGCTTAATAAACTTTCACCAGTTTTTGTAACAATCTGTGCCTGTATATTCTTAAAAGAAAAAGTTGATAAAAAACAAGTTATAGGAATAATTTTAATGCTTATGGCT…
FSDG_00106[1518464-1520002]	Aspirin_2.5mM_overnight	0.298549	0.375056	hbpA_2	Heme-binding protein A	COG:COG0747	UniProtKB:P33950	Periplasmic	10	ATGAAGAAAAAGTTTTGGTTATTGGTGGCAATGGTTTTAAGTGTTTTATTTTTAGTAGCTTGTGGTGGAGATCCAGATAAAAAATCGGATGCAGGAGCAGCAGGTGGAAAAAGGGATACATTAGTTATAGGAATGGGAGCAGATGCTAAATCATTAGATCCTCATGCATCAAATGATAATCCATCTTCAAATGTAAGAGTTCAAATTTATGATAGATTGATGGATCTTGATGATGATGGAGTTCCACAACCTATGTTAGCAGAATCTTGGGAAAGACCAGATGACACAACTATTATATTTCATTTAAGAAAAGGAGTTAAATTCCATAATGGTGATGAAATGAAAGCATCAGATGTTAAGTTTTCATTAGAAAGAGCTCTAAAATCACCAGAAGTTTCT…
FSDG_00107[1517455-1518381]	Aspirin_2.5mM_overnight	0.50485	0.237983	gsiC_2	Glutathione transport system permease protein GsiC	COG:COG0601	UniProtKB:P75798	CytoplasmicMembrane	10	ATGTATAAATATATATTAAAAAGATTAGTTCTTTTAATTCCTGTAATGTTAGGAGTTACATTATTAGTTTTTGCAATCATGTATTTGACTCCTGGTGACCCTGCTCAATTAATCTTAGGAGAAAGTGCTCCTAAAGAAGCAGTTGCAGCATTAAGAGAGAAGATGGGCTTAAATGATCCATTTTTTATGCAATATTTTAGATTTATAAAAAATGCCTTGATGGGTGATTTTGGAAGATCTTATACAACAGGTAGAGAAGTTTTTTCAGAAATATTTGCTAGATTTCCAAATACTGTTGTATTAGCAGTGTTAGGTATTTTAATTTCTATACTTATAGGAATACCAGTTGGGATAATTTCAGCAACAAAACAATATTCACTTGTAGATAGTTTCAGCATG…
FSDG_00108[1516576-1517445]	sTSB_overnight	-0.197532	0.749408	gsiD_1	Glutathione transport system permease protein GsiD	COG:COG1173	UniProtKB:P75799	CytoplasmicMembrane	10	ATGGAAAAAACAAAAAATAAAAAACAAAGCCAATGGGCAGAAGTTTTTAGAATGTTGAAAAAAAATAGAATGGCTATGTTAGGATTAATTATTCTTGTAATCTTAGTCTTATTAGCCCTATTTGCAGATGTAATTGCAAACTATGACGCAGTTGTTATAAAACAAAATCTAGCTGAAAGACTTATGCCTCCTAATGGAGAACATTGGTTGGGAACAGATGAATTTGGAAGAGATATATTTGCAAGACTTATACATGGAGCAAGGGTATCACTAAAAGTTGGAATTTTGGCAATATCTATTTCTGTTATAGTTGGTGGAATTTTAGGAGCAATATCAGGATATTTTGGAGGAGTGATAGATAATATCATAATGAGAGTTGTAGATATTTTCCTAGCTGTT…
FSDG_00109[1515550-1516557]	Aspirin_2.5mM_overnight	0.205122	0.442044	oppD_2	Oligopeptide transport ATP-binding protein OppD	COG:COG0444	UniProtKB:P24136	CytoplasmicMembrane	7.88	ATGGAAAATAGAAATCTTTTGGAGATTAGAGATTTAGAGATACAATATGTAAAAGATGATGAAACAGTCCATGCAGTTAATGGAATTAATATTGATATAGCAGAAGGAGAAACATTAGGTCTTGTTGGAGAAACAGGAGCAGGAAAAACTACAACTGCTCTTGGAATAATGAGGTTAATTACAGGACCAACAGGGAAAATAAAAAGTGGTGCTATAGAATTCAATGGTAAAAGTATATTAGAAATATCAGAAGAAGAAATAAGAAAAATTAGAGGTAATGATATTTCAATGATATTCCAAGATCCAATGACATCATTAAACCCAGTTATGACAGTTGGAGAACAGATAGCAGAAGTTATTGAAATACATGAACATGTAACAAAAGAAGAAGCCATGAAT…
FSDG_00110[1514583-1515557]	Aspirin_2.5mM_overnight	0.396857	0.29385	oppF_2	Oligopeptide transport ATP-binding protein OppF	COG:COG4608	UniProtKB:P24137	CytoplasmicMembrane	7.88	ATGAGTAAAGTATTATTAGAAGTTAAAAATTTAAAAAAATATTTTCAGACTCCAAAAGGGCAATTACATGCAGTAGATAATGTTAATTTTGCCATTGAAGAGGGTAAGACTTTGGGAGTTGTTGGAGAATCTGGTTGTGGAAAATCTACAACAGGAAGAACAATTTTAAGACTTTTAGAAGCTACTGATGGAGAAATATTATTTGAAGGAAAAAATATAAGAAAATATTCAAAAGCTGAAATGAAAAAGTTAAGAGAAAAAATGCAAATAATTTTCCAAGACCCATTTGCTTCATTAAATCCTAGAATGACAGTAAGTGAAATTATTGCAGAGCCACTTATAATCCATAAAAAGTGTAAAAATAAACAAGAATTAAATAACAGAGTAAAAGAACTTATG…
FSDG_00113[1512371-1512799]	Aspirin_2.5mM_overnight	0.559825	0.735239	NA	hypothetical protein	NA	Prodigal:002006	Unknown	2.5	ATGAAAAAAATATTAGTTATTTTGTTACTTTTAATATTAAGTATTACTGTATTTTCTTTAGATGTAGATATTAATGAACTTCAAAAAAAATTTCCAGATTCAAAAATTCAAGTAAGTTCTTCTGGAAATAATTCTAATAAATTGATTGCTATTATAAAACCAAATAATGATATTATATGGATTATGATTTCACATAATAAGGAATTTGAGGATTTAGGTTATGATATTAAAGAAATTTACAACAAAGTGGGATTCAAGCTAGAACAAAAAACAGCTAATATGTTAGTTATGAAAAAAAATTATGAAGGAGTTTTTTTTATAAAAGGAAATTATAAAAAATTATATTTTGTACATAAATATATTAATATTTTTGAAGCACAAAATATTGAAAAAGATGAA…
FSDG_00115[1511617-1511871]	Aspirin_2.5mM_overnight	0.0979764	0.857185	yoeB_2	Toxin YoeB	COG:COG4115	UniProtKB:P69348	Unknown	2	ATGAAAATTAGTTTTTCTATTCAGGCTTGGGAAGAATATTTATATTTTCAAACCCAAGATAAGAAAACATTAAAGAAGATAAATGAACTAATAAAAGATATTGAAAGAAATGGTGCATTAAACGGAATAGGTAAGCCTGAGAAATTAACTAATAATCTTAGTGGACTATATAGTAAAAGAATCAATGACAAAGATAGATTAGTTTATGAAAATGATTTTATAGTTATCTTAGAGACTGTGAAGTTTTTTCTGTAA
FSDG_00116[1511351-1511617]	Aspirin_2.5mM_overnight	0.607647	0.741091	NA	RelB antitoxin	NA	02_Pfam_A_v33_1:PF04221.13	Unknown	2	ATGTCAATGAAACTAATAAATATTAGAATGGATGAAGATTTGAAAAAAGAAATGGAAATTGTTTGTAATGACTTAGGTATCAATATAACAACTGCATTTACTATATTTGCTAAGAAATTAACAAGAGAAAAGAGAATCCCTTTTAGTGTATCAATAGACCCTTTCTATTCAAATGAAAATATAGCAGCCTTACAAAATTCAATAGATGAAGTAAAAGATGGTAAAGTTATTATGAAAACTATTGAAGAATTGGAGGCTATGGAGTAA
FSDG_00117[1510559-1511029]	Aspirin_2.5mM_overnight	0.531762	0.563835	NA	hypothetical protein	NA	03_eggnog_v5_bacteria:323CP.faa.final_tree.fa	Cytoplasmic	8.96	ATGGAGATTAATGGTATTTATTTTGCCAAAGGAGAATTTTATCAAATAATAAGGGATATAGGTGGAGTATGGAATGACTCAAAAGAAAGACCTATTGTTTGTCTTTTAAAAATAGATGATACAGATATCTATTGGGCAATTCCAATGGGTAATCTAAATCATAGAAATGAAAAAGCTAAAGAAAGATTAGATTTCTATTTGAATATTGAAGAATCTGATATTCGTTCTTGTTTTTATCATATAGGTAAGACAACAACAGATACTATTTTCTTTATTTCTGATGTTATTCCAATAAAAGAAATTTACATTGATAGAGAGTATTTAGGCTTTAATAATATCCATTATGTTATAAAGAATAAAAAGTTAATATTTGAATTAGAAAGAAAGTTAAAACGGATA…
FSDG_00118[1509425-1510204]	sTSB_overnight	-0.899065	0.303421	NA	hypothetical protein	NA	Prodigal:002006	Cytoplasmic	8.96	ATGTTAAAAAACTCTATTAGTTCTTTTAATTCCATAATAAAAGAGATGGTAGATGAAGTAAACGAACTAAAAAATAGATTAGAAAAATTAAAAAATGAAAAACTTCCATTTAAATTAACAACTTTTCAACAAGAAATTTGTGATAGGCTTTCAATTTTAAATTATGATGGTTTAAATAAAATATCCACAAATTTTATAGATATTTTATTAGAGTTGGTAGAAAAAGAATACAAAAAGTGTAAAAAAATAGAGAAGACATTTTTAGAAAATATTCTTGCAGATTATGAAAATACTGCCAGTAATTTCATAAATACTATATCTTCAAAAAGTCAGATAGATGAAAATACTAAGTACGAACTGATAAAATATATTGCAATACAATATTTTAGACTTCAAAAA…
FSDG_00119[1508797-1509444]	Aspirin_2.5mM_overnight	0.160541	0.96558	NA	hypothetical protein	NA	Prodigal:002006	Unknown	2	ATGATAAAACCTTATTCTCCAAAACTAACCAAAAATCAACATTTTATTCCTCAAATGTATCTAAGAAATTTTTCTTTTAACTTTAATAATAAAAAAGAAAAAGCTGAAATATATTTTTTAATGAAAGAAAACATTACATCTTTTTCTAAATTAAAAATGGAAGATAAAAATTTTATAGAAAATATATGTTATGAAAATTATATCTATACAACTTTAGATGAATATTCAGCAATTTTAGAATTACTAAAAACATCTTTTAATTCAAATGTAAATTGTTATAAAAATAAGTTAGCATTTTATTTTGAAGCATTATCTTATTCTCAATATGAAGAAACTTTTAACTCCTATAATATTAGAATAAAAGAAAAACTAGAAAACTTTTTCAGAGAAAAACTTAAA…
FSDG_00120[1507202-1508602]	sTSB_overnight	-0.47529	0.338394	NA	KAP family P-loop domain protein	NA	02_Pfam_A_v33_1:PF07693.15	Cytoplasmic	8.96	ATGAAAACATATGAGCGTTTAACAAAAAATAGACAAGATTTTTTAGAAGCATTAGTAAGAGTTGTTAATAAAAGCTTTGAAGAACAAAAAGAATTTAAAGATTGGGGAAATGAGGATATTAGACCAGTGCAAAGAATTTTTATTAATGCTCCATGGGGGATGGGAAAAACTTTATTTGCTGATGCAATAAAAGAGTATCTTTCTGAAAACTATGAAGAAATAAATACACTATATGTCAATTCTTGGAAGATGGATTTTTATGATGAACCTATGAAAGCACTAATTGCAGAAATGAGTGAAGATAGTATTATAACAGTTGAAAGCACTGAAAAAGCAAAAAAATTTTTAAAAAATTGTGGAAAGATATTTTTTGGAAAAATATTAAAAAATTTTCTATTA…
FSDG_00121[1506480-1507142]	sTSB_overnight	-0.409574	0.43625	NA	hypothetical protein	NA	Prodigal:002006	CytoplasmicMembrane	10	ATGATAATGGAAGTATTTGAAAGCTTTATTAAAGGATTATATTTACTTTTTTCAGAAACAAGTATATTAATTCTTATTGTTCTTTCAATAATTATTTTACTAAAAGAAAGAATAATAATTGATAATTTTAAGTTTGTAATTTTTATGTTTTCTATAACTTTTCCATTTATTCTTTTATTTTTAGTAAAATTTTTTTCAACTAATTTTTCTTTAGATGGTTGGTTAGGATTTCTGGGAAGTTATTTAGGAATAATTGGAACTTTTGGAGCATTGTATTGGAAATCTAATTTAGAAAAAAATGAAAAAAATAAGCAAATGGACAGTTACATTTCCTATATTATTAAAAAAAATAAAGAAAATTTTGATAAAAATTTTAAAAATCTAAATAAATATTTATAT…
FSDG_00122[1505950-1506447]	sTSB_overnight	-0.529473	0.513984	NA	hypothetical protein	NA	Prodigal:002006	Cytoplasmic	8.96	ATGGTAAATAATTTTCATAGAAGTGCTGAAGATGAAATTGATTATTATTCTTTTTATTTCCAAGGTTTTATAATATTTAAATTAAAAATGACTTCTTTGATAATAGAAAATTACAACAATGACAAAATTCTTGAAAATATATTAAAACAAATAGAAATTATTCCACAAATGAAAAATTATAATGAACAGAAATTTGGCTTTTTCGAGCCTTTTCAAAATTTAACTTCAGAATATGTAAAAACTTTAGCTGAAATAAATGAAGAAAATAAAATGTTAAAAGCACTAACTTTTGATTTATTATTTAGAAAATATCAGCTAAATTTGATATTATTATTTTCTAATCTAGTAGGGAAAGTAGCCCAATACTTTATTTGTTCTCCTTTTTATAGAGAAGTTATG…
FSDG_00123[1505352-1505918]	sTSB_overnight	-0.574663	0.344511	NA	hypothetical protein	NA	Prodigal:002006	Cytoplasmic	8.96	ATGGAAAAGAAAAAATTTGAAGATAAAACAATAGAAAGTGAAATATTAAAAAATATAAAAGAAGCAATAGAGAAAATTGAGAAAAAGTTTTATAACATAATTTCTGTTAATTGTGGAGAACGAATTAGAGAAAGAGTATTTTGTTATGAATTATATCATCAGTTAAGATTAATTAAATTTGATTGTAAATTTGATATTCATGGAGAGTTAGATAAATCAGGATTTTATGATGTTGATGTTATTCCAGATTTTTTATTTCATAAACAAGGCACTGATGAAAATTATTGTATTATGGAAGTAAAAGGAGAAATTCGTAGTAATGGAATTTGCAAGGATTTTAACACACTTAGTAAATTTTTAGTTGAACAGAAAGAAATTAAAGCTTATAGATTAGCTATA…
FSDG_00124[1504670-1504954]	Aspirin_2.5mM_overnight	0.528095	0.735899	yajC	Sec translocon accessory complex subunit YajC	COG:COG1862	UniProtKB:P0ADZ7	CytoplasmicMembrane	10	ATGCAAGAATTATTTTCTAAGTATGGGAATGTGGTAATTATTGTAATTGTTTGGATTGCTATTTTTTATTTTTTAATAATTAGACCAAATAAGAAAAAACAACAACAACAACAAAATCTTCTTAACTCTTTAAAAGAAGGGACAGAAGTAATAACTATTGGTGGAATTAAAGGAACAATAGCTTTTGTTGGGGAAGATTATGTTGAAATTAGGGTAGATAAAGGAGTTAAATTAACTTTTAGAAAATCTGCTATTGCAAATGTTATCAACAACAATCAACAATAG
FSDG_00125[1503547-1504575]	Aspirin_2.5mM_overnight	0.690046	0.0946655	NA	N-acetylmuramoyl-L-alanine amidase	NA	02_Pfam_A_v33_1:PF01520.19	Unknown	2	ATGAAAAAAAAGTTGCTTAGTGTTTTTTTCTTTTTTCTTGTATCAGTTTTATCATTCTCTGCAAAAGTAAGTGATGTAAAATTTTCTGCTAATAAATTTATAATTAATTTGAATGCAGCTGATGGAGAATGTTTAGTGAGTGCTGATGAAGAATCAAGACTTATATATATAGAAATTCAAAATTTAGATAGTAGTTCTTTTGAAAAATTTTCAAGAAATTTAGAGTTAGATATCAGAAGTTCTAATTTATTTGAAGATGTAATAATAGATAAATCAAAAGATAGTGTTTCATTGACATTACAAGTTGCACCAAAGGTTTCATATACTATGGATACTACTAATAAAAGAATAGAACTAAATTTACAAAGAACTTCAAAAAATAAACATCTTATAGTAATA…
FSDG_00126[1503095-1503541]	Aspirin_2.5mM_overnight	0.151002	0.383174	NA	hypothetical protein	NA	03_eggnog_v5_bacteria:32H9D.faa.final_tree.fa	Unknown	2	ATGAATAAAAATATAAAAATGATAGATTTAAAAAAATTGAAAAAAATAAATGTAACTGTTCTCTTACTTGTAATTGTGGCTATTCTTGGAATTATAACTCTTCTTATGCCATCTAAAGATAAAATTGGGGAAATAGAAGTTAGAAAGGTTGAGCAAAAAAAAGAAGAAATGGTTGAAGTAACTGTGTATGGAGTTACAGAAGGTTCAGATAGTCCTAGTAAATATACGCTTACTTTAAAAGAAGCCTCAACAAGTGATTTATTAAAATCAGCAGTTGAAGATATGGTTAAGAAATATTCATCAGATTTAGAATTAGTAAATATTTATTTTAGTGATGATACAGTGTATTATGAATTTAATAAAAAAGATTTATCTGAAGCATTTTTAAATGCTTTGCAA…
FSDG_00127[1501998-1503071]	Aspirin_2.5mM_overnight	0.478751	0.0232188	prfA	Peptide chain release factor 1	COG:COG0216	UniProtKB:Q8DU64	Cytoplasmic	9.97	ATGTTTGACAAATTAGAAGAAGTTGTTGCTAGATATGATGAACTTAACAAAATGTTAGTTAGCCCAGAAATTCTAGCAGATTCTAAAAAAATGATAGAATGTAATAAAGCTTTAAATGAAATAACCGAAATTGTTGAAAAATATAAAGAATACAAAAAATATGTAGATGATATTGAATTTATTAAGGAAAGTTTTAAGACAGAAAAAGATCCTGATATGAAAGAAATGCTCAATGAAGAATTAAAAGAAGCAGAAGAAAAGTTACCAAAACTTGAAGAAGAATTAAAAATTTTATTGTTACCAAAAGATAAAAATGATGATAAGAATGTTATTGTTGAAATAAGAGCAGGAGCTGGTGGAGATGAAGCAGCTCTTTTTGCAGCAGATTTATTTAGAATG…
FSDG_00128[1500847-1501998]	Aspirin_2.5mM_overnight	0.0378377	0.673387	prmC	Release factor glutamine methyltransferase	NA	01_HAMAP:MF_02126	Cytoplasmic	9.97	ATGAACTTAGTAGAAATATTAAAATTTACAGAAGAGTATTTGAAAAAATACTCTTTTTCAAAACCCCGTTTAGAAGCAGAAAAATTAGTTTCTTATGTTTTAAATCTTGATAGAATAGCCCTTTATATCCATTATGAAAGAGAATTATCAGAAGATGAAAAAACTTCAATTAAACAATATTTAAAAAAAATGGTAGAAGAAAATAAAACTTTTGATGAGTTAAAAGGTGAAAAGAAAGATTTTAAAGAAGAAAATTTAGATATTTTTAATAAATCTGTTGAATATCTTAAAAAAAATGGAGTTCCAAGTCCGTTGTTAGATACAGAATATATATTTTCAGATGTTTTAAAAGTGAATAAAAATACTTTAAAATATAGTATGTCAAGAGAAATTAAAAAA…
FSDG_00129[1499835-1500866]	sTSB_overnight	-0.138448	0.853884	queA	S-adenosylmethionine:tRNA ribosyltransferase-isomerase	NA	UniProtKB:P65951	Cytoplasmic	9.97	ATGTCAACTTATCTGAATGATTATGATTATTTTTTACCTGAAGAACTTATAGGGCAAAAACCAAGAGAGCCAAGAGATTCAGCTAAACTTATGCTAATTAATAGAAAAACTGGAAGTATAGAGCATAAACATTTCTATAATATAGTTGACTATTTACAAAAGGGAGATGTTCTAGTTAGAAATGCAACTAAGGTTATTCCTGCCAGAATTTTTGGGCATAAGGATACAGGTGGAGTTTTAGAGATTCTTTTAGTTAAAAGAATTTCCTTAGATACTTGGGAATGCCTTTTAAAACCTGCTAAAAAATTGAAATTAGGTCAAAAATTATATATAGGTGAAAATAAAGAATTAATAGCAGAACTTTTGGAAATAAAAGAAGATGGAAACAGAATTTTAAAA…
FSDG_00130[1499274-1499822]	sTSB_overnight	-0.174672	0.417289	rsmD	Ribosomal RNA small subunit methyltransferase D	COG:COG0742	UniProtKB:P44869	Cytoplasmic	9.97	GTGAGAATAATAGCAGGAGAAGCTAAAAATAGAATAATAAAAACAAGAAAAGGTTTTGATACAAGACCTACTCTTGAAAGCGTTAAAGAATCTCTTTTCTCAATAATTACTCCCTATATTGAAGGAAGTGTTTTCCTTGATTTATTTAGTGGAAGTGGAAGCATTTCACTTGAAGCAATAAGTAGAGGTGCTAAAAGAGCAGTAATGATTGAAAAAGATGGAGAAGCATTAAAATATATCATTGAAAATATAGATAATTTAGGTTTTTCAGATAGATGTAGAGCATATAAAAATGATGTTATTAGAGCAATAGAGATATTAGGAAGAAAAAATGAAAAATTTGATATAATTTTCATGGATCCTCCATATCAAGATAATGTTACTAAGAAAGTTTTAAAA…
FSDG_00131[1498855-1499067]	Aspirin_2.5mM_overnight	0.207898	0.54744	xseB	Exodeoxyribonuclease 7 small subunit	NA	01_HAMAP:MF_00337	Unknown	2	ATGGGTAAAAATACTTTTGAAGAAAATTTAGAAAATTTAGATAAAATTATTGAATCATTAGAAAGTGGAGAACTTAGTTTAGATGATGCAATAAAAGAATATGAAAATGCTATGAAACTTATAAAATCATCTTCTAAAATATTGAATGAAGCTGAGGGTAAGTTATTAAAAGTTATTGAAAAAAATGGTGAAATAGATATAGAGGAGATTTAA
FSDG_00132[1497960-1498853]	Aspirin_2.5mM_overnight	0.181522	0.982083	NA	Farnesyl diphosphate synthase	NA	UniProtKB:Q08291	Cytoplasmic	9.97	ATGAAAGATTTCCAAGTTTATTTAAAAGAAAAAACTGATTTTTTTGAAACTGAATTAAAAAAAGAGTTAAAAGAACTTTCTTATCCTGAAACTATTGCTAATGGTATGGAATATGCCATTTTAAATGGTGGAAAAAGATTAAGACCTTTTTTACTTTTTGTAACATTAGAATTGTTAAATGAGGATATAAAAAAAGGTGTAAAGTCTGCAATAGCATTAGAGATGATACATTCATATTCTCTTGTTCATGATGACTTGCCAGCCCTTGACAATGATGATTACAGAAGAGGAAAATTAACAACTCATAAAGTCTTTGGTGAAGCAGAGGGAATACTTATAGGAGATTCACTTTTAACTTATGCTTTTTATGTTCTTTCTCAAAAAAATTTAGAATTGTTA…
FSDG_00133[1497137-1497829]	Aspirin_2.5mM_overnight	0.180165	0.71699	ispU	Ditrans%2Cpolycis-undecaprenyl-diphosphate synthase ((2E%2C6E)-farnesyl-diphosphate specific)	COG:COG0020	UniProtKB:P60472	Cytoplasmic	9.97	ATGGAAAAAAATATACCCAATCATATTGCAATAATTATGGATGGTAATGGGAGATGGGCAAAAAAGAGAGGGCTTGCTAGAAGTTTTGGGCATATGGAAGGAGCAAAAACATTAAGGAAAGCACTTGAATATTTAACAGAAATTGGTGTTAAATATTTAACTGTTTATGCTTTTTCAACAGAAAATTGGAATAGACCACAAGATGAAGTTTCAACACTTATGAAACTATTTTTAAAATATATAAAAAGTGAAAGAAAAAATATGATGAAAAATAGGATACGTTTTTTTGTTTCAGGTAGAAAAGATAATGTTCCAGAAAAATTGCAAAAAGAAATTGAAAAGTTAGAAGAAGAAACTAAAAATAATGATAAAATAACATTAAACATAGCATTTAACTAT…
FSDG_00134[1496254-1497144]	sTSB_overnight	-0.525441	0.194145	NA	Cytidylyltransferase family protein	NA	02_Pfam_A_v33_1:PF01148.21	CytoplasmicMembrane	10	ATGTTTAAATGGAATAGAGTTTTAGTTGCATTGATAGGAGTTCCATTATTACTATTTATTTATGCAGGTGAGAGCTTTTTCAGAATAAATCTTTATGGATTACCTATGCTAATTTTTACAAATCTAGTTATTGGTATAGGAACTTATGAATTTTATAAGATGATAAAAATATCAGGGAAAGAAGTTTATGATAAATTTGGAATAATTGTTGCCATAACAATACCAAATTTAGTATATCTTAGCAATCAAAGTCATTATAGTTATTTAGAGCAAGAATTAATTGCAGTTGTGTTAATAGTTGCAACTATTTTTATGTTAACATATAGAGTTTTTAGAAATCAAATAAAAGGGACTTTGGAGAAAGTATCTTATACTTTACTAGGAATAATATATGTATCT…
FSDG_00135[1495072-1496235]	Aspirin_2.5mM_overnight	0.333247	0.552665	dxr	1-deoxy-D-xylulose 5-phosphate reductoisomerase	COG:COG0743	UniProtKB:Q9RCT1	Cytoplasmic	8.96	ATGAAAAAGATTTTAATTCTTGGTTCAACTGGAAGTATAGGGACAAATGCTCTTGAACTTATTAGAAATAATAGAGAACATTATCAAGTTATTGGTATCAGTGGAAATAAAAATATAGATTTATTAAAAAAGCAAATTGAAGAATTTAAACCTACATCTATTTATGTAGGTTCTGAACAAGACGCTTTAAAATTAAAAAAAGAATATCCTTTTTTAAAAGAAATTTATTTTGGAGAAAATGGACTAGCAGAGCTTTCTAAAAATTCTGATTATGATATTATATTGACAGCAGTAAGTGGGGCAATAGGTATAGATTCAACTGTTGAAGCTATAAAAAGAGAGAAAAGAATAGCTCTTGCCAATAAAGAAACTATGGTGTCAGCAGGAGCATATATAAAT…
FSDG_00136[1494407-1495084]	Aspirin_2.5mM_overnight	0.135693	0.793557	tmk	Thymidylate kinase	NA	01_HAMAP:MF_00165	Cytoplasmic	8.96	ATGGGAAAAATAATTGTTATAGAGGGTACTGATTCAAGTGGAAAAGAGACTCAAACAAAATTATTGTATGAAAGAGTAAAAAAAATATATGATAAAACTATAAAAATTTCTTTTCCTAATTATGACAGTCCTGCATGTGAGCCAGTTAAAATGTATTTGGCAGGAGCTTTTGGAACAGATGCAACTAAGGTAAATCCTTATCCTATATCAACTATGTATGCTATTGATAGATATGCTTCTTTCAAACAAGATTGGGAGAAAAAATATATTGACGATTATGTTATAATAACAGATAGATATGTAACTTCTAATATGGTACATCAAGCCTCTAAAATTAAAGATAATGAAGAAAAAGATGAATATTTGAAGTGGCTTGTAGATTTGGAGTATAATAAAAAT…
FSDG_00138[1493186-1494205]	sTSB_overnight	-0.170961	0.427478	rasP	Regulator of sigma-W protease RasP	COG:COG0750	UniProtKB:O31754	CytoplasmicMembrane	10	ATGACATTTTTAATTGCAGTAGTAATGCTGGGCTTAATAATATTTGTACATGAATTAGGGCATTTTTTAACTGCTAAACTTTTCAAAATGCCTGTGAGTGAATTTTCAATAGGAATGGGACCACAGGTTTTTTCAGTTGATACAAAGAATACAGCATATTCTTTTAGAGCAATTCCAATAGGAGGATATGTTAATATAGAAGGAATGGAAGTTGGAAGTGAAGTTGAAAATGGTTTTAGTTCTAAACCAGCTTATCAAAGATTTGTAGTTTTATTTGCAGGAGTTTTTATGAACTTCTTAATGGCATTCATATTACTTTTTGCAGTAGCTAAAATAAATGGAAGGATAGAATATGATACTAATGCCATTATTGGTGGTTTAGTAAAAGGTGGAGCCAAT…
FSDG_00139[1491712-1493097]	sTSB_overnight	-0.508558	0.248841	atoC	Regulatory protein AtoC	COG:COG2204	UniProtKB:Q06065	Cytoplasmic	9.97	ATGAAAAATGCAATATTGGCAATTTCAGAAAAGAAGGAAATACTAAAACAAATAAGAAAAGAATTAGCAGAAAAGTATGAAGTAATTACCTTCAATAATTTATTAGATGCAATAGATATGGTTAGAGAAAGTGATTTTGATTTAATTTTATTAGATAATGCTTTGGAAGGAATTTCAGTAGGAGAAGCAAAGAAAAAATTAACAAGCATAGGAAAAGATTTTATAACAGTTGCCTTAGTAGATGAAATAAATGAAGAAGCAACAGAGGAACTAGAAAAATTTGGGATTTTTGCATATTTATTGAAACCAATAAAAATTGAAGATTTAGATGCTATAATATTACCATCATTAAATGGATTAGAATTAATAAAAGAAAATAAAAGATTAGAAGAAAGATTA…
FSDG_00140[1489992-1491683]	sTSB_overnight	-0.590094	0.195853	prsA	Foldase protein PrsA	NA	01_HAMAP:MF_01145	Cytoplasmic	8.96	ATGTCAATAAGAAAATTTCGTAAACAGATGAAACCTTTTATTATTATACTAACAGTTGTTTTTATACTATCTTTGGCATATGGAGGCTATGAAAGTTATAAAACAAGTAGAGCAAATAAAAAGGCACAAGAAGCTATGCTTTTAAATAAAGACTATGTCCAAAAAATTGATATAGAAAGAGCAAAACAAGATTTTTCAAGAACTTACTCAGACAGAGTAGATAAAGATATAGTTGATATACTTGCTTTCAATGATGTTATAGATAAGAATTTAACTCTACATATTGCAAAAGATTTAAAAGTAAAAGTTCCTAGTTCAGAAGTTGACAAACAATATGAAGAACTAGAGTCATCTATGGGAGACAAAGAACAATTTAGAAGAATGTTGCAAGTTCGTGGA…
FSDG_00141[1487924-1489732]	sTSB_overnight	-0.400421	0.369165	dnaG_2	DNA primase	NA	01_HAMAP:MF_00974	Cytoplasmic	9.94	ATGTATTATAAACAAGAAGATATAGATAAGTTATTAGATAATTTAAAAATAGAAGAAGTAGTTGGGGAATTTATTGAATTAAAAAAAGTGGGTTCAAGTTATAAAGGCTTATGTCCATTCCATGCTGATACAAATCCATCTTTTTCAGTTAATCCTGAAAAAAAAATCTGTAAATGCTTTGTTTGTGGTTCAGGTGGAAATGCTATAAATTTTTATTCAAAAATTAAAAATATCTCTTATACAGAAGCAATTAGAGAGTTATCAAAAAAATATAAAATTAATATAAAAGAATATAGTAATACTAATATAAATGAAAATTATGAAAAGTTTTATCAAATTATGGAAAATAGTCATAATTTTTTTATGGAAAAAATATTTTTACAAGATTCTAGAGGAGCT…
FSDG_00142[1486643-1487896]	sTSB_overnight	-0.59556	0.0718663	rpoD	RNA polymerase sigma factor RpoD	NA	01_HAMAP:MF_00963	Cytoplasmic	9.97	GTGGTGAAAGAGCTAATAAAAAATGAAAAAGCTAGAGCTTTAATAAAAAAAGCAGTAGAAGAAGGGATTATAACTTATGAAGAAATTAATGAGGAATTAGGTGATGATTTTCCAGCTGAAAATATAGAACAACTTATTAATGAAATGCTTGAACAGGGGATTAAAATAGTTGATGAAGAACAATTGGATGAGTTGGGGGAAGATGAACTAAAAGGAAAAAATTCAGAAGAAGATTATACAGATAACGAAGAACATGATGATTTATTAGAGGATGAAACAGATGAAAAATTAGATACAGATGAAGAAAATGAGGAAACAGAGACTTTTACAGAATTTGATGATGAATTTAATCCTGAATATATAGAAGATGTTAGTGAAGATGAATTAAGTAATGAAAAA…
FSDG_00143[1485803-1486627]	sTSB_overnight	-1.11727	0.159924	rpoS	RNA polymerase sigma factor RpoS	NA	01_HAMAP:MF_00959	Cytoplasmic	8.96	TTGAAGCTTTTAAGTCTTGAAAAATATTTACTTAAAAACAATTTAGATGATGAGGAATTTAAAAAACTCGTATCTGAGATTTCAGAAAAATTAGAGTTAGAAGTAGTTTCAGAAGATAGAAAATTGACTGATGAAGACATAGATTATGAATATATTGATTTTCTTATAGCAGAAACTCTTGAAAGTCTGAAAGATGATGTATGTACATGTGAAGATGATTGTGGAATAGAAGATTGCTGTGGCACAAGAGTTGAGAAAAATCTAAAAAAAGTTTATGAAATTGCTCTTTATATGTTAAGGGAGGGAATATCTTATGATGATTTAACACAAGAGGGTATTGTTGGTCTAATAAAAGCTCATGAACTTTTTGAAGATGATAAAGATTTTAAATTATATAAA…
FSDG_00144[1485033-1485806]	sTSB_overnight	-0.606	0.326311	NA	GTP cyclohydrolase 1 type 2	COG:COG0327	UniProtKB:Q97PK0	Cytoplasmic	9.97	ATGAAAGCCAGAGATATTATAAATATATTAGAAAAGAAATTTCCTAAAATAAATGCAGAAGAATGGGATAATATTGGACTTCTAATAGGTGATTATAACAAAGAAGTAAAAAAAATCCAATTCTCATTAGATGCAACATTAGAAAGCATTGAAAATGCTATTTCTAAAAAAGTGGATATGATAATTACTCATCACCCTATTATTTTTAAGGCTATTAAAGATATAACTGAACAAAATATTTTAGGTAAAAAAATTAGAGATTTAATAAAAAATGATATTAATGTTTATGCTATACATACAAATTTAGATTCTAGTATTGATGGACTAAATGATTATATTTTAAAAAAACTAGGAATTTTAGAATATAAAATATTAGATTTTGATGAAGAGAAAAATTGT…
FSDG_00145[1484454-1485017]	sTSB_overnight	-0.0383758	0.5338	NA	hypothetical protein	NA	03_eggnog_v5_bacteria:2Z8JZ.faa.final_tree.fa	Unknown	2.5	ATGAAAAAAATAATGATTATGTTTTTATTTTTGTTATCTTCAGTTTTTAGCTTTTCTGCTATAAATGATAACCTTAATCTTTTGAAAGATGAAGAAAAGGCTGAAATAAATGAAAAAATTGAAGAAATACAAAATGAAAAAGGTTTGACAATATTTGTAAATACATTGGCACAAGATGAAGGTTTTGCTATTTCAGATCCAGAAAGAGCAATGATATTGAATCTTAAAAAAGGAGATAAAGAAGTTTATAAAGTTGAACTTTCTTTTAGTAAAGATATAGATGTTGATGATTATCAAGATGATATTAATACAACTTTAAATGATTCAGCTGAATTATTAGAAAGAAAAGAGTATGGAAAATATATTTTAACTGTTCTTGATGGAGCTGGTTCTGTCTTA…
FSDG_00146[1482406-1483830]	Aspirin_2.5mM_overnight	0.172171	0.731312	oppA	Oligopeptide-binding protein OppA	COG:COG4166	UniProtKB:P24141	Periplasmic	9.76	ATGAAAATTTTTAAATTGTTATTAATTTCTATACTAAGTTTTTTATTATTTGCTTGCGGAGAAGAAAAACTAGAAGAAACTGAAAAAGTTGAGCAAATTTTCTATACGGTTATGCCAAAACAAGAATATAAATTAAATCCTCAATCTTATTCTGAAAATGAGAGAGCATTATTAACACAAATCTTTGAAGGTTTAACTGAGCTTAAAACAGATGGAGTTAGATTGATAAGTGTACTCAATATAGAACATTCTGATGATTATAAAGAATGGACTTTTACTTTAAGAGATGATTTAAAATGGTCTGATGGAGAAAAAATAACTGCTGACACTTATTTAGATAGTTGGTTAGATACCTTAGAAAATTCAAAATCTGATGAAATTCATAGAATGTTTGTAGTA…
FSDG_00147[1481643-1482251]	sTSB_overnight	-0.667968	0.339465	tolQ_1	Tol-Pal system protein TolQ	NA	01_HAMAP:MF_02202	CytoplasmicMembrane	10	ATGTTACATTATTTAGAAGTTGGAGGACCTATCCTATGGGTATTAGTTATAATTTCCATTGGAGCTTTTGCTGTTGTGTTAGAAAGAATTGTATTTTTTGCAAGAAATGAAAAGAATGTAGGGAGTAATTTTAGAGATGAGATACTTTCATTAGTAGCTAATAAAAAAATAGATGAAGCTATTGCTCTTTGTGATACTAAAAAAAGTTGTGTTGCATCTGCTGTTAAAAAGTTTTTACAGAAAGCTCCAAGGGGAATAGATGTTCAAGATTATGAATTTATATTAAAAGAAATTACTATTAAAGAGACATCACCTTATGAAAGTAGATTAAATCTTTTAGCAAGTGTTATAAGTATTTCTCCAATGCTTGGGCTATTAGGGACAGTTACAGGTATGATT…
FSDG_00148[1481251-1481640]	sTSB_overnight	-0.881993	0.218543	exbD	Biopolymer transport protein ExbD	COG:COG0848	UniProtKB:P0ABV2	CytoplasmicMembrane	9.82	ATGAGCAAATATAAGAAGAAAAGAGAGTCAGCTAAATTAGATTTAACACCACTTATAGATGTTGTTTTTCTTTTAATTATATTTTTTATGGTAACTACAACATTTAATAATTTTGGTTCAGTTCAAATTGATTTACCTAGCTCTACTATTCAACAAACTGACAAAAATAAAAGTATAGAAATTATAATTGATAAAGATGGAAATTATCATATTTCTGAAGATGGAAAGATTACCCAAGTACAATTTTCAGATTTAGATGCTTATCTAAAATCTGCAAAAGAAGCCACTGTTTCTGCTGATAAAAATTTAAAATATCAAACTATCATGGATGTTATAACTAAAATAAAAGAAAATGGTGTAGATAATTTGGGCTTAACTTTCTATGAATAG
FSDG_00149[1480454-1481242]	sTSB_overnight	-0.0418112	0.819527	NA	hypothetical protein	NA	02_Pfam_A_v33_1:PF03544.15	Unknown	2	ATGAAAAAATATATTTTAATATCTCTTGTACTTCACTTAATAATATTATTTGGATTTGGAGTTATGCAAACATCTCAATTAGGAAAAGATGAACCCAAAAATCAAGTTGTACCTATTGCTTTTGTTGCAAAGCAAACTTCTGAAAATCCAGGGAGTAAAGTTTTAGATACAGAGGAAAGAGAAAAACAAAGTCCTGAACCTCCAAAACCAAAAGTTGAAAAGAAGCAAGAAGAGAAAAAATCAGAAGAAAAGAAAGTTGAAAAGAAGCCTGAGAAGAAAGAAATAGAAAGTAATATTCCAAGTAAAGATGCTAAACCTGTTGAAAAACAATCAGAAACAACTACTTCTGAAAATACTCAATCTACTGAATCCACTGATAAAGGAGAAAGTACTTCAAGT…
FSDG_00150[1480211-1480405]	Aspirin_2.5mM_overnight	1.50751	0.0842628	NA	hypothetical protein	NA	02_Pfam_A_v33_1:PF08984.12	Unknown	2	ATGGTTACAGGAGATATGAATATAATGGAAGCAGTTGAAAAATACCCAGTAATAATTGAAGTTTTACAAAGAAATGGATTAGGCTGTGTAGGATGCATGATAGCTTCTGGTGAAACATTAGCAGAAGGAATTGAAGCTCACGGATTAGATGCTAAGGCTATTCTTGATGAAATTAATTCTCTAATAAAAGAATAA
FSDG_00151[1479332-1480135]	Aspirin_2.5mM_overnight	0.172328	0.670135	NA	Cytidylyltransferase family protein	NA	02_Pfam_A_v33_1:PF01148.21	CytoplasmicMembrane	10	ATGCTAATTGCTATGTTAGTTATTGATATTTTGGCTCTAATCATTTTATTCTTTATTAAGAAAAAAATTTCAGAAAAAAAATTTAATAATATAGTGCAGAGAATATTTACTTGGTTCATTATTATAATATTATTTTTATTGGGAAGTATAAATAGAATTTATATGCTTATGCTTTTTGGGCTTATCTCTATTTTATCTTTTAAAGAGTTTTTACAGTTTGCCTATATCAAATATGATAATGAATTAAAAATATATAACCTTACTGTAAATTTAATTTTTTATATAGGAATTTATTTTAAAAATATTTATATTTTATTAATTTTATTTATTCTTATCTGTCTTAGATTTTATAAAAGAGAATTTATAATTTTTGCTTTCTTTATAACAAGTTATTTAATA…
FSDG_00152[1478731-1479330]	sTSB_overnight	-0.194737	0.667966	ynbA	Inner membrane protein YnbA	COG:COG0558	UniProtKB:P76090	CytoplasmicMembrane	10	ATGGATATTTCTATATACAAATTAAAAACAAAATTTCAAAACTTGCTTATGCCTGTTTGTGAAAAATTGGTAAAATTAAAAATTACTCCTAACGAAATAACAGTAACAACTGTTTTGTTGAATATAATTTTTGCTGGGATAATCTATAAATTTAGCAATATAAACTATTTATTTTTAATAGTACCTATATTTCTTTTTTTAAGAATGGCATTAAATGCCTTAGATGGTATGATAGCCAATAAATTTAATCAAAAAACTAAAATAGGAGTTTTCTACAACGAAGCAGGAGATGTCGTTTCAGATACTGTTTTCTTTTATATATTTTTAAGAGTTATTGGAATAAATGAAATATATAATCTACTCTTTATATTCTTATCAGCTTTATCAGAATATATAGGA…
FSDG_00153[1477028-1478728]	sTSB_overnight	-0.193485	0.519184	ynbC	putative protein YnbC	COG:COG2267	UniProtKB:P76092	Cytoplasmic	9.97	ATGGAAAATTTATTTTTTGATACTTTTGATGGAAATAAAATTTTTTACAGAAAGTGGAATTTTGAAAAAGATAAAAAAACTTTAATTATTATTCATAGAGGGCATGAACATTCAGAAAGATTAAATATTTTAACACAAGATAAAAAATTTTTAAAATATAATATTTTTGCCTATGATTTAAGAGGACATGGCTACACAAAAATTAAATCTTCTCCTAATTCTATGGATTATGTTAGAGATTTAGATTCTTTTGTAAAACATATAAAAAGTGAATATCAAATAAAAGAAGAAGATATTTTTATTATTGCAAATAGCATAGGTGGAGTTATACTTTCTGCCTATGTTCACGATTTTGCTCCAAATATAGCAGGTATTGCATTACTTGCACCTGCTTTTGAA…
FSDG_00154[1476087-1476755]	sTSB_overnight	-0.253885	0.541942	NA	Cupin domain protein	NA	02_Pfam_A_v33_1:PF07883.12	Cytoplasmic	8.96	ATGCTAAAAATAGAAGTTGCAAAGGCTATTGATTTTAACCAACTTATAAACTCAAAAGAAGCAGAAGTTGTAAGTATGAGAATTTTAAATCAATCTAATAGTTATATTTCTTTATTCTCATTAGCAAAAGATGAAGAAATTACAGCTGAAGCTATGTTAGGAAATAGATATTATTATTGTTTTAATGGTAGTGGAGAAGTGTCTATTGAAAATAACAAAAAAATTATTTCAAATGGTGATTTTTTAGAAGTTCTAGCTCATAATAATTATTCTATAAAATCATCTGATACTTTAAAACTTATTGAAATTGGAGAAAAGATAGGAGATGAAACTATGGAAAATCAAACTTTAAAAATGTTAGAATCTGCAAACGCTTTTAATCTTGCTGATTGTGTTGAA…
FSDG_00155[1475505-1475960]	sTSB_overnight	-0.62762	0.223816	NA	Single-stranded DNA-binding protein	NA	01_HAMAP:MF_00984	Cytoplasmic	9.26	ATGAATTTAGTTGTTTTAAATGGAAGACTTACAAGAGACCCTGAATTAAAATTTGGACAAAGTGGAAAGGCATACTCAAGATTTTCAATAGCAGTTGATAGACCTTTCCAATCTAGTGCTGATAAAAATTCTCAAACAGCTGATTTTATAAACTGTGTTGCTTTTGGAAAAACAGCTGAGTTTATTGGAGAATATTTTAGAAAAGGAAGAAAAATTTTACTTAATGGAAGATTACAAATGAGTCAATATGAATCAGAAGGGAAAAAAATAACTACTTATGTTGTTATAGCTGATTCAGTAGAATTTGGAGAAGCTAAGGCAAGTAGTGGTTCAACAGATACTGGACACAGTGCAAGTAAATCAACAAATAATGTAATGGAAACACCAACTTTTGAAGAA…
FSDG_00156[1474910-1475488]	sTSB_overnight	-0.603768	0.188406	yvqK	Corrinoid adenosyltransferase	COG:COG2096	UniProtKB:O34899	Cytoplasmic	9.97	ATGGAAGATAAAAAATATGTAAATATAACAAAAGTTTATACAAAAAGAGGAGATAAAGGAGAAACTGATTTACTTGGAGGAAGTGCAGCCAGAAAAGATAGCTTAAAAGTTGAATCTTATGGTTGTGTTGATGAGGCATCTTCTTTTATTGGACTTGCAAGATACTATTGCAAAAATAAAGTTATTAAAGAAAGATTAAAAGAAATACAAAATAAATTATTGGTTCTTGGTGGTTTCTTAGCTAGTGATGAAAGAGGAAAAGAAATGATGAAGGATCAAATTAAAGAAGAAGATATAAAATTATTGGAAGATTATATTGATGAATATAATCAAAAATTACCACCATTAAAACATTTTATATTACCAGGAGATGAAGAAGTAGCAGCACATTTTCATGTG…
FSDG_00157[1474622-1474840]	Aspirin_2.5mM_overnight	0.93	0.453047	NA	hypothetical protein	NA	03_eggnog_v5_bacteria:3465R.faa.final_tree.fa	Unknown	2	ATGAAAGAGTTATTACAAAAATTGGCTTGGAAAAAATGTCATATCGCTACTGTAAATCATAAATTTAAAGATGTTACAATCTTAGATGTAGCTGATGGTTTTGTTTTAATAGAAACAGATGAAAAAGAAAAAGTTTTAATCAATTTACAATTTATAAGAATTGTAGTTGAAGCAAAAGAAGGAGCTTTACCCCCTGTATTTGTTCCACATGATTTATAA
FSDG_00158[1472740-1474359]	Aspirin_2.5mM_overnight	0.797613	0.190456	ybiT	putative ABC transporter ATP-binding protein YbiT	COG:COG0488	UniProtKB:P0A9U3	Cytoplasmic	9.97	ATGATAGCAACAGCTAATCTTGGAATGAGATTTTCTGGTAGAAAATTATTTGAAGATGTAAACTTAAAATTCACTCCTGGAAACTGTTATGGAGTTATAGGAGCTAATGGAGCAGGTAAATCAACATTTGTAAAAATTCTTTCAGGAGAATTAGAAGCAACTGAGGGAGAAGTTATATTTGATAAAAATAAAAGAATGTCTGTTTTAAAACAAGACCACTTCCAATATGAAAATGAGGAAGTTTTAAATGTTGTTCTTATGGGCAATAAAAAATTATGGGATATTATGGTAGAAAAAAATGCTATCTATGCTAAAACTGATTTTACAGATGAAGATGGAATAAGAGCAGCAGAACTTGAAGGAGAATTTGCTGAACTTAATGGTTGGGAAGCTGAAACA…
FSDG_00159[1471619-1472548]	sTSB_overnight	-0.161557	0.535024	NA	NAD dependent epimerase/dehydratase family protein	NA	02_Pfam_A_v33_1:PF01370.22	Cytoplasmic	8.96	ATGAAAAAAATTTTAGTTATGGGAGGTAATCAGTTCGTAGGAAAAGAAATAGTAAAAAAATTTTTAGAAAAAAAATATCAAGTTTATGTCTTAAATAGAGGAATGAGAAAAAATAAAGAAGAGGCAATTTTTTTAGAAGCAGATAGAAATAATTTTAATGTAATGAAAAAGGTTTTAAAAAATATAGATGTAGATATTATTGTTGATGTATCAGCTTATACAGAAAGACAAGTTGATATTTTACATAAGATTATGAAAAATAGGTTTAAACAATATATTTTAATAAGTAGTGCTTCTGTCTATAATAATATAGAATCTACTCCTGTAAATGAAGATAGTCAAACAGGAGAAAATTTACTTTGGGGAGAATATTCTAAAAATAAATATCTAGCAGAAAAG…
FSDG_00160[1470914-1471540]	Aspirin_2.5mM_overnight	0.192145	0.69273	adk	Adenylate kinase	NA	UniProtKB:P84139	Cytoplasmic	9.97	TTGAATTTAGTATTATTTGGAGCACCGGGAGCAGGAAAAGGAACACAAGCAAAATTTATAGTTGATAAATATGGAATACCTCAAATTTCAACAGGGGATATACTAAGAGTAGCAGTTGCTAATAAAACAAAATTAGGTTTAGAAGCTAAAAAATTTATGGATGCTGGACAATTAGTTCCTGATGAAGTTGTTAATGGTTTAGTTGCTGAAAGATTAGCAGAAAAAGATTGTGAAAAAGGGTTTATAATGGACGGTTTCCCAAGAACTGTTGTCCAAGCAAAAGCCTTAGATGAAATATTAAAAAAATTAGGAAAGCAAATAGAAAAAGTTATAGCTTTAAATGTACCAGATAAAGATATAATAGAAAGAATTACAGGAAGAAGGACATCAAAAGTAACT…
FSDG_00161[1470140-1470904]	Aspirin_2.5mM_overnight	0.33532	0.264328	map	Methionine aminopeptidase 1	COG:COG0024	UniProtKB:P19994	Cytoplasmic	9.97	ATGAGATTAATTAAAACATTAGATGAAATTAAAGGAATAAAAAAAGCAAATCAAATAATTGCTAAAATCTATACTGATATTATTCCTCCTTATTTAAAACCTGGTGTTACAACAAGAGAAATTGACAGAATTATTGATGAATATATCAGAAGTTGTGGAGCAAGACCTGCTTGTATTGGAGTTGAGGGATTCTATTCTCCTTTTCCTGCTGCAACTTGTATTTCAGTAAATGAAGAAGTTGTACATGGAATACCAGGAGATAGGGTCATAAAAGAAGGAGATATTGTAAGTTTAGATACTGTAACAGAACTAGATGGATATTATGGAGATTCTGCAAAGACTTTTGCCATTGGTGAAATAGATGAAGAAAGTAGAAAACTTTTAGAAGTTACAGAAAAA…
FSDG_00162[1469556-1470110]	Aspirin_2.5mM_overnight	0.156334	0.241448	NA	hypothetical protein	NA	03_eggnog_v5_bacteria:33RAI.faa.final_tree.fa	Unknown	2	ATGAAAAAAATTATTATTTTTTTATTGTTAGTTTTATCAGTTTGTGTGTTTGGGAAAACAGAAGCTCAATATAAGCCATATTTGAATTTAAAATCTGAGGCAAATAGAAATCCTAATGTCAACAGTTTAGTTTTTTCTGGACAAATGGAAGAAAATGGAAAAGTTGTTTCTATATATAAAAAAAATGGAAATCTTATTTATGTTTATGGAATCGAAGGAGAAAAACCAGAAATAACAATAGTTGGAGTAGCAGGGAAAAATTTATTTAGTAACTATGGAAAATGGTCAGTAGGAGCAAATTATGACAAAGTTAAAGCTAATTTTTTAGTATTTAAAAATGCAAATTATACTTATGTTCTTTCTTTTTATGATTCTAAGGGAAAAGTTGCTAATCTTTAT…
FSDG_00163[1469084-1469536]	Aspirin_2.5mM_overnight	0.291019	0.516434	NA	Acetyltransferase (GNAT) domain protein	NA	02_Pfam_A_v33_1:PF13673.8	Cytoplasmic	8.96	ATGATAGAAATAAAACAGTTAATCAATAATGAAAAAGATAAGGCATTGTTATTTGCAAAAAAAGTTTATATTGAGTGTAAAGATGAAAGTTATAGTGAACAAGGAATAGAAACTTTTTGTAACTTTGTTAATAATAAAGAAATAACAAAGTCATTTAAAGTTTATGGTGCTTTTGAATATGATATTTTAAAAGGAATTATAGCAACAGATAGCCAAAAAAGACATATATGCTTATTTTTTGTGGATAAAGTTTCACAAGGTAAAGGTATTGGGAAAGAATTGATGAAAGTTGTTATAAATAACAATGAAAACTCATATATAACAGTTAATTCTTCAAGATATGGAGTTCCTATTTATGAAAAATTAGGCTTTGTAAAAATAGAAGAAGAAAAAGAACAA…
FSDG_00164[1468409-1468960]	Aspirin_2.5mM_overnight	0.295489	0.283044	NA	Acetyltransferase (GNAT) domain protein	NA	02_Pfam_A_v33_1:PF13302.8	Cytoplasmic	8.96	ATGAATGCAGAAATTGATATCAGTAATGTAAAATTAGAAACAGAAAGATTAATTCTTCGTGCTTGGGAAATTAAAGATTTAGATAATTTTTTTGAATATGCTTCTGTAAATGGTGTAGGTGAAAAAGCAGGTTGGGAACATCACAAAAGTAAAGATGAAAGTTTAGAAATACTTAAAATGTTTATAGATGAGAAAAAAGTTTTTGCTATTGTTCTAAAAGAAAATCAAAAAGTTATTGGTTCTATTGGTATAGAAGAATGTAGACAAGATTTGGATAAGAATTTAGAAAATTTACTTGGGAGAGAATTAGGTTATGTGTTAAGTAAAGACTATTGGAATAAGGGGATAATGACAGAAGCTGTTTCAAAAGTTATTGAATATTGTTTTAAAATATTAAAA…
FSDG_00165[1466858-1468393]	sTSB_overnight	-0.0228354	0.699678	NA	DKNYY family protein	NA	02_Pfam_A_v33_1:PF13644.7	Cytoplasmic	8.96	ATGAGGGGGAATAATCAAAAGAATTCAAATATAATAATAAAAACTTGTATATTTATGTCATTAATAATTTTTTTATTATGTTTTATAGTTATACTTTGTATTGCTTTTTCTGATGATGATACTTATGAAATTGAAAATAATGGTGAAAGATATGGGAAGAGTGAATTTTATAAGTATAAAGATAAAATCTATGTTTTAGTTATTGGTAGTGGAATGTTGGAGGTTGAAGGAGTAGATATTCCCACTTTTAAAGTTTTTGATAAAGATAAAGAAGATGAGAGAGAGAATGTTGGCTTTGATAAAAATAGAATTTATTTTGGAAATATTGCAGTTTCAGATTTAGATACTGATAAGTTGTATTATGTAGGAAATAATTATTATAGTGATGGTACTAATAGT…
FSDG_00166[1465341-1466825]	sTSB_overnight	-0.125069	0.574238	NA	DKNYY family protein	NA	02_Pfam_A_v33_1:PF13644.7	Unknown	2	ATGAAGTCAAATAATTTAGATGATATTATTAAAAAGAAAAAAACTTCAAATACATCATTTTATTTTAAATTAGCTGTAATTGTGTTTGCAATGCTTGCACCGTTTTTCATACCTTATATGATAGGGAGTGATGGTAAATCTTATGAAATTAAGACTAATGGCGAACAATATGGGACAAGTAATTTTTTTAAATATCAAGGAAAAATTTATGTTTTTACCTTAAATGATGGAATGCAAGCACTTGAAAATGTTGATATAGAGACATTTAAAACTTTAAATTCAGGAGATTATTTTACACAAAATATTGCTTTAGATAAGAATTCTGTTTATTTTGGAAATGTAATTATTCCTGACTTAGATCCAAATAAACTTGAAGTTATAGGAAATGGATATTATACT…
FSDG_00167[1463843-1465360]	sTSB_overnight	-0.275826	0.426938	NA	DKNYY family protein	NA	02_Pfam_A_v33_1:PF13644.7	Cytoplasmic	8.96	ATGAGAATAAAAGATTTTGATGAGAATTTAAAATTTAAAAAGAAAAGAACTTCAAATTTTTCATTTATAATAAAAATAGTTCTTATTATATTTGTAATGTTTATGCTGTTTTTTATATTTTTTATAAATTTTAGTCCAAATGAAAAAGATGTTAATTCTTTTGAAATTGAAACTAATGGAGAAAAATATGGGAAAAGTGAATTTATAAAATATAATGGAAAAGTATATGTTCTTGTTTGGGGAAATGGAATGTATACTTTAAATAATGTTGATATAGATACATTTAGAGCTATAAGTTCAGAAGATTTTTATAGCAAAGTTGTTGGTTTAGATAAAAATCACGTTTATTTTGGGAATATTACAATTCCAGATTTAGACCCAAATAAATTCTATATAATA…
FSDG_00168[1462315-1463811]	sTSB_overnight	-0.80245	0.0447847	NA	DKNYY family protein	NA	02_Pfam_A_v33_1:PF13644.7	Cytoplasmic	8.96	ATGAGAATAAATGATTTTGATGAAGAATTTAATTTTAAAAAGAAAAGGAGTTCTAACACTTTGTTTATAATAAAAATTGTTTTTATTATATTTGCAATATTTGCTATTTTATCATCTGTTCTTTTTCTTTCAAAAATGGGAAGTTCAGATTCTTATGAAATAGAGGAAAATGGCGAAAGATATGGAAACAGTGAATTTATAGAATATCAAGGAAAAATTTCTGTTCCAGTTCCTAGTGGTGGAAGATATTTTTTAAATGGCGTTGATATAAATTCATTTAGAACATTAAATTTAGAAGATAGAGACACTAGAATTATTGGTTTAGATAAAAATCATGTTTATTTTGGGAATATTGCAATTCCTGATTTAGATCCAAATAAACTTGAAGTTATAGGAAAT…
FSDG_00169[1460540-1462318]	sTSB_overnight	-0.72752	0.145685	NA	DKNYY family protein	NA	02_Pfam_A_v33_1:PF13644.7	Cytoplasmic	8.96	ATGAAAATAAATGGTGAAGATTTATCAAATTTAAAAGAAAAAAATTCTAGAAAAGCTTTATCAAAAACTTTATTAAAAGTTGTAATAATTTCTATTCTTATAGTTGTTATATCTTATTTAGTTCTAATTTTCTCAGTTTTCAAAATGAAATCAGATTATAATTTTAATCAAGAAATTTTAAATAATGGTCAAAAATATGAAAAAAGTATCTATATAAAATATAAGGATAAAATCTATGCTTGTGTATATGGACTCTTTTATCAATTAGATAATGTTGATATAGGAAGTTTCAAAGTGCTTGACTCAATGGATTATTCTGATAGCTGTGTAGCAGTGGATAAAAATAATGTATATTTTGGCAATCAAATAGTATCAGATTTAGACCCTAATAAATTGTAT…
FSDG_00170[1460224-1460445]	Aspirin_2.5mM_overnight	0.119991	0.996393	infA	Translation initiation factor IF-1	NA	UniProtKB:P65119	Cytoplasmic	9.97	ATGTCAAAGAAAGATGTTATCGAATTGGAAGGTGTTATAGTAGAAGCCTTACCTAATGCTATGTTTAAAGTAGAATTAGAAAATGGGCATACTATACTTGGTCACATCTCTGGAAAAATGAGAATGAATTACATTAAAATTTTACCAGGTGATGGAGTAACTGTACAGATCTCTCCTTATGACTTGTCAAGGGGCAGAATAGTTTACAGAAAGAAAAACTAG
FSDG_00171[1460090-1460203]	Aspirin_2.5mM_overnight	0.546022	0.710771	NA	NA	NA	NA	NA	NA	ATGAAAGTAAGAGTATCAGTAAAACCTATTTGTGACAAGTGTAAGATTATTAAAAGACATGGAAAAATAAGAGTAATCTGTGAAAATCCTAAACATAAACAAGTTCAAGGATAA
FSDG_00172[1459540-1459896]	Aspirin_2.5mM_overnight	0.642449	0.071056	rpsM	30S ribosomal protein S13	NA	UniProtKB:P15757	Cytoplasmic	9.97	TTGGCTAGAATAGCAGGAGTAGATATCCCAAGAAACAAAAGAGTTGAAATAGCTCTAACATATATTTATGGAATTGGAAAACCAACTTCTCAAAAAATATTGAAAGAAGCTGGAGTAAATTTTGACACAAGAGTTAAAGATTTAACAGAAGAAGAAGTAAATAAAATCAGAGAAATTGTTAAAGATATCAAAGTTGAAGGAGATCTTAGAAAAGAAGTAAGATTATCTGTAAAAAGACTTATGGATATTAAATGTTACAGAGGATTAAGACATAAAATGAATCTTCCTGTAAGAGGGCAACACTCAAAAACAAATGCAAGAACTGTAAAAGGTCCTAAAAAACCTATAAGAAAATAA
FSDG_00173[1459105-1459494]	Aspirin_2.5mM_overnight	0.842493	0.356485	rpsK	30S ribosomal protein S11	NA	UniProtKB:P66357	Cytoplasmic	9.26	TTGGCTAAAAAGACAGTAGCTAAGATAAAAAAGAAAAGTAAAAATATTCCTAATGGAGTAGCTCATATACATTCAACTTTTAATAACACAATAGTTGCAATAACTGATGTAGATGGTAAGGTTGTTAGCTGGAAATCTGGTGGAACTTCTGGGTTCAAAGGAACTAAGAAAGGAACTCCGTTTGCAGCTCAAATAGCAGCTGAACAAGCAGCACAAATTGCTATGGAAAACGGAATGAGAAAGGTTGAAGTTAAAGTAAAAGGACCTGGTTCTGGAAGAGAAGCTTGTATCAGATCACTTCAAGCAGCAGGATTAGAAGTTACAAAAATAACTGATGTAACTCCTGTGCCTCATAATGGTTGTAGACCACCAAAAAGAAGAAGAGTGTAA
FSDG_00174[1458478-1459065]	Aspirin_2.5mM_overnight	0.148953	0.919516	rpsD	30S ribosomal protein S4	COG:COG0522	UniProtKB:P80373	Cytoplasmic	9.97	ATGGCAAGAAATAGACAGCCTGTTTTGAAGAAGTGTAGAAACTTAGGAATAGATCCAGTTATCCTAGGTGTTAAAAAATCTTCTAATAGACAAATAAGACCTAATGCAAATAAAAAACCAACTGAATATGCAACTCAATTAAGAGAAAAACAAAAAGCGAAATTTATATATAATGTAATGGAAAAACAATTCAGAAAAATATATGAAGAAGCAGCAAGAAAACTTGGAGTAACAGGTTTAACTCTAATTGAATACTTAGAAAGAAGATTAGAAAATGTAGTTTACAGATTAGGATTTGCAAAAACTAGAAGACAAGCTAGACAAATAGTATCTCATGGACATATAGCTGTAAATGGAAGAAGAGTAAATATAGCTTCTTTTAGAGTAAAAGTAGGAGAT…
FSDG_00175[1457469-1458449]	Aspirin_2.5mM_overnight	0.0559395	0.989576	rpoA	DNA-directed RNA polymerase subunit alpha	NA	UniProtKB:P66706	Cytoplasmic	9.97	ATGTTAAAAATAGAAAAGCAGGCTAAAGCAATAAAGATAACAGAAGTTAAAGAAAGTAATTACAAATCTCAATTTATTGTAGAACCTTTATATAGAGGTTATGGAAATACTTTAGGAAATGCACTTAGAAGAGTTTTACTTTCATCTATACCTGGTGCAGCAATAAAAGGTATGAGAATTGAAGGAGTTTTAAGTGAATTTACTGTTATGGATGGTGTTAAAGAAGCTGTTACAGAAATTATCTTAAATGTTAAAGAAATTGTTGTAAAGGCTGAAAGTTCTGGTGAAAGAAGAATGACACTTTCTATAAAAGGACCTAAGGTAGTGAAAGCAGCAGATATCGTTGCAGATATTGGACTTGAAATAGTAAATCCTGAACAAATTATATGTACTGTAACT…
FSDG_00176[1457091-1457441]	Aspirin_2.5mM_overnight	1.16698	0.0675792	rplQ	50S ribosomal protein L17	COG:COG0203	UniProtKB:Q6N4V8	Cytoplasmic	9.26	ATGAATCACAATAAATCATATAGAAAATTAGGAAGAAGAGCTGATCATAGAAAGGCTATGCTAAAAAATATGACTATATCTCTTGTAAAAGCTGAAAGAATAGAAACAACAGTTACAAGAGCTAAAGAATTAAGAAAATTTGCTGAAAGAATGATAACTTTTGGTAAGAAAAATACTTTGGCAGCTAGAAGAAATGCTTTTGCATTTTTAAGAGATGATGAAGCAGTAGCTAAAATATTTAATGAAATAGCACCAAAATATGCTGAAAGAAATGGTGGATACACTAGAATAATTAAGACATCTGTTAGAAAAGGTGACTCAGCAGAAATGGCGATAATTGAATTAGTTTAA
FSDG_00179[1448009-1448989]	Aspirin_2.5mM_overnight	0.32589	0.514269	gloB	Hydroxyacylglutathione hydrolase	NA	01_HAMAP:MF_01374	Cytoplasmic	9.97	ATGTTAAATGAAATTGCAAAAAATATATATTTAGTAGAGGTACCTTTACCTAAAAATCCATTGAGAGCATTAAATTGTTATTTTATTAAAAATGGTGAAAATATTTTAGTTGTAGATAGTGGTTTTGACCATGAAGAAAGTGAAAAAGCATTTTTTAATGCCTTAGATGAATTAGGAGCAAAAGTTGGAAAGACAGATATGTTTCTAACTCATTTACATGCTGACCATTCAGGGTTGGCTTTAAAATTTAAAAATAAATATCAAGGTAAAGTCTATTGTAGCCAAATAGATACTGATTATATAAATCAAATGAAACATGAACTGTATGCTGATAGATTTGTTCCTACATTAAAAGTTATGGGAATGAAACCAGACTTTAAATTTTTTGAAACTCACCCT…
FSDG_00180[1447703-1447969]	Aspirin_2.5mM_overnight	0.168578	0.829979	NA	hypothetical protein	NA	03_eggnog_v5_bacteria:33FP3.faa.final_tree.fa	Unknown	2	ATGAAGCAAGAGTTTATTATTGATTTTATAATCCGTAAACCTGCAAAGTCTTTTTTCAAAAAACATGAAAATATAAAAGAAAAATTTAAAAATAATATTATTCTTCATTTTAAAGGACAAAGAAATATAGATATAAAAAAACTAATAGGATATAGTGATTTATTTAGAATGAGAATAAACAGTTATAGGGTTATTTATAAAGTTATAAATAATAAAATTATATTAATTGATGTTATAGATGCCGATAATAGAGGAGATATATATTAA
FSDG_00181[1447437-1447706]	Aspirin_2.5mM_overnight	1.17207	0.0287255	NA	hypothetical protein	NA	03_eggnog_v5_bacteria:33JB1.faa.final_tree.fa	Cytoplasmic	8.96	ATGAAAGCTATCAGTTTAAGACTTGACGAACAAACATTACAAGATATAAAAAAAGTATCTAGCATATATAATATTCCTACATCTGATTTGATTAGAAAAGGTATTAAAATGATTCTAGAAGCTAAAAAAAGTGAAGCTTATTATAGATTAACAGCAGATATTGAAGAAACTACCCAAAAAGAAACTGATGAAATCATTGAAAGATTAAATAAATATAATGATGATGAACTTGAAATTGTTGAAAAAGAAAGTGTGGTTGTCAAATTATGA
FSDG_00182[1446651-1447244]	sTSB_overnight	-0.1107	0.773249	eamB	Cysteine/O-acetylserine efflux protein	COG:COG1280	UniProtKB:P38101	CytoplasmicMembrane	10	ATGATTTTAAATATGTTATTTGAATATCTTCCCTATGCTTTAATAACTAATTTTACTCCAGGACCAAATAATATTCTTGCTCTAAATTCAACAAAAACTTATGGATTTAAAAGAAGTTGGAAAGTATTATTAGGGATATGTTTAGGATTTACTTGTATTATGATAATCTGTGGGATAGTTTGTATTTCATTAAAAAAAGTTAGTGACACCTATCAAAATATTATGAAATATATAGGAGCTTTATATATATTTTGGTTAGCATGGCATATTTTTAAAAGTAAACCTAGTAGTGTTTTAGAAAATTCACCTAAGGAATTAACATTTTTATATGGTTTTATAGCTCAATTTGTTAATGTAAAAGTAATGCTTTATGGAATGGTTTCTATTTCAACATTTATA…
FSDG_00183[1446189-1446614]	Aspirin_2.5mM_overnight	0.0972885	0.701723	NA	hypothetical protein	NA	04_eggnog_v5_archaea:arCOG00826.faa.final_tree.fa	Unknown	2	ATGATAAAAGAATTTGATGGTTCACAAAAAATGATGGAAGATATAATCTATATAGATAGCAAATCTTTTAAAGACATAGATTCTGATATAGATGAGTTATGTGAAAGAATAAAAAAGAATAAACAATATCAATTATTTGTTAAATACTCACAAAATATTCCAGTTGCATATTTAGGAATTTTGTATATGTCTAATTTACATTATGATGGAGCATGGATAGATTTAATTGCAGTGGTGGAAGAACATAGAAATAAAGGTATAGGCAGAGAATTACTTAAATTTGCTGAAAACAAGGTAAAAGAAAAGAAAGGGACAGTTTTAACTGGTTTAGTAAGAAAAGATAATGTTTCTTCTTCTACAATGTTTTTGAATTCAAATTTTAAACCTAGTGAAAAAGAT…
FSDG_00184[1443886-1446003]	Aspirin_2.5mM_overnight	1.20901	0.0025923	glnA	Glutamine synthetase	NA	UniProtKB:P15623	Cytoplasmic	9.97	ATGAACAACTTATTGGACAATTTTGGGACTAACTGTTTTTCAGAAAAAAATTTAAAGAATAGAGTTCCAGATTATGTGGTTAAGAAATTTTTAGAAATCAAAAATGGAAAAGCTGAACTTACATTAGAGATTGCAGATATAATAGCAAATGCTATAAAAATGTGGGCATTGGAGAAAGGAGCAACACATTATACACATTGGTTTCAACCTCTTACCGACCTTACAGCTGAAAAACATGAATCTTTTATATCCATTAATTCAGATGGAACAAATATGGCAAAATTTTCAGGAAAGGATTTAATGAAAGGTGAATCTGACACTTCATCATTTCCAAATGGAGGGTTAAGATCAACTTTTGAAGCAAGAGGTTACACTGCTTGGGACATAAGTTCCCCTATG…
FSDG_00185[1442344-1443804]	Aspirin_2.5mM_overnight	0.537857	0.0319788	pepD	Cytosol non-specific dipeptidase	COG:COG2195	UniProtKB:P15288	Cytoplasmic	8.96	ATGTCAAGAAAATTAGAAAATTTAAAACCAGAAAGAGTATTTTATTATTTTGAAGAATTATCAAAAATTCCAAGGGAATCAGCAAATGAAAAAGCTGTGAGTGATTTTTTAGTGGATACTGCCAAAAAATTGGGATTAGAAGTGTATCAAGATAAAATTAATAATATAGTTATTAAAAAGCCTGCAACTAAGGGTTATGAAAATTCAGATGGAGTAATACTTCAAGGACATATGGACATGGTTTGTGAAAAAGAACTTGATTCCAACCATAATTTTAAAACAGATGGGATTGATTTAATTGTTGATGGTAAATTTTTAAGAGCAAATAAAACAACTCTTGGAGCCGATAATGGAATAGCAGTTGCTATGGGACTTGCTATTCTTGAAGATAATACTATT…
FSDG_00186[1441520-1442104]	Aspirin_2.5mM_overnight	0.911958	0.204013	cmk_1	Cytidylate kinase	NA	01_HAMAP:MF_00239	Cytoplasmic	8.96	ATGAATAGAATTATAACAATTGGACGTGAATTTGGTAGTGGTGGAAGAACAATAGCCAAGATGACAGGTGAAAAACTTGGAATTAAAGTATATGACAATGAATTACTTATAAAGATTGCCAAAGAAAGTGGACTTGCTCAGGCTTATGTTGCAGAAAAATCTGAAAATTTAACTTTAAGTGATTTAATTGGAAGAAGTCTTTCTGGGTTTGGAACTTATAATCAAGTGCTAGTTGAAGATAATTTATGGAAAATGCAAAGTGAAGTCATTTTAGACTTAGCTAAGAAAGAAACTTGTATTATTGTTGGAAGATGTGCAGATTATATTTTAAAAGATAAAGCAAATTGTTTAAAAGTATTTGTATATGCCAGCTTAGAAGAAAGAATTAATCGTATTGTT…
FSDG_00187[1441087-1441500]	Aspirin_2.5mM_overnight	0.120447	0.924854	NA	hypothetical protein	NA	03_eggnog_v5_bacteria:32XA9.faa.final_tree.fa	Cytoplasmic	8.96	ATGGATAAAATAAAAAATATGAATGATACGGAAAGTAAAAATTTAAAATTTATAATATTACATATTAATGATACTCAAGTTAGATTATTAGAAAAATTTTTTGAAAAAATAGGAATTTATTACTACACTGTTGAAAATGATGTTAAAAGGGCAATAGATAAAACGATAAAACATCAACAAACAAAAGTTTGGCCTGGTTCAGATGCTCTAGTAACATTCCCATTAGGTGATAAAAGAGTGAATGAGTTTTTAATAAAATTAAAAACTTTTAGAATGATTTTACCTAAGGGGCTTGTATTGTCAGTTGAGATTGTTCCATTAGAAAAACTTATTAAAAGTGTGTATGAAGAAGATATCCCTATTGATGAAGAGTTAATGAAGGAATTACAAGAAGATAAA…
FSDG_00188[1438026-1441094]	Aspirin_2.5mM_overnight	0.688106	0.181672	swrC	Swarming motility protein SwrC	COG:COG0841	UniProtKB:O31501	CytoplasmicMembrane	10	ATGTCGTTAGCAGGAATTTCAATTCGTAGACCTGTTGCAACAACAATGGTAATGGTATCATTTATTTTTATTGGACTTTTAGCAATGTTCTCAATGAAAAAAGAATTGATACCAAATATAAATATTCCAGTTGTAACAATCTCTACAACTTGGAATGGAGCCGTTGCAGAAGATGTTGAAACACAGGTTACAAAAAAGATAAAAGATAGCCTTTCTAATGTTGAGGCTATTGATAAAATACAAACTGTATCTTCTTACGGTAGTTCATCAGTGGTTGTAAACTTTGATTTTGGAGTGGATACTAATGATAAAGTTACACAAATTCAAAGAGAAGTTTCAAAAATAACTAATGATTTACCTAAGGATGCTAATACTCCAATAGTCAGAAAGGTAGATGCT…
FSDG_00189[1436917-1438026]	Aspirin_2.5mM_overnight	0.77777	0.129778	mdtA_3	Multidrug resistance protein MdtA	NA	01_HAMAP:MF_01422	Unknown	2.5	ATGAAAAAGATATTAACAATATTCCTCGCAGTTAGTTTATTATTAGTTGCTTGTGGAAAAGATAAAGAAGAAAAAAAAGAAACTACTAAACAAGAGGCAACCGTTACTGATGAACAAAAATCAGTAAAATCTGTTGAAGTCGCAGAAGTAAAAACTAGGGAAATGTCAAAACTTTTTGATTCAAGTGCTGTTTGGGAGCCATTAGCAAAAGTTGATTTTTCAACTGATAAAGGTGGGACAGTAAAGAAAATTTTCAAAAAGAATGGTGAATTTGTAAAAAAAGGAGAAGTTGTTGTAAAACTTTCTGATGCACAAACAGAAGCTGATTTTTTACAGGCTAAGGCAAATTATCAAACAGCAACTTCAAATTATAATATAGCAAGAAATAATTATCAAAAG…
FSDG_00191[1435337-1436608]	Aspirin_2.5mM_overnight	1.07692	0.0411378	NA	Outer membrane efflux protein	NA	02_Pfam_A_v33_1:PF02321.19	Unknown	5.48	ATGAGAAAAATATTAACAGTATTTCTTTTAATGACAAATATTGTTTTAGCCAGAGATTTAACTTTGGAACAAGCAATAGATTTATCATTAAATAATAGTAAAGAGATGAAAATATCTGAAAAGAATTTAGATATTTCAAAATTAAATGTGAGTAAGGCTTTTAAAAATGCTTTACCTTCTGTAACCTATTCTGGAGCCTACACAATAGGAGAACATAAAAGACAGATTTTAACTCAAACTGAAAGAGATAGAGTTAATAAAAAAAGAGGCTATACACAAAATATAAGATTGACACAACCTCTTTTTACAGGAGGTGCAATAACAGCTGGTATTAAAGGTGCAAAAGCCTATGAAAATATAGCAAGTTACTCATTTTTACAAAGTAAAATAAAAAATAGA…
FSDG_00192[1434680-1435315]	Aspirin_2.5mM_overnight	0.763465	0.934289	NA	Bacterial regulatory proteins%2C tetR family	NA	02_Pfam_A_v33_1:PF00440.24	Cytoplasmic	8.96	ATGAATTTTGATAATGATAAGAAATATTTAATATTAGAAAAAGCTAAAGATATGATAATCACTGATGGATATAGTAACTTATCAATAAGTAAACTGACCTCAGAAATTAATATATCAAAAGGAAGTTTTTATACTTATTTTTCGTCAAAAGATAAAATGCTAGGCAAAATTTTAGATGAATATATAGAAAATACAAAAATATTTACAAATAACTTATTAAATATACCAAAAAATCTTGATGAATGCCTAGATTACTATATTAATTCTGTGCTGAATTTAACAGATGATGAACTTAAATTAGAACTGGTTATGGTAAATCTAAGAAGAAACTATGAGGTTTTCAATGAAGAAAATTTTATAAAATTAAAAAATACAGCAAATATTATGATAGATTTTATA…
FSDG_00193[1432748-1434484]	Aspirin_2.5mM_overnight	0.328206	0.392101	sppA_2	Protease 4	COG:COG0616	UniProtKB:P45243	CytoplasmicMembrane	7.88	ATGAAAATTTTACACTATCTAAAAAGATTTATATTGTTTGTGATAAAAGAAGTTTTATCATTCTTTATAAAATTATTTTTGTTCTTATTTATTGTTGGCATTATCATAAGTGCTGTTATTAAAAATTTTGAGAAGAAACCAACAGTGGCTATAAAGGATAAAGCCTATATTTTAATAAATCTAGCGGATAGTTACAATGAAAGGCTATTAAAATCAAATTTATTTGAAGATGATTCTATAAGTTTTTATACTTTATTACAAAGTGTTGAAAATGCTTCTTATGACGATAGAGTTGAAGGAATTATTTTAAAAATGAATGGAGATTCTTTAAGTTATGCTCAAAGTGAGGAACTAGCACATGAGTTATCAATGGCAAGAGCAGCTGATAAAAAAATAATT…
FSDG_00194[1432326-1432679]	Aspirin_2.5mM_overnight	1.08075	0.0608993	NA	Nucleoid-associated protein	COG:COG0718	UniProtKB:A3DHB8	Unknown	2	ATGGTTAGAAAACTAAAAGGGACAAAAGCAACAGCAGGAGGAAATCAAGCTGATATTGTTAAACAAGCACAAGCAATGCAACAACAAATGTTAGAAGTTCAAGAACAATTGAAATCTAAGGAAGTTAGTTCATCAGTTGGTGGAGGAGCTGTTTCAGTAAAAGTAAATGGACAAAAAGAACTTATAGAAGTAAAATTATCTGATGAAGTATTAAAAGATGCTGCAAATGATAAAGAAATGTTAGAAGATTTGATACTTACAGCTGTTAAAGATGCAATGGCCAAGGCTGAAGAATTAGCTGAAGGAGAAATGGCGAAAGTAACAGGTGGAATAAATATTCCTGGTTTATTCTAA
FSDG_00195[1431611-1432237]	sTSB_overnight	-0.0701662	0.60499	NA	hypothetical protein	NA	02_Pfam_A_v33_1:PF04028.14	Cytoplasmic	8.96	ATGGAAGAAAATAAAAAATATAGAATTTTAGGAACATTACTTTATTATATATTAAAAATAATATCTTCTACTTTAAAAATAGAAATTATAAATAAATATGGAATTGATATGCAAAAACCTCATATTTATGGATTTTGGCACAGTAAACTTTTTATAACACCAATATTTTTTAAAGATGTTGAAAAAAAACTTGCAATGTCAAGTCCAACAAAAGATGGAGAGCTAATTTCTGTTCCTCTTGAAAAAATGGGTTATGTTCTAGTGAGAGGTTCATCTGATAAAAATCAAATTTCAAGTACAATATCACTTTTAAAATATCTAAAAAAAGGATATTCAATAGGAACTCCATTAGATGGACCAAAAGGACCAAAAGAAAGACCTAAAAAAGGACTTTTATAT…
FSDG_00196[1429458-1431368]	sTSB_overnight	-0.375061	0.531561	metG	Methionine--tRNA ligase	NA	UniProtKB:P67579	Cytoplasmic	9.97	ATGAAAAAGAATTTTTTTGTTAGTACACCAATATACTATGTAAATGGTGATCCCCATGTAGGAAGTGCATACACAACAATAGCAGCAGATGTTATAAATAGATATAATAAAGCGATGGGAATGGATACTTATTTTATGACAGGACTTGATGAACACGGGCAAAAAGTAGAACAAGCAGCAGAACAAAATGGTTATACTCCACAAGCATGGACAGATAAAATGACTCCTAATTTTAAAAATATGTGGGCAGCCTTAAATATCAAATATGATGATTTTATAAGAACGACAGAAGATAGACATAAAAAAGCAGTAAAAAGAATTTTAGATATGGTTAATGCAAAAGGAGATATCTATAAAGGAGAATATGAAGGAAAGTATTGTATTTCTTGTGAAACATTT…
FSDG_00197[1428811-1429431]	sTSB_overnight	-0.44538	0.358784	NA	hypothetical protein	NA	Prodigal:002006	Cytoplasmic	8.96	ATGGGAAAAATTATTAGTAAAAAAGATGAAGAATTTTTTGAAAATGTAGAATATTTTAGTGAAATTATAGATAGAATAAACGACATTCAAATTAATAATAATTATTCTAATGAAGAAATGGATAATGATTTAGATGTAGCACTTTGGAGAGCTTTTGTATATATTAATTTATGGAGTTATAAAGGATATGCAAGAGCAGAAAAGATACTAAAAAAAGTAGAAAACAAAGGAATAAAAAATCCTATTTGGTGTTATAGATATGCAGTTTCTATTGCAAGACTTAGAAAATATGAAGAGGCTTTAAAATACTTTTTAATAGGAACAGAAGTTGATTCTACATATCCTTGGAACTGGTTGGAACTTGGTAGATTGTATTATAAATTTGGAAAACTTGACAAA…
FSDG_00198[1427914-1428798]	Aspirin_2.5mM_overnight	0.455746	0.294373	gtaB	UTP--glucose-1-phosphate uridylyltransferase	NA	UniProtKB:Q7A3J9	Cytoplasmic	9.97	ATGAAAAAAGTTACTAAGGCTGTTATACCTGCTGCTGGTTTAGGAACAAGAGTTTTACCAGCAACAAAGGCTTTACCAAAGGAAATGCTTACAATAGTTGATAAACCCTCTTTACAATATATAGTTGAGGAGTTAGTTGCCTCTGGAATAACTGACATTCTAATAATAACAGGAAGAAATAAAAATTCAATAGAGGACCATTTTGATTTTTCTTATGAGTTAGAAAATACTTTAAAAAATGATAATAAATTAGATTTATTAGAAAAGGTTTCACATATATCAAATATTGCAAATATCTATTATGTAAGACAAAATATGCCACTTGGTTTAGGACATGCAATTTTAAAAGCTAAATCTTTTATTGGAGATGAACCTTTTGTTATTGCTCTAGGAGATGAT…
FSDG_00199[1427106-1427744]	Aspirin_2.5mM_overnight	1.51293	0.121715	pal_3	Peptidoglycan-associated lipoprotein	NA	01_HAMAP:MF_02204	Periplasmic	9.44	ATGAAAAATAAAAAAATAATTGCAAGTTGTATGCTAGCTTTATCATTAGTTGGATGTACTGGCTTTGAAGCAGGTAATGGTGGATATACAACTGGTGGAGCCGCTGGTGGAGCTGCTGTTGGAGCTTTAGCAGGACAAATAATTGGTAAAGATACAAAAGGAACTTTAATTGGTGCCGCTGTTGGTTCTTTAGTAGGAATGGGCTGGGGAGCTTACAGAGATAATCAAGAAAGAGAATTAAAAGCTAAACTTCAAGGTACTCAAGCACAAGTTAAAAAAGAAGGTAATGCATTAGTTATAAACCTTCCAGGAGGAGTTACTTTTGCAAGTGATAGTGCAAATATATCTTCTGGTTTCTATTCAGCACTTAATGGAATTGCTCAATCTTTAAATAACTAT…
FSDG_00200[1426474-1426938]	Aspirin_2.5mM_overnight	0.933047	0.678652	NA	hypothetical protein	NA	03_eggnog_v5_bacteria:3071I.faa.final_tree.fa	Unknown	2	ATGAAAAAAGAATGGGCTTTTTTAAAATTACTTACAACTAAGGGGTATAGAAAAGTTGTATTAATTCCATTAGCATTTTGCTTGGGATTTTTTCTATACTACTTATATACTGATTTCATGGGAGGTAAAGTAGAAAAAACAGTTTATGATGATGGTACAGTGAGAATATATGCTCAATCAGATTTAGGTTCATGCAAACTACCTAAAATTTTAGATGCTTTAAATATTCCTATTCATGATAAATTGAAAATTAGAAATTATGATGTCTACCTTGATAAAGATGAAAACATTAATTCAGTAGAAATTTATTGCTTAACTGATAAAGATGGAGATGAAATTATTGAATGGTATAAAGAAAAGTTAAATTCTTCTAGTGAAGCCAAAGGTATGTGGAATGGA…
FSDG_00201[1425487-1426308]	Aspirin_2.5mM_overnight	0.150376	0.693452	cbiK	Sirohydrochlorin cobaltochelatase	COG:COG4822	UniProtKB:Q05592	Cytoplasmic	8.96	ATGTCTAAAAAAGCATTATTTATGGTACATTTTGGGACTACTCATAATGATACAAAAGAACTTACAATAGATAAAATGAATAGAAAGTTTGCTGATGAATTTAAAGATTATAATTTATTTACTGCATACACATCAAGAATTGTTTTAAAAAAATTAAAAGATAGAGGGGAGTTTCTTAGTACACCAATTAGAGTTTTAAATTCTTTGGCAGACCAAGGGTATGAAGAATTACTTGTTCAAACTTCCCATATTATCCCAGGTATTGAATATGAAAATTTAGTAAGAGAAGTAAATTCTTTTTCTAATAAATTTAAGAGCATAAAGATAGGAAAGCCTCTTCTATATTATATTGATGATTATAGAAAATGTGTTGAAGCCTTGGCAGATGAATATGTTCCA…
FSDG_00202[1423667-1425226]	Aspirin_2.5mM_overnight	0.271513	0.421168	arnT	Undecaprenyl phosphate-alpha-4-amino-4-deoxy-L-arabinose arabinosyl transferase	NA	01_HAMAP:MF_01165	CytoplasmicMembrane	10	ATGTTTTCAACTAAAAGAAAAGATATCTTTGTTTTGATAGTTCTTTCTATTTTTGCTCTTTTATCATTTATTTGGATAAGAGAAATAGACAGTGCAGAAGCAAGAAATCTTATATCAGCTCGTGAAATTTTACAAAATTCTAATTGGTGGACACCCACTGTGAATGGACATTTTTATTTTGAAAATCCCCCTTTACCAATTTGGTTGACTGCTTTTGTGATGATGATAACTCATTCTCATTCAGAAGTTATTTTAAGATTGCCAAATATGCTATGTTGTATTTTCACAGTTTTATTTTTATATAGAAGTATGATTAGAATAAAAAAAGATAGGCTATTTGCCTTTTTATGTTCTTTTATCTTATTAAGTACCTTTATGTTTATAAAATTAGGTGCTGAA…
FSDG_00203[1422727-1423440]	Aspirin_2.5mM_overnight	2.78023	0.0276697	arnC	Undecaprenyl-phosphate 4-deoxy-4-formamido-L-arabinose transferase	COG:COG0463	UniProtKB:P77757	CytoplasmicMembrane	7.88	ATGAAAAGAATATCAGTTATTGCACCAATCTATAATGAAAAAGAAAATATTGAGCTTTTGGTTGAAAAAATTAAAACCACTTTAAAAGATAGATTTACTTCTTATGAAATTATTTTAGTTGATGATGGAAGTACAGACGGTAGTAGTGAGCTAATTGAAAAAATTGCTTCTACTGACCCACATATCAAAGATTATCACTTTACAAAAAATAATGGTCAGACAGCAGCTTTATCAGCAGGTTTTAAATATTGCACAGGAGATATAATTGTAACTATGGACTCGGATTTACAAACTGATCCAGAAGATATTTATCTTATGTTACCCTATTTAGATAAATATGATATGGTAAATGGAAAAAGAACAACAAGAGAAGATGGTTTTAAAAGAAAAATATCATCT…
FSDG_00204[1421766-1422440]	sTSB_overnight	-0.152158	0.629777	arlR	Response regulator ArlR	COG:COG0745	UniProtKB:Q9KJN4	Cytoplasmic	9.97	ATGATAAAAATTTTATTAGTAGAAGATGATAAAAACATTCAAAGACTTTTAACATTAGAACTAAGACATAAAGGATATTTAGTTGATTCGGCCTATGATGGTGAACAAGGTATGGAATTATTTACAAAAAATTATTATGATGTTATATTGCTTGATTTAATGTTACCCAAAAAATCTGGTAAGGAATTATGTCAAGAATTTAGAAAATTAAATAACACTCCAATTATAATAATAACAGCAAAAGATTCAATTTTAGATAAAGTTGAGCTTTTAGATTTAGGTGCAAATGATTATATCTGTAAACCTTTTGCAATGGAAGAATTGTTAGCTAGAATTAGGGTGGCAACAAGAAATAAAGAAAATTCTGTTGATAAACAATTCTATTTAGAAAAAGATATT…
FSDG_00205[1420459-1421763]	sTSB_overnight	-0.131584	0.431784	sasA_2	Adaptive-response sensory-kinase SasA	NA	01_HAMAP:MF_01837	CytoplasmicMembrane	7.88	ATGAAAAAGATATCTAATGAACTGTTAAAAACTTATTATTGGATTATGCTTTTATTTACTGCATTTTCAGTCTCTGCTCTTGTTAGTTTTTCCATTTTTCTTTGGAGAGAAAGTGAAAAAGATATACAAACAGTGGAAAAATTTATAGATTATGAATTATGGGAATTTGAAGAAAAGGAAGAATTAAAAGGATTACCAGACGAACAGCTTTTTAAAAATGCTTTGGAAGAAATTCCTAAAATACCAGATGTTTATGTAGAATTTTTTTATCGTGGAAAGAAATATACAAAACCACCTTATCTACCAGATAGAAAACATAATTTTTTAGATTATTATTCAGTTACTAAAACCTATCAACCTAAGGGATATGAACCAATAGAAGTAAAAATTACTAAAAGA…
FSDG_00206[1419575-1420168]	Aspirin_2.5mM_overnight	0.178716	0.366641	NA	Uracil DNA glycosylase superfamily protein	NA	02_Pfam_A_v33_1:PF03167.20	Cytoplasmic	8.96	ATGAATAGAGATGAAAAATTAAAAAAACTTATTGAAGAAATAAAAAATGATGAAGAAAATAAGAAATATACAGAACAAGGCATTGACCCTCTTTTTTCTGCACCAAAAGAAGCAAGAATTGTTATTGTCGGGCAAGCTCCAGGTATAAAAGCTCAAGAAAATAGATTGTATTGGAAAGATAAAAGTGGAGATAAATTAAGACTTTGGATGGGAGTAGATGAAAAAACTTTTTATAGTTCAAATTTACTTGCTATAATACCAATGGATTTTTATTATCCAGGAAAGGGAAAAAGTGGAGATTTACCTCCAAGAAAAGATTTTGGAGAAAAGTGGCATAATAAAATTTTAGAATTATTGCCTAATGTTGAATTATTTATATTAATTGGAAAATATGCTCAA…
FSDG_00207[1418240-1419283]	Aspirin_2.5mM_overnight	0.777926	0.107024	NA	Bacterial extracellular solute-binding protein%2C family 7	NA	02_Pfam_A_v33_1:PF03480.14	Unknown	5.41	ATGAAAAAGGTTTTATCTTTGATTTTTTTATCACTTTTCACTTTACTTTTAGTTGCTTGTGGTGGAAAAAAAGAAGAAGCTACTAAAAATGAGGGGGAAACAAAGAAAGAAGCAAGAGTTATAAAAGTTACAACAAAATTTGTTGATGATGAACAAACAGCAAAATCATTAGTAAAAGTTGTAGAAGCTATTAATAAAAGAAGTAATGGAAGTTTGGAATTACAATTATTTACAAGTGGTACTCTACCAATTGGTAAAGATGGTATGGAACAAGTTGCAAATGGTTCAGATTGGATATTAGTTGATGGTGTAAATTTCTTAGGAGATTATGTTCCAGATTATAATGCAGTTACAGGACCTATGTTATACCAAAGTTTTGATGAATATTTAAGAATGGTT…
FSDG_00208[1417673-1418143]	Aspirin_2.5mM_overnight	0.501791	0.21822	NA	Tripartite ATP-independent periplasmic transporters%2C DctQ component	NA	02_Pfam_A_v33_1:PF04290.13	CytoplasmicMembrane	10	ATGAAAAATTTTTTTAAAAAATTTGAATTATATATAGGAAGTATATTTATTAGTGTAACAACACTTGTTGTTATAATGAATGTATTTACTAGATATTTTTTAAAATTCACATATTTTTGGACAGAAGAAATTGCAGTTGGTTGTTTTGTATGGACTATATTTCTAGGAACTGCTGCTGCATATAGAGAAAAAGGATTAATAGGTGTTGAAGCTATTGTAGTTCTTTTACCAGAAAAAATTAGAAATATTGTGGAATTTTTAACTTATATATTACTTACTATTTTAAGTGGACTTATGTGTGTGTTTAGCTTTACATATGTTAGCTCTTCATCAAAAATAACAGCAGCGTTAGAACTTTCTTATGGTTATATAAATATTTCTATTGTAATAAGTTTTGCA…
FSDG_00209[1416369-1417658]	Aspirin_2.5mM_overnight	1.294	0.147596	siaT	Sialic acid TRAP transporter permease protein SiaT	COG:COG1593	UniProtKB:P44543	CytoplasmicMembrane	10	ATGGAAGCTTTATATCCAGTAATTGTTTTATTTGTATTATTCTTTTTAAATATCCCAATAGCTTTTGCTTTAATGGGATCAGCATTGTTTTATTTTATATTTTTAAATACAACTATGTCTATGGATATGGTTATACAACAATTTGTTACATCTGTTGAATCTTTTCCTTATTTAGCAGTACCATTTTTTATAATGGTTGGTTCTGTAATGAACTATTCTGGAATAAGTGAGGAACTTATGAATATGGCAGAAGTATTAGCAGGACATATGAAAGGTGGACTTGCACAAGTAAATTGTTTATTAAGTGCTATGATGGGTGGAATTTCTGGTTCTGCAAATGCAGATGCTGCAATGGAATCTAAAATATTAGTACCTGAAATGATTAAAAAAGGTTTTTCA…
FSDG_00210[1415313-1416107]	Aspirin_2.5mM_overnight	0.550933	0.707547	yutF_1	Acid sugar phosphatase	COG:COG0647	UniProtKB:O32125	Cytoplasmic	8.96	ATGGAAAAATTAGAGAATATCAAATGTTATTTATTAGATATGGATGGAACTATCTATTTAGGAAATAAGTTAATAGATGGAGCAAGAGAATTTTTAGAAAAATTAAAAGAGAAAGGTATAAGATATATATTTTTAACAAATAATTCTTCAAAAAATAAAGATAGATATGTTGAAAAATTAAATAAATTGGGAATAGAAGCACACAGGGAAGATGTATTTAGTTCAGGTGAAGCAACTACAATTTATCTAAATAAAGAGAAAAAGAAAGCAAAAGTATTTTTATTAGGTACTAAGGATTTGGAAGATGAGTTTGAAAAGGCTGGATTTGAATTAGTAAAAGAAAGAAATAAAAATATAGATTTTGTAGTTTTAGGTTTTGACACAACTTTAACCTATGAA…
FSDG_00211[1414839-1415243]	Aspirin_2.5mM_overnight	0.342208	0.207558	rutE	malonic semialdehyde reductase RutE	NA	01_HAMAP:MF_01204	Unknown	2	ATGGAATTATTAAAACTTATGTCAGACAGATGTAGCTGTCGTGCTTATTCAACAAAAAGTATAAGTGAAGAAGATCTTTCAAAACTTTTAGAAGCTAGTAAATTAGCACCAACTGCTCATAATAACCAACCTCAAAGAATTTATGTTGTTAAGAGTGAAGAAGGAAAAGCAAAATTGATGAAAGATTTTAAATTTAATTTTAATGCTCCTTGTTATTTAGTTTTTGGATATAATGTGGATGAATCTTGGAAAAATCCATTGGACAATAATAAAGATAGTGGAGAAGTTGATATTTCTATTGTTATGACTCCATATAATGTTAATGGCAGAGGAATTAGGTTTATCAACTTGTTGGATAGGATATATAGAACCAGAAGCTATAAGAAAAAATTTAGGAAT…
FSDG_00212[1414457-1414660]	Aspirin_2.5mM_overnight	1.36649	0.0620944	NA	hypothetical protein	NA	03_eggnog_v5_bacteria:32U6H.faa.final_tree.fa	Unknown	2.5	ATGAAAAAAATATCATTAGTTATTTTAGTGCTTGCAGGTATCTTAGCAGGATGTACTCATACAGAAAAAGTTGCAACAGGTGGTGCCTTAGCAGGAGGAGCTGTTGGAGCTATGCTTGGTAATGATGTTAGAGGTACTGCTATAGGAGCTGCTATTGGAGGAGCTTTAGGAGCTGGAGCTGGAGAATTAACAAAAAACAAATAA
FSDG_00213[1413648-1414331]	sTSB_overnight	-1.58709	0.0211415	tpd	34 kDa membrane antigen	COG:COG3470	UniProtKB:P19478	Unknown	2.5	ATGAAAAATCTAAAATTTTTATTAGGAGCTTTACTTGTATTAGGTCTTGTAGCATGTGGAGAAAAGAAAGAAGAAGAAAAACCAGCTGAACAACCAGCAGCAACAGAACAAACAACAACTGCTGAAGCTCCAAAAACAGAAGCACCAGCAGAAAAACCAGGAGAATCAGGATTTGCAGAAGTGCCTATTGCTGAAACAGTTGTAGGACCTTATCAAGTATCAGCAGTTTACTTCCAAGCAGTAGATATGATACCAGAAGGAAAACAACCTTCAGCAGCTGAATCTGATATGCACTTAGAAGCTGATATCCACTTATTACCAGAAGCAGCTAAAAAATATGGATTTGGAGATGGAGAAGATATTTGGCCAGCTTACCTAACAGTAAACTACAAAGTTATG…
FSDG_00214[1412272-1413588]	sTSB_overnight	-1.20818	0.069681	NA	Iron permease FTR1 family protein	NA	02_Pfam_A_v33_1:PF03239.15	CytoplasmicMembrane	10	ATGAAAAAATATTTTAAATCTTTGTTTGCTTTCATTTTTGCTTTTGGTTTATTTATCTCATTTTCTTCTGTTGATGTAGAAGCGGCTCAAAAGAAAAAATATGATACTTGGCAAGATGTTGCTAAGGATATGAATGTTGAATTTCAAGCTGCTAAAAAATATATTGAAGAAGGAAATTATGATGAAGCCTATAATGCAATGAATAGAGCATACTTTGGTTATTATGAAGTTCAAGGATTTGAAAAAAATGTAATGGTAAACATTGCAGCAAAAAGAGTCAGTGAAATTGAAGCGACATTTCGTAGAATAAAACATACTTTAAAAGGAAATATTCAAGGAGATGTCAGTGAACTAGGTAAGGAAATAGATACTCTTGCAGTGAAGGTTTACAAAGATGCG…
FSDG_00215[1410719-1412065]	Aspirin_2.5mM_overnight	1.19017	0.0608928	pbuG	Guanine/hypoxanthine permease PbuG	COG:COG2252	UniProtKB:O34987	CytoplasmicMembrane	10	ATGCAAGATGTACTAAAAAAGTATTTTCAATTTGATGAATATGAAACTACTTTTAAAAAAGAAATTATTGCAGGAACTACAAATTTTTTAACTATGGCTTATATTTTAGGGGTGAATACTATAATATTAAGTTCAGCTGGTATGGATTTCAATTCTGTTTTTTTGGCAACAGCAATTTCATCAGCAATAGCTTGCTTTGTAATGGGGATAGTTGCTAATGCACCTTTGGGACTTGCACCAGGTATGGGCTCTAATTCATTTTTTACATTTATTGTTGTAAAATTATATGGTTATTCTTATCAAGAAGCCTTAGCTATGGTTTTTGTTTCAGGAACATTATTTTTAATCCTTTCAGCAACAGGTATAAGAGATAAGATTATAAATTCAATACCAGAGAAT…
FSDG_00216[1409446-1410585]	Aspirin_2.5mM_overnight	0.0505638	0.815109	NA	Glycosyltransferase family 9 (heptosyltransferase)	NA	02_Pfam_A_v33_1:PF01075.18	Cytoplasmic	8.96	ATGAAAAATTTAATAAAAAAAATTAATAGAATTTTTCAAGATTATATGAGGGCGAAAAGACTAAAGATAGGTAAATATATTTGGGATAGAAAAGAAAAAGCCAAAATAGTAGAAGGAGATAATTTTTTAAAAGATAATAGTATTAAGTCTATACTTTTTTTAAGATATGATGGTAAAATTGGAGATATGATAGTAAATTCACTAATGTTTCGTGAAATAAAAAAAGTATATCCAGATATAAGAATTGGAGTTATAGCAAGAGGAGCAGCAATAGATATAATAAAGGATAATCCCAATGTTGATAAAATTTATGAATATTATAAAGATAGGAAAAAAATTAAAGATTTAGCTTTAAAAATAAAAGAAGAAAAATATGACTTATTAATTGACTTTTCAGAG…
FSDG_00217[1408649-1409434]	sTSB_overnight	-0.00251275	0.844458	NA	LicD family protein	NA	02_Pfam_A_v33_1:PF04991.14	Cytoplasmic	8.96	ATGTATAATAACAGTGAATTGAAAAAAATTCAACAAAAGAAACTTGAAATTTTAATAGATATAGCAAAATTTTGTAATGAAAATAAAATAAGATATTGGTTAGATTCAGGAACACTTTTAGGTGCAGTAAGACATGGTGGATTTATACCTTGGGATGATGATATAGATATTATAATTATGCAAGAGGATGCTAAATTTTTAAAAGAAAATTATAAAAGTGAAAATTTTGAAATTGTAAATACTAATGAGGAAGGAATAAATTTCTATAAAGTTATTTCAAAAAAAGAACAAGTTCAAGTGGGAAATAGTATTGCTGAATTAGATATTGACATTTTCTTAGTCACTTATTATCCAGATTCTTTAAAATTAAAATTTTGGAATTCTTTTTTTCATTTAAAG…
FSDG_00218[1407549-1408631]	sTSB_overnight	-0.473106	0.315466	NA	Serine-pyruvate aminotransferase	COG:COG0075	UniProtKB:Q9X1C0	Cytoplasmic	9.97	ATGAATAAAAAAATGATCAATTTTACTGTTGGTCCAGTTCAAATGAGTAAAAAAATTAGAGATATAGGTCAAAGAGAAATTCCATATTTTAGAACAGAAGAATTTTCTAAAATTATGAAAGAAAATGAAAAAATGATATGTAGTTTAGCAGAAGCAGATGATAAATCCAAAGCTCTTTTTTTGACAGGTTCTGGAACTTCTGGAATGGAAGCAACCATTTTAAATTGTTTCTCAAAAGAAGATAAAGTTTTAATAATAAATGGTGGAAGTTTTGGTCAAAGATTTGTAGATATATGTAAGGTTTTGGATATACCTTTTTATGAAATAAAATTAAACTATGGAGAAATTTTAACAGAACAAGAGCTTAAAAAATATTCAGATAAAGGAATTAGTGGACTT…
FSDG_00219[1406815-1407552]	sTSB_overnight	-0.759695	0.0572148	NA	CTP:phosphoglutamine cytidylyltransferase	COG:COG1213	UniProtKB:Q0P8J8	Cytoplasmic	8.96	ATGAAAGCATTATTATTGGCAGCTGGAAAAGGAACTAGAATAAGTAGATATTTAGGAGGAAATCCAAAATGTACTGTAAATATTGGAGATGAAATATTAATTCGTTATACTGTTTCATTATTAAAAAAGAAAGGAATAAATGATATTGGAATTGTAGTCGGTTACCAAGATGATGTTATAAAAGAGGTTTTATCTGATGAAAAAGCAATTAAGTTTTTCTATAATCCTTTTTATGAAATTACTAATAGTTTAGCTTCTGCTTGGTTTGCTAGGGATTTTATTGATGATGATATGCTTATAATGAATGCAGATGTTTTTTTAGAAGAAGCACTATTAGATGATATTTTAAGTTGTAAAATAAGTCCTGTATTATTTTCAGATGAAACAAGAAAAGAGGAA…
FSDG_00220[1405661-1406806]	sTSB_overnight	-0.21848	0.458285	NA	Glycosyl transferases group 1	NA	02_Pfam_A_v33_1:PF00534.21	Cytoplasmic	9.97	ATGAAAAAAATACTCTTTAAAAGTGGAAGCACTATGATGGGAGGACTTGAAAAAGTTCAAATTGAATATATAAATTTTTTATTAGAGCAAGAAGAATATCAAGTAAAAATTGTAATAGAAAATGATAATGGAAAAGATAATGCCCTAGAAAAATATATAAATTCTAAAATTATTTATCTAAAAGATTTTAACTATATTTTAAAAATAAGAAAATTAAGAGAAAATAGAAAAAAAAGTTTATGGTCAAGGATAAAATATAATTTTGTTATATCAAAAGAGAAAAAATATGCTGATAAAAAATTTTTACAAATCTATAAAGAATATAAACCTGAGATTGTAATAGATTTTGATTCAAGTTTAACAAAAATAATTGATAAATTAGATTTATCTAAAAATTTA…
FSDG_00222[1404046-1404903]	sTSB_overnight	-0.913291	0.304546	NA	Glycosyl transferase family 2	NA	02_Pfam_A_v33_1:PF00535.27	Cytoplasmic	8.96	ATGAAAGATAAAATATCAGTAATTGTAACTTTATACAACAGATTAGAATATGCAAGGAATATGATTTTAGCATTACAACAACAAACAAAACAAATAGATGAGCTTATTTTTGCTGACGATGGTTCAAGTGAAAAATTGATGGAATATATAGAAGATTTATTAGTTGATTGTAATTTTAAAATAAAACATGTATATCAAGATGATATAGGTTTTAGACTTGCAAGATCAAGGAACAATGGAGCCAGAGAAGCCAGTGGAGATTATTTAATATTTATGGATCAAGATGTAATATTTAATAATGATTTTATAGAGAGTATATACAATTCAAGAAGAAAGAAAAGAATGATATTTTCAGAGGCTCTTTCAAGTTCATTAGAAGAAAGAAATAAAATACAAGAA…
FSDG_00223[1402949-1404031]	sTSB_overnight	-0.426693	0.13539	NA	Polysaccharide deacetylase	NA	02_Pfam_A_v33_1:PF01522.22	Cytoplasmic	8.96	ATGAATATACTTATTTTATATAAAAATATTGAGGATAAAGATATTATAAAAGATTTAAAAAATAATAATGTTTATTTTTTAAATCAAAAAGAATATTCTTATAAAAAGATTAAAGAATTAAAAAATGAAAAAGATATTCAAATAATTGTATGCATTGGAAGAAATAGTTTTTTATTAAATATCTATTTATATTTTTTAAATATTCCAGTTGTATATACAGATAATATGAAAAATATAGAAGACATTGAAACTTTACTACAAAATAAACTAGCATATAAAATTAGAAGAGATTTACCTGTGTTAATGTATCATAGAGTAATAGATAATAAAAATGAGATAGGCTTTTATGATACTTATGTTACAAAAGAAAATTTTGAAAAACAGATGAAATATTTAAGT…
FSDG_00224[1402203-1402934]	sTSB_overnight	-0.765002	0.217498	NA	Glycosyltransferase sugar-binding region containing DXD motif protein	NA	02_Pfam_A_v33_1:PF04488.16	Cytoplasmic	8.96	ATGATAGAAAAAAAAATTCATTATGTATGGTTTGGTAATACTAAACCTGAAAAAGTTTTAAAGTGCATAGAAAGTTGGAAAAAAAATTTACCAGATTATGAAATAATAGAGTGGAATGAAAAAAATTTTAACATAGAGGAAGAACTAAAAAGTAATAAATTTTTTAGAGAATGCTATAATAGAAAATTGTGGGCATTTGTTTCTGATTATGTAAGAGTAAAAGTGTTATATAATTATGGTGGAATATACTTAGATACAGATATGGAAATTATAAAAGATATCACACCTCTTTTAGATGCAGATATGTTTCTTGGATATGAAAATGAAGACACTATGAGCTTTGGCATAGTTGGTGTAATACCAAAACATAAGGTTTTTAAAAAGATGTATGAATTTTAT…
FSDG_00225[1401479-1402201]	sTSB_overnight	-0.430443	0.489001	NA	hypothetical protein	NA	06_KOFAM_v96:K02850	Cytoplasmic	8.96	ATGGCTGAGCTAAATTTAAAAAAATATAAAGAATTAAATATTTACTATTATGAAAAAGAATTTTTAGACTTAGCTTTAAAAGTAATAGATGGTAATTATTCTACATGTCAAATTTTAAAAGATACCAAAAGAAATTATGTATCTGTAATAGAAATAGATGGTAAAAAATATGTATACAAAGAGCCTAGAAATGAATTTAGAATACCTCAAAGACAGCTTACTACTTTTTTAAAAAAAGGTGAAGCTCTTACAACTTTGGTAAATATAAATAAATTAATAAATATGGGTTTTAAAGAATTTGTTAAACCTTTGGTTGCAGTAAATAAAAGACATTATGGATTTATTGTTTCTTCGTTTTTTATAATGGAATATGCAAAGGGTGAAGATAATAGAAAAAAT…
FSDG_00226[1400825-1401469]	Aspirin_2.5mM_overnight	0.0479358	0.435751	NA	hypothetical protein	NA	03_eggnog_v5_bacteria:325G1.faa.final_tree.fa	Cytoplasmic	8.96	ATGAAATGGGAATTTTTTGATAAATATTTAGAAGAAAATGGAAATTTTGGTGAATGTATAAGTAATCATAAAAATAAAATTCTTGTTTATAAAGAAAATGTTGAAGGAACAGATTTTTATATAAAAAAATATATTCCTTATGGAAAAAGAAAGATAAGAATGGCTTTTGGACTTTATGATGATAGAGCTATACATTATGAAAAAGTTGTAAAATATTTAGAAAAGTTAGATTTACCTTATGTAAAATTAGAATATAAAAAGATAAAAAAAATAACATTTTTTGATAGAGTTTCAATAATTGTTACAAAGGATTGTGGAGTAACCTTTGAGAATTTTGTCAATGATTTTGAAAAAAATAAAGAGTTGATAATAAAATTTTATGATATCTTTATAATCTTA…
FSDG_00227[1399613-1400809]	Aspirin_2.5mM_overnight	0.116567	0.814634	NA	O-Antigen ligase	NA	02_Pfam_A_v33_1:PF04932.16	CytoplasmicMembrane	10	ATGTTTTATAAAGATAAAAAAGAAATACTTAATTTTTTAGGAGAATGGATTACTTATGCTTATATTTTTTCAGCTTTTTTTAATTCCAAACTTAATATGAAAATTGGGTATCTTCTTCTAATAGTATCATTTTTTTATATTTGTTTTAATAGAGATATAATAAAATTCGTAAATAAAAAAATATATGGAATGTTTTTATTAATTTTAGTTTTGGGGTCTATTTGGAATTATATCTCAGCTGATATGATTGGAATGAGTAAATTTCTCAATATAAACACTAAGTTCTTTTATGGACTTGCAATGTTCCCATTTTTATTGAATGTAAAAAAGAATAGATTTAATATATTAATATTTTTAGCAGTTAATTTACTTAGTGCATTGTATTTATATAATGAAAGT…
FSDG_00228[1397735-1399147]	sTSB_overnight	-0.164579	0.519734	NA	hypothetical protein	NA	03_eggnog_v5_bacteria:2ZAZU.faa.final_tree.fa	OuterMembrane	9.49	ATGAAAAAGATTTTATTTATTATTCTTTGCCTTTTTTTAATTTCTTGTAGTAATTTATATAAGGCAAACAAGGCATATGAAAGAGGAGATTATGTTCAAAATGTAGAATTAACTTTTAAATATTTTGATGAAAAGCCTGAAAATTTTAAAAAATTAAAAGAAAAGAAAAAAATTGAAATTAATAATAAGTTCTCAAATATTTTTGAATATTATAAAAAACTTAAAAATAGTGAAAAATTAACAGATAGAAATCAAGCTAATGTAGAACTTTTTCAAATATATATTGCTTCTGATAACAGTGAGTATTCAAGAGAATTTCAAGCACAAAAAGATTTCTTAACTTCTAATAATATAAAAGATATTTTTAATTTAGCTTTAAAGACTAACAAAGAACTCTTT…
FSDG_00229[1396145-1397611]	sTSB_overnight	-0.441688	0.30533	guaB	Inosine-5'-monophosphate dehydrogenase	COG:COG0516	UniProtKB:P21879	Cytoplasmic	9.97	ATGATGAATGGAAAAATTGTAAAAGAAGGAATAACCTTTGATGATGTTCTATTAATACCTGCAAAATCTAATGTACTTCCCAATGAAGTCAGTTTAAAAACAAGGCTTACAAAAAAAATCACATTAAATTTACCAATTTTAAGTGCTGCTATGGATACAGTTACTGAATCAGACTTAGCAATAGCTCTTGCAAGACAAGGAGGAATAGGTTTTATTCATAAAAATATGTCTATTGAAGAACAAGCAGCTGAGGTTGACAGAGTAAAAAGATCAGAAAGTGGTATGATAACAAATCCTATAACACTTAATAAAGATAGTAGAGTTTTCCAAGCAGAAGAATTAATGAGTAGATATAAAATTTCAGGTTTACCTGTAATAGAAGATGACGGAAAATTAATA…
FSDG_00230[1395359-1396126]	sTSB_overnight	-0.303025	0.117763	NA	MORN repeat variant	NA	02_Pfam_A_v33_1:PF07661.14	Unknown	2	ATGAAAAATATTAATAAGTTTATGATTTTAGTAGGGATATTACTTAATTTTTCAGTAGTAAATGCCGAAGTAAAGGAAATTGAATCACTTGATCAAATTTCAAATGAAATAGTAGGAGGGAAAACAGATAAAAAAGTAAATAAAGAAACTAAAAAAGAAGTTGTTAAAAATGAAGTTGAAAAAACTTCAAAAACTAATGAAAGCATTGCAGATATCCCAGAAGAAAGTGCAACAAGAACAGTTGATAAAAATTCAATAGTTGATATCTATGAAAGAAAAATGAAAGATAAGATAGCATACAAAGAAGGTTCAAATACACCTTTCACAGGAGTATTTGGAGTTGTAATTGATGATAAAATTGAATCTTATGAAGAATATAAAAATGGACTTTTAGACGGA…
FSDG_00231[1394935-1395240]	sTSB_overnight	-0.565582	0.278917	NA	hypothetical protein	NA	03_eggnog_v5_bacteria:30I98.faa.final_tree.fa	Cytoplasmic	8.96	ATGAAAAAATATGATAAGGTGCATTCATATAATCTTTATCAAAAAGTAAAATCTAATAAAATTTTATCTTCACAGGAGATCTATTTAAAATTGGCACTTTTACATGACAGTGGAAAAGGTAAGGCTGGACTTTTTAGAAGAATAAAAAAAGTTTTAATTGGAGATAAGATTTTAGAAAAACATCCAGAGATAGCTTTTGAAAAATTAAAAAATATTAATTTTGAATTAGCAGAACTGTGTTTACGACATCATAATAAAGATGTAAATGAAAAGATGAAAATTTTTCAAGAATTAGATGATAAATAA
FSDG_00232[1394171-1394848]	Aspirin_2.5mM_overnight	0.0923108	0.677894	NA	SMI1 / KNR4 family (SUKH-1)	NA	02_Pfam_A_v33_1:PF09346.11	Cytoplasmic	8.96	ATGACTGAATTTAATTGGAATAATTTTATTAATGAACTTAAAAAATTTCAAAAAGGAATAGAAAATATCGGAGGCCATATTAGAGAAACTAAAATTGAAGCTCCTGCAAAGGAAGAAGAAATTTTAGAAGTTGAAAAAAAGTTAGGTTATAGTTTACCAAAAGATTTTAGAGATGTACTTTTAAATTATTCGTCACATTTTGAATATTTTTGGTCTACCTATAAAGATTCTGAAGAAGAACAGATAGAATTTCCAGAAAAATTTTGTGCTATATTTGCAGGAAATTTACATTGGGGACTGGATTTATTATTAGATTTTGAAAAAAGTAGAAAAGATTGGGTAGATGTTTGTTTCCCTGATTATAATAATGAATATGATAAAGTTTGGCATAACAAATTA…
FSDG_00233[1393482-1394162]	sTSB_overnight	-0.379371	0.219576	ung	Uracil-DNA glycosylase	COG:COG0692	UniProtKB:P39615	Cytoplasmic	9.26	ATGTCAAAAATTAATAATGACTGGAAAGAGATTTTAGAAGAGGAATTTCAAAAAGATTATTTTGTGAAATTAAAAGCTATTCTTGAAGAGGAGTATAAGAACTACACTGTTTATCCACCTAAAAAAGATATACTAAATGCTTTTTTTCTCACTCCTTATTCAGAAGTAAAAGTTGTACTTTTAGGGCAAGACCCTTATCATCAAAAAGGACAAGCACATGGACTTGCATTTTCTGTAAATTATGGAATAAAAACCCCTCCATCACTTGTAAATATGTATAAAGAATTACATGATGATTTAGGTTTGTACATTCCAAATAATGGTTTTCTTGAAAAATGGGCAAAACAAGGAGTATTACTTTTAAATACTACCTTAACAGTTAGAGATAGTCAGGCTAAT…
FSDG_00234[1392025-1393482]	sTSB_overnight	-0.581866	0.283458	murE	UDP-N-acetylmuramoyl-L-alanyl-D-glutamate--2%2C6-diaminopimelate ligase	COG:COG0769	UniProtKB:Q819Q0	Cytoplasmic	9.97	ATGAATATTTTTTCAGGGATAGAATATAAAATTTTAAAAGATGTAAACTTGGATAGAAAGTATAATGGTATTGAGTATGATTCAAGAAAAATAAAAGAAAATTATATATTTGTTGCATTTGAAGGGGCTAATGTTGATGGTCACGACTATATAGATAGTGCTGTAAAAAATGGAGCAACTTGTATTATAGTTAGTAAAGAAGTTGAAATGAAACATAATGTTAGTTATGTTTTAATTGAAGAAATAAGACATAAACTTGGCTATATTGCTTCAAATTTCTATGAATGGCCTCAAAGAAAATTAAAGATTATAGGTGTTACAGGAACAAATGGTAAGACTTCATCAACTTATATGATAGAGAAATTGATGGGAGATATCCCTGTAACTCGTATAGGTACA…
FSDG_00235[1391199-1392035]	Aspirin_2.5mM_overnight	0.327807	0.101312	kdsA	2-dehydro-3-deoxyphosphooctonate aldolase	COG:COG2877	UniProtKB:O66496	Cytoplasmic	9.97	ATGTTAATTAGTGATGTAAATAAAGTAAAAGTTGGAAATATTGTATTTGGTGGAAAGAAAAGATTTGTTTTAATTGCAGGACCTTGTGTTATGGAATCTCAAGAGTTAATGGATGAAGTTGCAGGAGGAATAAAAGAAATCTGTGATAGATTAGGCATTGAATATATCTTTAAGGCTTCTTTTGATAAAGCTAATCGTTCTTCTATATATTCATATAGAGGACCAGGATTAGAAAAAGGAATGAAAATGCTTGCTAAAACAAAAGAAAAATTTAATGTTCCTGTTATTACAGATGTACATGAAGCTTGGCAATGTAAAGAAGTAGCAAAAGTAGCAGATATTTTACAAATACCAGCATTTTTATGTAGACAAACAGATTTATTAATAGCAGCAGCTGAA…
FSDG_00236[1389424-1391052]	sTSB_overnight	-1.56055	0.00231281	mleS	Malolactic enzyme	COG:COG0281	UniProtKB:F9UMS6	Cytoplasmic	9.97	ATGGCAAAAAAATCTTATGAAGTGTTAAATGACCCGTTTTTAAACAAAGGAACAGCTTTCACAAAGGAAGAAAGAAAAGAATTAGAGTTAATTGGTTTATTGCCACCTCAAATTCAAACAATTGAAGAACAAGCAGAACAAGTATATGCACAATATAAAAGTAAGGAACCTTTAATTAATAAAAGAAGATTTTTAATGGAAATTTTTGATACAAACAGAACTTTATTTTATTATTTATTCAGTCAACATGTGGTTGAATTTATGCCTATAGTATATGACCCTGTTATAGCAGAAAACATTGAAAATTATAGTGAATTATATGTAAATCCTCAAAATGCTGTATATTTATCAATAGACTCTCCTGAAACAATAGAAGAATCTTTAAAAAATGCAACAAAA…
FSDG_00237[1388434-1389399]	sTSB_overnight	-1.32783	0.00837905	NA	Membrane transport protein	NA	02_Pfam_A_v33_1:PF03547.19	CytoplasmicMembrane	10	ATGGAAGCATTTATAACATCAATAGGAAGTATATTATCCATAGTTTTACTGATAGCATTAGGATATATATTAAAAGAAAAAAATTGGTTTAGTGATAGTTTTAGTGGAAATATATCTAAACTGATTATGAATATTGCTTTACCAGCCTCTATTTTCGTATCTGTTTTGAAGTATTTGACATTAAAATCTTTATTATCTTTAACAGGAGCTTTAGTTTATACATTTTTATCTGTAATAATTGGTTATATTTTTGCATACATACTTGTAAAAATTTTAAATGTTCCAGTTGGAAGAAAAGGGACTTTTATAAATACTGTTGTCAATGCAAATACAATTTTTATAGGACTACCATTAAATATTGCCTTATTTGGAAATGAAAGTTTACCATATTTTTTAGTT…
FSDG_00238[1387811-1388338]	sTSB_overnight	-1.12711	0.00284377	NA	Nitroreductase family protein	NA	02_Pfam_A_v33_1:PF00881.25	Cytoplasmic	8.96	ATGGATGAAGTTTTAAAAGTAATAAAAGAAAGAAGAAGTATAAGAAAATTTAAAAGTGGTATGCTACCAAAAGAAATTATTGATAAGGTTATTGAAAGTGGACTTTATGCTGTAAGTGGAAAAGGACAACAATCTCCTATTATTATTTCTGTAACCAATAAAGAACTTCGTGATAAATTATCTAAGATGAATTGTAAAATTGGAGGTTGGAAGGAAGATTTTGATCCATTTTATAATGCACCTGTTGTATTAATAGTATTAGCTCCAAAAGATTGGGCAACTTATATATATGATGGAAGTCTTGTTATTGGAAATATGATGTTGGCAGCACATTCATTAAATATTGGAAGTTGTTGGATACATAGAGCAAAACAAGAATTTGAAAGTGAAGAGGGAAAA…
FSDG_00239[1386868-1387734]	sTSB_overnight	-0.465419	0.390301	NA	hypothetical protein	NA	02_Pfam_A_v33_1:PF09234.11	Cytoplasmic	8.96	ATGGATTTTAAAAAAATTATAACAGAAATGTTAGATAATCTTAAAAAGAATGAAATTACTCTTTCTACTGAATTTAATAATAGTTCTGAAATAGTTGATAAAAGTAAGATTGGAGGTAGACCTTATCTTCCAAAAGATTTTATTTGGCCTTATTATCAAGAATTACCTTTATCTTTTTTAGCTCAAATTAATTTAGAAGAAGTAAGTTCACTAGATAAAGATAAATTACTTCCAAATAGTGGAATTCTATATTTTTTCTATGAATTAGAAACACAAGAATGGGGTTATAATCCCCAAAATAAAGGTTGTGCTAAGGTTTTTTATTTTAAAAATACTACAAACTTTACACTAATTAACTTTCCAGAAGATATGGAAGATTATTATAAAATTCCAGAATTT…
FSDG_00240[1386239-1386745]	Aspirin_2.5mM_overnight	0.0369402	0.934583	NA	hypothetical protein	NA	03_eggnog_v5_bacteria:2Z983.faa.final_tree.fa	Unknown	2	ATGAGAGAATACAATTTTAAGGCAAGTGATAATAATGGAGAAATGTTAATGGGATTGAGTTTTCCTTTTTCATTTATGGGAATAGCAGGCTTAATTTTAATACTAAGGTTATACTTATTTCCAAAAATAAAATTTTTAGATTATGTAAATAATCCCTATTTAGAAATGTTAACAATAATTTTCCCAGCATTAGCAATAACATCTTATATAATGAAAATTGTAAAAAAATATGCAATAAAAAATTATCATATATATGAAGATAGAGATATATTGAAAATAGAAAATGATAGTAAAATAATAGAATTGAGTTACAATGCCATAAGAGATGTGAAATTGACTAAAAAGGAAAAGGGTATGGCTAAGTGTTATAAACTTATTATAAAAACAAACAGAAAAAAT…
FSDG_00241[1385279-1386199]	sTSB_overnight	-0.627447	0.0254071	cysK1	O-acetylserine sulfhydrylase	COG:COG0031	UniProtKB:P9WP55	Cytoplasmic	9.97	ATGTTAGTAAATTCTGTTATTGATTTAATTGGGAACACACCATTAGTAAAAATTAATAATATTGATACTTTTGGGAATGAAATTTATATAAAGTTGGAAGGTTCAAATCCTGGTAGAAGTACAAAAGACAGAATTGCCTTAAAAATGATTGAAGAAGGTGAAAAAGCTGGTTTAATTGATAAAGATACTGTTATTATGGAAGCAACAAGTGGAAACACTGGTATTGGACTTGCTATGATATGTGCAGTTAAAAACTATAAATTAAAAATTGTTATGCCTGACACTATGAGTGTTGAAAGAATACAACTTATGAGAGCTTATGGAACTGAGGTTATTTTAACTGATGGTTCTCTTGGAATGAAAGCTTGTTTAGAAAAATTAGAAGAACTTAAAAAGAAA…
FSDG_00242[1384531-1384986]	sTSB_overnight	-0.296966	0.633768	NA	hypothetical protein	NA	03_eggnog_v5_bacteria:2ZCKM.faa.final_tree.fa	Cytoplasmic	8.96	ATGTCTGTACTTTACATTAAAATTTTGAGTGATTATTATCATCATATTGTAGGAGATTTAGAAGAAAGTAGAAAAAATTTTTTGGAAAAATTTTATAGCTATCTTTTAGAAAAAGATGAATATGGTTATGCTCCAATTTTTGAAGGAGAACTAGAAAGAATAGATTATCTTTTAAAACAAATTTCACTTGAAGCTAAAGGAATGAGTTTAGATGAATTTTTTAAACTAATGTCTTGGTATGACGAAGATGCTTGGGCTAATGGAGAAATTTTTGAATATTTTTTACATCACAAAAAAGAAAAAGAAATTAAATTGATAACTGATATTCATTCTTTAAATGAAAAAGAATTACAATTTATTAAAGACTTAGATAATTTTTTAAATAATAAAGGTAAAATT…
FSDG_00243[1383728-1384330]	sTSB_overnight	-0.0212788	0.441565	NA	hypothetical protein	NA	02_Pfam_A_v33_1:PF04286.13	Unknown	2	ATGAAACAGTTGTTAATAATGATTTTTATATCAGCTACAATAGGTTGGATAACAAACTGGGTTGCTATAAAAATGTTATTTAGACCACATAAAGAAATAAATTTTGGCTTATTTAAAATACAAGGTTTAATTCCTAAAAGAAGAGCAGAAATAGGAAGTGGAATTGCAAATATTATTCAAAATGAGTTAATCTCTGTAAAAGATGTTATTTCAAATATTGATAGAGAAGAATTTTCAAAAAGATTAGATAGTTCAATTGATAAAGTATTAGAAAAGAATTTAAAAGCAAAAGTAAAAGAAAAATTTCCTGTTTTGCAAATGTTCTTTACAGATAGAATGGCAAAAGATGTTAGTAATACTATAAAAGATATTATTATGGAAAACCAAGAAAAAATATTT…
FSDG_00244[1382502-1383500]	Aspirin_2.5mM_overnight	0.435504	0.455386	ruvB	Holliday junction ATP-dependent DNA helicase RuvB	COG:COG2255	UniProtKB:O32055	Cytoplasmic	9.97	GTGGAAAGAATTATAAGTGAACTTGAAATGCCTAATGAGGTTGAAATTCAGAAATCATTAAGGCCTAAAAGTTTTGATGAATATATAGGACAAGAAAATTTAAAAGAAAAAATGAGCATTTCAATAAAAGCTGCCCAAAAAAGAAATATGGTGGTAGATCATATTTTACTTTATGGACCACCTGGATTAGGAAAAACAACCTTAGCAGGTGTTATTGCAAATGAAATGAAAGCAAATTTAAAAATAACATCAGGACCTATACTTGAAAAAGCAGGAGATTTAGCAGCAATTTTAACTTCATTAGAAGAGAATGATATTTTATTTATAGATGAAATACATAGACTTAACAGTACAGTAGAAGAAATTTTATATCCTGCTATGGAAGATGGAGAACTTGAT…
FSDG_00245[1382074-1382505]	Aspirin_2.5mM_overnight	0.521442	0.969595	iscR	HTH-type transcriptional regulator IscR	COG:COG1959	UniProtKB:P0AGK8	Cytoplasmic	8.96	ATGAAAGTGAACACAAAAGTTAGATATGGATTGAAAGCACTGGCATATATTGCTGAAAATTCTACTGATAAAAAATTAGTTAGAATTAAAGAAATATCTGAGGATCAAGACATATCAGTTCAATATTTGGAGCAGATACTTTTTAAATTAAAAAATGAAAATATTATTGAGGGAAAAAGAGGTCCAACAGGAGGATATAAATTAGCAATAAAACCAGAAGAAATAGATTTATATATGATTTATAGAATCCTAGATGATGAAGAAAAGGTTATAGATTGTAATGAGATGGGAGAGGGTAAAGTACATAATTGTAGTGAAGCAGGTTGTGGAGATACTTGTATTTGGAGCAAACTTGACAATGCTATGACAAAAATTTTATCTGAAACATCTTTACAAGAT…
FSDG_00246[1381363-1382070]	Aspirin_2.5mM_overnight	0.513364	0.286565	rsmE	Ribosomal RNA small subunit methyltransferase E	COG:COG1385	UniProtKB:P54461	Cytoplasmic	8.96	TTGTTAAGTGTTGTTGTAACAGAAGTTTATAATGATTATATTTTAGTTGTTGAAGCAAGTGATATAAATCACATAAAAAATGTTTTTAGAAAAGTAAAAGGAGATAGAATTAGGGCTGTTGATGGAACTAATGAGTATCTTTGTGAAATAGAAAAAATTGATGAGAAAGAAATTAAACTAAAAATTTTAGAAAAAATAGAAGATAATTTTTCCTTAGATATTGAAGTAGATGCTGGTATTTCAATATTAAAGGGAGATAAGATGGATTTGACTATTCAAAAATTAACTGAATTAGGAATAAACAAAATCATTCCAATCTCAGTCAAAAGATGTATAGTGAAATTAGATAAGAAAAAAGATAGGTGGGGTACAATTTCAAAAGAAGCACTAAAACAATGT…
FSDG_00247[1380069-1381376]	Aspirin_2.5mM_overnight	0.619572	0.158947	mtaB	Threonylcarbamoyladenosine tRNA methylthiotransferase MtaB	COG:COG0621	UniProtKB:P54462	Cytoplasmic	9.97	ATGAGTTTCTCTAAAAAGGTTGCTTTTCATACCTTAGGCTGTAAGGTCAATCAATATGAGACAGAAAGTATAAAAAATCAACTTATTAAAAGAGGATATGAAGAAGTTCCTTTTGAAGATAAATCAGACATATATATAATAAATTCTTGTACTGTTACAAGTATAGCAGATAGAAAAACTAGAAATATGTTAAGAAGGGCAAAAAAAATAAATCCAAATGCTAAGGTTATAGTTACAGGTTGCTATGCACAGACAAACAGTAGAGAAATTTTAGAGATAGAAGATGTAGATTTTGTTATAGATAACAAAAATAAAAGTAATATAGTGAATTTTGTTGGAGCTATTGAAGATATAAGTTTTGAAAGAGAAAAAAATGGAAATATCTTCCAAGAGAAAGAG…
FSDG_00248[1379083-1380066]	Aspirin_2.5mM_overnight	0.0182358	0.87921	NA	LytR cell envelope-related transcriptional attenuator	NA	02_Pfam_A_v33_1:PF13399.7	Cytoplasmic	8.96	ATGGCAACCAAAAAGAAAAAGAAGAAAAAAGGGCGTGCACCTGTACTTGTAATAGTTCTAGCTGTAATTTTATCAATTCTTCTATATTTTAATTTTAGAGGAAATAATATAAAATTATCTAAGGATGAAAGGGTATTGATTATAGGGAAACAAAATTTATATGCTGTGTATGAAGATAAATTAGCAGTAAAAATCCCTTTTGAACTTTATATTGATAGTGAAGAAACTGTGGAAGATTTGGTAGATAGCCAAAACTATGAAAATGTTTTAGAAAAGATAAATTCTATTGTGCCTGAAAAACTTACTAGATATACAGTTATAAAAAGTGGAGAAATAAAACTAGATGTAGAAAATGCAAGAAATATTCCTGAAACAAATATAGGAGATAGAAGATATATA…
FSDG_00249[1378650-1379072]	Aspirin_2.5mM_overnight	0.109568	0.781459	NA	hypothetical protein	NA	03_eggnog_v5_bacteria:30IDJ.faa.final_tree.fa	CytoplasmicMembrane	10	ATGACAGTGATTATAATATCTTTAATTTTAATTTTTATAGGAAATAGTCTACCATTAGATGGAGTTTTAATGGGAATAATTTTACCATTTATAACTTTTATAATTGGAAAGAGGAGAAGTTTATTTTTTGTCTTTTTAGCTTGGATTTTATTTTCTTTACAAACAGATAAGTATTCATTTAATCTTTTAGTGATGTCGCTATTTGCTTTTTTAAATTTTTTATTATTTTGTTATGTAGAATATGATAGAAAAAGTATTTTTTATCTAGTTCCATTGGATATATGTTTTTATTTATTAACAGTTTATAAAAGTTTTTTTATTGGGATTGATATAGAATACTTAATAATAAATATAGTTAGTTTTTTCATTTTAAATTATTTTTATACTAGTAGAAAGAAC…
FSDG_00250[1376687-1378660]	Aspirin_2.5mM_overnight	0.207891	0.622539	mrdA	Peptidoglycan D%2CD-transpeptidase MrdA	COG:COG0768	UniProtKB:P0AD65	CytoplasmicMembrane	7.88	ATGAAGCTTAATAGATACAAAAATAATGATGTAATACTAGGAGATAAAAGAAATGTTAGGGAAATAATTTTTAAAATAATAGTTTTTTTATGTTTTTTAACACTTTTTTTAAGATTATTATATCTTCAAGTTTTACAAGGAAATGAATTTTCTCATTTAGCAGAAAGAAATCAGTATAAGTTAGTAAAAATAGACTCACCCAGAGGAAAGATTTTTGACTCTAAAAATAGATTAGTTGTAACAAATGGAACAGGTTACAGACTTATCTACTCTTTGGGTAGAGAAGAAAATAAAGAATATATAAAAGAAATTGCAAAATTGACAGATAAAACAGAAGAAGTTGTTGCAAAAAGAATTAAGTATGGAGAAATATTTCCATATACGAAAGATAATGTACTT…
FSDG_00251[1374844-1376739]	Aspirin_2.5mM_overnight	0.580181	0.0750656	rnjA	Ribonuclease J1	COG:COG0595	UniProtKB:Q45493	Cytoplasmic	8.96	ATGAAGAAAGAGAAACAGGGGAAACAAACACAGTTGAGGAACAACAAAATTAGTATTCGTGATAAAATAATGAGTATTAAAGATGATGTTTTAAATTTAAAAAGTAAAAAAGTTAAAAATAAAGTAGTTAAAAAAGTAACTGAAAAAGAAAAAAAGAAAAAAGAAGAAATACAAAAAGTTGAAGTGATTCAAAATAATGCCAAAAAAACGAAAACTTCAAAAAAAGATTTGGATAAAATGTATGTTATTCCACTAGGTGGTTTAGAAGAAGTTGGGAAAAACTGTACTATAATTCAGTATAAAGATGAAATAATTATTGTAGATGCAGGAGCAATATTTCCAGATGAAAATTTACCTGGTATAGATTTGGTGATTCCAGACTATACTTTTTTGGAAAAT…
FSDG_00252[1374268-1374567]	Aspirin_2.5mM_overnight	0.00252004	0.485849	yhbY	RNA-binding protein YhbY	COG:COG1534	UniProtKB:P0AGK4	Unknown	2	ATGAATAGTAAAAAAAGAGCTTTTTTAAAAAAGAAAGCACATAATTTAGAGCCTATTGTTAGAATAGGTAAAGATGGATTAAATCAAAATATAGTACAAAGTATACTTGATGCAATAGCTTCAAGAGAACTTATAAAAGTTAAAATTTTACAAAATTGTGAGGAAGAAAAAACTATAATTTATTCAAAATTAATGGACATTAAAGATTTTGAAGTAGTAGGAATGATAGGAAGAACTATAATTATTTTTAAAGAAAATAAAGAAAATCCAACAATATCATTAGAATGGAAAAATATATAA
FSDG_00253[1372452-1374254]	Aspirin_2.5mM_overnight	0.300406	0.293011	dxs_1	1-deoxy-D-xylulose-5-phosphate synthase	COG:COG1154	UniProtKB:P77488	Cytoplasmic	9.97	ATGAATGGGAAACTTACAAAAAAATGTGAAGAAATTAGAAAAAGATTAATAGAAGTTGTAAGTAAGAATGGAGGACATCTAGGTTCAAACCTTGGTGTTGTTGAATTGACAGTTTGTTTAGATGAAGTTTTTAATTTTAAAGAAGATATTGTCCTCTTTGATGTTGGTCATCAAGCCTATGTATATAAGATATTAACTGATAGGGCAGAAAAATTTGATACTATTAGAACGAGAAAGGGCATTTCACCTTTTCTTGACCCAAGTGAAAGTAAGTATGATCACTTTATATCAGGACATGCAGGAACAGCACTTCCAGCAGCAGTCGGTTTTGCAATAGCAAATCCAGATAAAAAAGTTATTGTAGTTGTTGGAGATGCTTCCATATCAAATGGACATTCA…
FSDG_00254[1371644-1372468]	sTSB_overnight	-0.0853407	0.865695	NA	hypothetical protein	NA	04_eggnog_v5_archaea:arCOG01861.faa.final_tree.fa	Cytoplasmic	8.96	ATGGTAGAAAAAAATAGTAAGTCTAAAAAATTTATTGATAGCCTTTTAAATTTTCAAGATATAAAAGATCTTGAATTATGTGATGATCAGGGTGTGAAAGTCTCAACTCATACCTATGATGTGTTAAATATTTCAATTAATAAAATAAAAGAAAAGTATGTTAAATTAAAAATTGCTTCACAAAATGTTGATTTTTTTGCTATTACAGTTGGGATAATAATGCATGATATAAGTAAGTCAAGTATTAAAAGAAATGAGGAAAATCTTTCTCATTCCCAAATGATGATACAAAATCCAGAATATATAATATCTGAGGTTTATGAGGTCTTAGATTTAATAGAAAAGCATCTAGGATACACATTAATAAAAGAAGTTAGAGAAAATATAGCACATATAGTT…
FSDG_00255[1370860-1371666]	Aspirin_2.5mM_overnight	0.288474	0.247607	tlyA	Hemolysin A	COG:COG1189	UniProtKB:Q06803	Cytoplasmic	8.96	ATGAGATTAGATCAATATTTAGTTGAAAATGAATATTTTGAAGATTTAGAAAAAGCAAAAAGACAGATTATGGTAGGTAATATTATAGTCAATGAACAAAAGATAGATAAACCAGGAGAAATAATTTCACTTAATAAAATAAAGTCTATTAGAATAAAAGAAAAAGATATTCCTTATGTGAGCCGTGGAGGATTAAAGTTAGAAAAAGCTATAAAAATTTTTAATTTAGATTTTAAAGATAAAATAGTTTTAGATATAGGAGCTTCCACTGGTGGTTTTACAGATTGTTCATTACAAAATGGTGCAAAGTTTGTTTATGCTGTTGATGTTGGAACTAATCAACTTGACTGGAAGTTAAGAAATGATAGTAGGGTTAGAAGTATAGAGAATAAACATATC…
FSDG_00256[1369525-1370844]	sTSB_overnight	-0.0367069	0.991535	NA	Peptidase family S41	NA	02_Pfam_A_v33_1:PF03572.19	CytoplasmicMembrane	9.99	GTGAAAGTAACTTTAAAAAAAGCAGCTGCAATTTTAATGATTGTAATTTCAAGTCTATCTTTTACAGAAGACGATAGAAGAGGATTTTTATCTAATATGAGAGAGCTAAAAGAAATATCCGATATTATGGATGTTATCCAAGACACTTATGTTGAAAATGCAAATGCACAAAAAAATAAAGAAGAAAAGAATAAAAATTCTATACGAAAAAATACAGGTGTTACAAAGAAATCATTAATGCAAGGGGCATTAAGAGGAATGTTAGAATCGTTAGATGACCCCCATTCTGTATATTTTACAAAAGAAGAAATGAGAAGTTTTCAAGAAGATATAAAAGGAAAGTATGTTGGAGTTGGAATGGTTATCCAAAAGAAAGTAGGAGAACCATTGACAGTAGTT…
FSDG_00257[1368807-1369514]	sTSB_overnight	-0.118972	0.560741	rsmI	Ribosomal RNA small subunit methyltransferase I	COG:COG0313	UniProtKB:P67087	Cytoplasmic	8.96	ATGTTATACATAGTTGCAACACCAATAGGAAATTTAGAGGATATGACTTTTAGAGCAATAAGGATACTAAAAGAAGTTGACTATATTTTTGCAGAAGATACAAGGGTAACAAAAAAATTATTGGATCATTATGAAATTAAAAATACAGTATATAGATATGATGAACATACAAAACAACATCAAGTAGCAAATATTATTAATCTTTTAAAAGAAGAAAAAAATATTGCTTTGGTTACTGATGCTGGGACACCTTGTATATCTGATCCTGGTTATGAAGTTGTTGATGAAGCACATAAAAATAATATAAAGGTTGTTGCAATTCCTGGTGCAAGTGCATTAACTGCATCAGCTTCTATTGCTGGTATAAGTATGAGACGATTTTGCTTTGAGGGTTTTCTT…
FSDG_00258[1367957-1368826]	sTSB_overnight	-0.0288062	0.957406	rbgA	Ribosome biogenesis GTPase A	COG:COG1161	UniProtKB:O31743	Cytoplasmic	8.96	ATGTCAATGACACAGATTAACTGGTATCCTGGGCATATGAAAAAAACTAAAGATTTAATTGAAGAAAATTTAAAACTTATTGATGTGGTTTTAGAAATTGTTGATGCAAGGATACCTTTATCAAGTAAAAATCCTAATATAGCAAGTTTGAGTAAAAATAAAAAGAGGATAATTGTTTTAAATAAATCAGATTTAGTTTCAAAACAGGAACTAGATAAATGGAAAAAGTACTTTAAAGAACAAGATTTTGCTGATGAAGTAGTTGAGATGAGTGCAGAAACAGGTTACAATGTAAAAAAACTTTATGAGGCAATAGAATTTGTTTCAAAAGAGAGAAAAGAAAAATTATTAAAAAAAGGTTTAAAAAAAGTCAGTACAAGAATAATTGTTTTAGGTATT…
FSDG_00259[1367168-1367944]	Aspirin_2.5mM_overnight	0.25035	0.433453	nadE	NH(3)-dependent NAD(+) synthetase	COG:COG0171	UniProtKB:Q9PPB0	Cytoplasmic	9.97	ATGAATAAATTAGATTTGAATTTAAAAGAAGTTCATAATGAATTAGTTGAATTTTTAAGAGAAAATTTTAAAAAAGCAGGTTTTTCAAAAGCTGTATTAGGTTTATCAGGTGGTATAGACTCAGCACTTGTTGCTTATCTATTAAGAGATGCTTTAGGAAAAGAAAATGTACTTGCTATTATGATGCCATATAAATCATCAAATCCAGATAGCTTAAATCATGCAAAATTAGTGGTAGAAGATTTAAAAATAAATTCTAAGACTATTGAAATAACTGATATGATAGATGCTTACTTTAAAAATGAAAAGGAAGCTACATCTTTAAGAATGGGAAATAAAATGGCAAGGGAAAGAATGTCAATATTATTTGATTATTCTTCAAAGGAAAATGCCTTAGTT…
FSDG_00260[1366793-1367161]	sTSB_overnight	-0.143733	0.483109	NA	hypothetical protein	NA	03_eggnog_v5_bacteria:3059E.faa.final_tree.fa	CytoplasmicMembrane	9.82	ATGAAAAATCAATTAAAGGAAGATTTGAATGACTTTCTTAAAGAAAAAGAAGAATTGAGAGAAGTTATTGGAAAAATAGGTGGAAATAATAATCCCCAAGCAAAAATAGTAACAACACTTTTTGTTGGTATAGTTTTAGTGATTTTTGTAGCAGGAATAGTTTTAAAACAACTTTCTCCAATGACAACACTTCTACTTTTGATTTTAATACTTGGTTTCAAAATAATTTGGATGCAACAACAAACTCAAAAGTCAATGCATTTTCAATTTTGGATATTAAATTCTATTGAAATTAGAATCAATGAATTAGATAAAAAACAGAAAAAATTAGAAAAAATGATAGGAGAATTAGAAAATAAAAAAGAATAG
FSDG_00261[1365671-1366723]	Aspirin_2.5mM_overnight	0.979686	0.157638	dinB	DNA polymerase IV	COG:COG0389	UniProtKB:Q47155	Cytoplasmic	9.97	ATGGAAAAAATAATAATGCACTATGATATGGATGCTTTCTATGCTTCTATTGAAATCAACAGAAATCCTAAGTTAAAAAATAAACCTCTTGTTGTTGGAGAAAATATTGTTACAACTGCCAGTTATGAAGCTAGAAAATTTGGTATTCATTCAGCAATGAAAGTTTCTGATGCAAGACTCCTTTGCCCTAAACTTATTGTAATTCCCGTTGATAAAACTGAATATATCCGAATTTCTAATGAAATCCATAATTTAATTTTTAAAATCACAAATAAAGTTGAATTTGTTGCGACAGATGAGGGGTATATTGATTTAACTGATATTATAAAACCAGAAAATAAAAAGAATTTTGCTGTAAAATTTAAACAGAGAATAAAGGAATTAACTAATCTAACTTGT…
FSDG_00262[1364236-1365504]	sTSB_overnight	-0.569295	0.212906	NA	AAA domain%2C putative AbiEii toxin%2C Type IV TA system	NA	02_Pfam_A_v33_1:PF13304.7	Cytoplasmic	8.96	ATGTTATTACAATTTTATTTCTCAAATTATAGGTCGTTTGAAGGTGAAGGAATTTTGGATATGAGAGCAAGTGGAAGCAATGAGTTATCTTCACATATCAGAAATACTCTTAATGAAAGGGTTTTACCTGTAACAGCTATTTATGGTGCAAATGCAAGTGGAAAATCATCTGTATTTAGAGCTTTTTTATTTATGAGACATTTAGTTATTTTTTCTTTAGCATTTTCAGAGGTGGAAAAAGAAAAGCTATTTAATAAATTAAAAATAGAACCTTTTAAGTTTAGTGGAAATAGAGAAAAACCAAGTGAATTTGAGATTAATTATATAAATAAAAGAGATGGAAAAGAAATATATTATAGTTATGGTTTTAAAATAGATAATTCAGGTATTTTAGAGGAA…
FSDG_00263[1363591-1364232]	sTSB_overnight	-0.820784	0.0441549	NA	RloB-like protein	NA	02_Pfam_A_v33_1:PF13707.7	Cytoplasmic	8.96	TTGAAAAGAGCTAATAGATTAACTACAAAACGTAGCGAAAGAAAAAAAGTACCTTTAAAGGCAGGAGCATATTTAATAATTACTGATGCAGAGAAAACTGAAAAAAATTATTTTGAAGGAATAAAAGACAGTATTCCAGATAGTTTAAAAAATGATTTACAAATAAAAATATATTCTAATAAAGCTTTATCAAAAATTATTGATTTTGCAGCTGAACAAAGAAATAAAGATGAAAGATTTAGGGATATATGGCTTGTATTTGATAGAGATGAAGTTAAAAATTTTAATGAATTAATAGAGAAAGCAAAAAAAGCTAAGATGAATGTAGGGTGGTCTAATCCTTGTTTTGAAATTTGGTTAATGTCTTATTTTAAAAATCTTGAAAATATAGATGATTCT…
FSDG_00264[1363381-1363560]	sTSB_overnight	-1.5125	0.304564	NA	hypothetical protein	NA	NA	NA	NA	ATGAATTGGAATGAAAAAATATGGAATTTTTTAACAAATATTTCTACAATAATGACAATAATTTCTTTTATATTAGGTTTTTTTTCTGGGAAAAAATATGAAAAATACTTAAAAAAAAATGTAAAGACAACAAAAAAAGTTACTAATTTTTTTAGTAACCATAATAATACTAATCAATAA
FSDG_00265[1360653-1363364]	sTSB_overnight	-1.33536	0.243931	NA	hypothetical protein	NA	Prodigal:002006	Unknown	5.48	ATGAATAAAATTATAAATATTTTAAAATCTATTAATATTTTTTCATTTGGTAATAAAACATATCAAAATATTAGTTCAGAAGATTCTAAAATTTTATTAAATTTTAATTTAAATAGTTATGGAGAGTCTTGGGAGAATTTAAAATTTAAAAAAGCTATTGATAATTTAAAAAATTTAAAACCAAAAATAGAAGAAAGAAAAAATAAATTAGATATTTTATTATATGAGGCAAGACTTTATTATAGTATTGAAGATAATAGTAAAGGAGACAGTATACTTTCATATATAGAAAAAGAATTTAAAGAAGAACTTAGAAAATCAGCAAATTATTTTGAATTAAAATTTTTTCAAGAGCCAGAAAATACAAAAATAAAAGAAATTCTGAAAAATGAATTTGGA…
FSDG_00266[1360267-1360539]	Aspirin_2.5mM_overnight	1.36772	0.0424065	NA	hypothetical protein	NA	03_eggnog_v5_bacteria:32ZVE.faa.final_tree.fa	Unknown	2	ATGTTTGGAAACGGAATAACAAAAAATCATTTAGTAGGTGCAGCAGTAGGAGTTGGAGTCGCAGCAGTAGCTTTTTATCTATATAAGAAAAATCAAGCTAAGGTTGATGAATTTTTAAGAAAACAAGGAATTAATATTAAATCTTCTTCTTGTTCAAATCTTGACAGTATGAACATTGAAAGTTTAACTGAAATGAAAGAACATATTGAAGATTTAATAGCTGAAAAATCAGCAGCTGAATCTGCTGAAGAAGTTATTGTTGAAGGAGAATAG
FSDG_00267[1359431-1360183]	Aspirin_2.5mM_overnight	0.222438	0.922346	NA	hypothetical protein	NA	03_eggnog_v5_bacteria:2Z8TW.faa.final_tree.fa	Unknown	2	ATGAAAAAGTTAACTATTACAATGCTTCATATATTACCAAATAGAGTTAGACTGAAATTATCTGCTCCTATAAAAGATACAAAAAGTTTTTATTCAAATATTAAAAATAATTTGAAATATTTAGAAATGAAATATAATAAAAGGTTAAAGACTGTAACTTTAAATTTTTCTCCAAATGAAATATTTTTACAGGAAATCATATATAGAACTGCAATTTCATTTTCAATAGAAAATGGCTTGTTACCTGTGAAATTGATTGAGGAAAACCCTTATAAGTCAATTTCACCATTGTCTATGTATGCTTTGGCTTCTATATTAGTTTCTTCTTTAAATGGATTGATAAATAAAAATGATACAAAATTACAAAACTCTATGAATATGTTCTCAATGGGATTAACT…
FSDG_00268[1357211-1359418]	Aspirin_2.5mM_overnight	0.74108	0.152201	ctpC	Manganese-exporting P-type ATPase	COG:COG2217	UniProtKB:P9WPT5	CytoplasmicMembrane	10	ATGAAAAATGATAATTTGCTCACTTGTGAGATTGTCCATAGACTTAGAGGAAGAATTCGTATAAAAAGTAAAGCATTTAAGTATGTTGGAAACTCTTTAAAGTCAGAAATTGAAAAGCAATTATTGCAAGTAAGGTATATTAAAAGTGTTGAAATAAGTTTGATCACTGGAACTATCCTTATATATTTTGAAGATGTTTCTCTAAGCGATCAAAATTTAATAAACTTAATTCAAAATACACTAAATTCACATATATTTGAAATATGTAAAAATGAAAAGGTTGAAAAATCATCTAAATATGTAATTGAAAGAAAGTTGCAAGAAGAGTCTCCAAAAGAGATTGTAAAAAAAATTATTGCAACAGCCGGGCTTTTAGGATATAATCTATTTTTTAAATCT…
FSDG_00269[1356822-1357214]	Aspirin_2.5mM_overnight	0.471638	0.879704	NA	hypothetical protein	NA	03_eggnog_v5_bacteria:30U2T.faa.final_tree.fa	Cytoplasmic	8.96	ATGTTTAAAAATATATTGAAAAAAACTTATCTAATGTTCAATAAAGTAAAAGTTGTTCATAGTATTCCTGGCAGAATAAGGCTTTTTATTCCATCACTTGATGAATTTCCTGAACAAATGAAGAAACATGAAGGCTATATAACTGCTATCATAAAATTAAAAAATGGTATAAATTCTATTGAATATTCTTATCTAACAAGTAAAATTTTAATTGAATATGATAAAGCAAAATTAAAAGAGCAAGATATAGTTGATTGGCTAAATAAAATTTGGAAGATTATAGTTGATAATGAAGAAGTTTATCAAGGAATGTCAGTTGATGAAGTAGATAAAAATGTTAAGAAATTTTATGAAATGTTAAAGAGTGAATTAGAAGGGAGAATTAACCAATGA
FSDG_00270[1356315-1356812]	Aspirin_2.5mM_overnight	0.695367	0.758517	NA	hypothetical protein	NA	03_eggnog_v5_bacteria:30H27.faa.final_tree.fa	Cytoplasmic	8.96	ATGAAAGATAAGATATTATTACCTAATTTTTATGGAATTTTTGAAGTAAAAAGTGCTACTAAAAATAGAATTAGAATAGAAATTGATAAATTAAAAAATAATGAAGAAGAAATTGAAAGGTTAAAAGAAAATCTAAAAAAAATTATAGTTATTAAAAACTTTAAAATAATAAAAAGTATTGGAAGTTTAACTGTTGAATTTGATGATACTCAAATTGATACTCAATTTATGATAGGTATAATTTTAAAATTATTAAACTTAGATGAAGAGCTTTTAAAAGATAGAAAAGGTAAAATTAAAAATACTTTTTCAAGTCTTGGAAAACTAGCTGATATAACTATATATAATAAGACAAAGGGGCTATTTGATGCTAAAACATTAATAGCAACAGGACTTTTA…
FSDG_00271[1354606-1356060]	Aspirin_2.5mM_overnight	2.4392	2.41449e-05	panF	Sodium/pantothenate symporter	COG:COG4145	UniProtKB:P16256	CytoplasmicMembrane	10	ATGAATAAAATTTTAATTATAATACCAATAGCAATTTATTTGATTGCTATGTTATACATTGCTTACAGAGTTAATAATATAAAAAATAGTTCTAAAAACTTTACAAATGAATATTATCTTGGTAGCAGATCTATGGGAGGATTTGTACTTGCAATGACAATAGTTGCAACCTATGTTGGAGCTAGCTCATTTATAGGAGGACCTGGTATTGCATATAATCTTGGGCTTGGTTGGGTGTTACTTGCTTGTATACAAGTTCCAACCGCATTTTTTACCCTAGGTGTTCTTGGGAAAAAACTTTCTATTATTTCAAGAAAATTAAATGCAATAACAATTTTTGATGTATTAAAAGCTAGGTATAATAATAATTTTCTAAACGTTCTATCTTCTATATTGTTA…
FSDG_00272[1354300-1354593]	Aspirin_2.5mM_overnight	1.54424	0.479962	NA	hypothetical protein	NA	02_Pfam_A_v33_1:PF06196.13	CytoplasmicMembrane	9.96	ATGGATAAAGATAGTAAAAGAAATAACATTTCCAAACAAATTAATAAAGAGGTCTTAATTACAATAGTGCTTTATTTAATTTATTTTATTTGGTGGTATTATTTTGCTTATGAATATTCTTCTGATAATGTTGAAGAATACAAATATATATTAGGTTTACCTGAATGGTTTTTCTATTCATGTGTTGTTGGATTAATTCTTATAAATATTTTAGTATATATTTGTGTAAAATTTTTCTTTAAAGATATTGACTTTGATAAATATAATGAAAATAATGAATCAAATAAAAAATAA
FSDG_00273[1352764-1354167]	Aspirin_2.5mM_overnight	0.635978	0.380315	NA	hypothetical protein	NA	03_eggnog_v5_bacteria:COG5421.faa.final_tree.fa	Unknown	5.48	ATGTATGTGGCAATTACAGGAAAAGGTAAATCAAGAGTGGTTCAATTTTGTGAGCAACATAGAATAGCAAAAACTAATAAAAAAAAGACGATAGTAGTAAAGACAATAGGAAATTATGAAGCACTTTTAAGGGAAAATCCAAATATTATTTTAGAATTAAAAAAAGAAGCCAAAAGATTGACAGATGAAAGAAAGAAAAATACATCTAAAAACATACTTTTTCGTTTTGGACATAGTTTAGTGTATTCATTGTGGAAAGAAATAGATTTAAAAGAGGTACTAGGAGAAGCACTTTCAAAAACTTTGTTTTCTCTTGTTGTATATAGATTGGGAAGTTCTTACTCTACTTTTTTGGAGAATAGAAAAACACCATTTCTTAATTTAGAATCTATTACTCAT…
FSDG_00274[1352198-1352710]	Aspirin_2.5mM_overnight	0.907678	0.152505	NA	hypothetical protein	NA	03_eggnog_v5_bacteria:33DDN.faa.final_tree.fa	Cytoplasmic	8.96	ATGAAGAAAATTTTTCGTTATATATTATTAAGTTTTGCATTATTGATGTTAGTAGCTTGTGGAAAGCCAGATTCACAAAAAGCCTTTGAAAAAGGTTTCAAAGAAACAATGACTGATATAAGTAAAAAAATGAGTGAAGGCGATAATGAAGCTACAAAAATGATGGCAAAAATTTTGGAAAAAGCTACATATAAGGTTAATAAAGTTGAAGAAAATGGAGATCAATCTGAACTTGATGTAACTATAAAGGCAGTGGATTTAACAAAGTATTTAACTGAATTTATGGCATCTTTAAAACCATTGATAGATTCTAATATGGGTGAAGAAGCATTTTCTAAGGCAACTGTTGATTATTTTTCTGATTTATCAAAGAAAGAATTAGAATACAAAGAAACAAAT…
FSDG_00276[1350990-1351562]	Aspirin_2.5mM_overnight	0.479781	0.330752	NA	YadA-like membrane anchor domain protein	NA	02_Pfam_A_v33_1:PF03895.16	OuterMembrane	9.49	ATGAAAAATAAATTATTCAATATTATATTATTTATTTTTTTATTAAATAGTTTTCCTGTTTTTCCATTAGACGATAATATTATTAAAGAAGTTAATCCTATTGAGTCTATACATTCTGATGAAAAAGATTCTGTTTCTTCTGATACTATTGATAAAGAAAATATTATTTCTGAAAATTCTTTATCAGAAGAAAGTATTTTGGAAGCTCCAAGAAAAGATTATACTTCTGATGAATTAAAAGCTACAAATATAATAAGCACAAATAAAGATTTAAAAAATAATAAAAAAGAGGAAGACAATAGAGAAGATAAGTTTGAAGAAATTACTGATAGAACAAATAGAATAACAGCCTTAGGCTCTGCTATGGGGGCTGTTGATTTAAGTAAAACTCCTACTAAA…
FSDG_00277[1349960-1350886]	Aspirin_2.5mM_overnight	0.673293	0.401858	dusB	tRNA-dihydrouridine synthase B	COG:COG0042	UniProtKB:P0ABT5	Cytoplasmic	9.97	ATGAAAAAAATTTATATAGCTCCTATTGCAGGAGTAACAGATTATACATTTAGGGGAATACTTGAGGATTTTAAACCTGATTTAATATTTACAGAGATGGTAAGTGTAAACGCACTTTCAGTCTTAAATGATAAGACTATCTCAAAAATTTTAAAATTAAGAGAGGGCAATGCAGTTCAAATTTTTGGAGAAGACATTGCTAAAATAAAAGCTAGTGTTAAGTATATAGAAAATTTAGGAGTAAAGCATATTAACTTAAATTGTGGTTGTCCTATGAAAAAAATTGTAAATTGTGGATATGGAGCAGCTTTGCTTAGAGAACCAGAAAAAATAAAAAGAATATTATCCGAAATAAAATCAATTTTAAATGATGACACCAAACTTTCTATAAAAATTAGA…
FSDG_00278[1347206-1349836]	Aspirin_2.5mM_overnight	0.416049	0.555911	mutS	DNA mismatch repair protein MutS	COG:COG0249	UniProtKB:P0A1Y0	Cytoplasmic	9.97	ATGTCAGCAGACACACCTTTGATGCAACAATATAAAAAAATAAAAGAGGAATACCCAAATGAAATCTTAATGTATAGATTAGGAGATTTCTATGAAATGTTTTTTGAAGATGCTAAAATAGCTTCAAAAGAATTAGGACTTACTCTTACAAAAAGAAATAAGGAAAAAGGGCAAGATGTTCCCTTAGCAGGAGTTCCATATCATTCAGTGGCATCATACATAGCAAAATTGGTTGAAAAAGGTTATAGTATTGCTATTTGTGATCAAGTGGAAGATCCTAAATCTGCAACAGGAATTGTGAAAAGAGAGGTAACAAGAGTCATAACTCCTGGGACAATAATTGATGTAGATTTTTTAGATAAAAATAATAATAATTATATTGCCTGTATAAAAATAAAT…
FSDG_00279[1344508-1347213]	sTSB_overnight	-0.080011	0.935098	lptD	LPS-assembly protein LptD	NA	01_HAMAP:MF_01411	OuterMembrane	9.49	ATGACTAAGAAAAAAATAATATATATTGTTTTAGGAGTAGTAGCCTTAGTGCTTGTGTATTTTAACTATTATGGTTCTGATAAAGAAGTTGGAGATATAAAAAAAATAGTAGAAACAATCAATGCAGTTTATGAAAGTGATGATTATCATGTGGAAGCCGAAAAAGAAATTGACTATTTAGATGAAAAAGAAAGTAAATTTGAGAAAGCTAAGGCTGTAATACAAGGAATGATATTAAGTGGAGACAATGTTTTTCTTGATAAAGATAAAAACTTAACTTTGGATACTAATATTTTAGGGATAAGTCCAAATGGTTGGGAGATTAAAGCTTCTGAATTAAAGTTTAATAAAGAAACTAAGGAGCTCGTTTCTACAAAGCCTATGTATGCAAAAAATGAA…
FSDG_00280[1343492-1344217]	sTSB_overnight	-0.0606916	0.665777	lptB_2	Lipopolysaccharide export system ATP-binding protein LptB	COG:COG1137	UniProtKB:P45073	Cytoplasmic	9.12	ATGATAAGTTTAAGTGCTGATAGCCTTATAAAAACATATAAAAAAAGAAAAGTTGTAGACAAGGTTAGCTTAGAGGTAAATAAAGGAGAAATTGTTGGACTTCTTGGTCCTAATGGAGCAGGAAAAACAACAACTTTCTATATGATAACTGGAATAGTAAAACCAGATAGTGGAGAAGTTATGTGTGCAGAACAGGATATAACTAATTTACCTATGTATAAAAGAGCAGATATGGGTATAGGTTATCTTGCACAAGAACCTTCTGTTTTTAGAAATTTAACAGTTGAAGAGAACATAGAAGTTGTACTTGAAATGAAAAAAATTTCTAAGAAAAAGCAAAAAGAAACTGTGGATAGATTACTTGAAGAATTTAAACTAACTCATGTAAGAGATTCTTTG…
FSDG_00281[1340877-1343480]	sTSB_overnight	-0.260928	0.995486	alaS	Alanine--tRNA ligase	COG:COG0013	UniProtKB:O67323	Cytoplasmic	9.97	ATGTTAACAGGTAATGAAATTAGGGAGAAATTTATTGAATTTTTTATGCAAAAACAGCATAAACACTTTGAAAGTGCATCTTTGATACCAGATGATCCAACTTTACTCTTGACAGTAGCTGGAATGGTGCCATTTAAACCGTATTTTTTAGGACAAAAAGAAGCACCTTGTCCAAGAGTTACAACCTATCAAAAATGTATAAGAACAAATGATTTAGAAAATGTTGGAAGAACTGCAAGACATCATACATTTTTTGAAATGCTTGGAAATTTTTCATTTGGAGATTATTTTAAAAAAGAGGCTATAAAATGGTCTTGGGAGTTTGTAACAGAAGTATTAAAAATAGATAAAGATAAACTTTGGGTAACTGTTTTTACAACTGATGATGAAGCAGAAAAA…
FSDG_00282[1340211-1340654]	sTSB_overnight	-0.826805	0.26237	NA	Putative pre-16S rRNA nuclease	COG:COG0816	UniProtKB:P9WGV7	Cytoplasmic	8.96	ATGAAAAGATATATAGCACTTGATATTGGTGATGTGAGAATTGGAGTGGCAAGATCTGATATAATGGGAATAATTGCTTCTCCCTTAGAAACTATCAATAGAAAAAAAGTAAAATCTGTTAAGAGAATAGCAGAGATTTGTAAAGAAAATGATACAAATTTGATAGTTGTGGGTATACCTAAAAGTCTTGATGGTGAAGAAAAAAGACAAGCAGAAAAGGTAAGAGAATATATTGAAAAATTAAAAAAAGAAATTGAAAATCTTGAAATAATTGAAGTAGATGAAAGATTTTCAACTGTAATAGCAGATAATATTTTAAAAGAACTAAATAAAAATGGTGCTATTGAAAAAAGAAAGGTAGTGGATAAAGTGGCTGCCTCAATAATATTACAAACATAT…
FSDG_00283[1338979-1340214]	sTSB_overnight	-0.123578	0.917732	secDF	Protein translocase subunit SecDF	COG:COG0341	UniProtKB:Q5SKE6	CytoplasmicMembrane	10	ATGAATAAGAACTTATTTCTTAGATTGTTACTGGTTATAGCAATTTTTGTAGTAGCTCTGTATTATAGCTTATCAAAGCCAATAAAATTGGGACTGGATTTAAAAGGTGGAGCTTATGTTGTACTTGAAGCTGTGAAAGATCAAAATAAAAATGTAAAAATTGATAATGATGCTATGAACAGATTAATTGAAGTATTAAATAGAAGAGTAAATGGAATAGGAGTTGCAGAATCTACAATTCAAAAAGCAGGAGATAATAGAGTTATTATAGAGCTACCAGGTTTACAAAATACAGAAGATGCAATAAAGCTAATAGGTAAAACAGCACTGATGGAATTCAAATTGATGAATGATGATGGTAGTTTAGGAGAAACTTTACTTACAGGTTCAGCATTAAAA…
FSDG_00284[1338029-1338979]	sTSB_overnight	-0.199824	0.509532	secF	Protein translocase subunit SecF	COG:COG0341	UniProtKB:E9RGS4	CytoplasmicMembrane	10	ATGAAAACTCATTTACATATTATAAAAAATATAAAGATTTATCTTTCAATTTCCATAATTCTTGTTACCTTATCAATAATAATATTTTTTACAAAAGGACTTAATTATGGAATAGATTTTTCAGGAGGAAATTTATTTCAATTAAAATATAGTGGAACAGCAGTTACATTGAATCAAATTAATGAAAATTTGGATGAGTTAGCAAAAGAATTACCACAAGTCAATTCAAATAGTAGAAAAGTTCAAATCTCTGATGATGGAACAGTTATAGTAAGAGTTCCTGAAATAAGTGAAAATGATAAGAAAAAAGTATTAAATAGTTTGCAACAATTGGGTTCATATACTTTAGATAAAGAGGATAAAGTTGGAGCAAGTATAGGAGATGATTTAAAAAAATCA…
FSDG_00285[1336444-1337997]	sTSB_overnight	-0.289619	0.327202	NA	putative methyltransferase regulatory domain protein	NA	02_Pfam_A_v33_1:PF10119.10	Cytoplasmic	8.96	ATGATTAACAAAGAAACAATTGAAAATGTAAAAGCAGTTCAAAATAGTTATGATGAGGCACCTTATAAGTCAAAAACTTTTTATTATACTCAGCCAGGTAGACAACAAATGGTTTTAAAATTATTAGGATTTAAAACACCTGATTTAGAAAATGCAAGGGTACTTGAAATAGGTTGTTCATTTGGTGGGAATATAATTCCTTTTGCTCTGGAAAATCCAAAAGCTGATATTGTTGGTATTGATTTATCAGGTGTTCAAATTGATGAAGGAAATAGGATAATTGAATATTTGGGTTTAGAAAATATAAGATTAATACATCAAAATGTATTAGATTTTGATGATAAACTTGGAAAATTTGATTATATTATTTGCCATGGTGTTTTCTCTTGGGTTAATGAA…
FSDG_00286[1335165-1336337]	Aspirin_2.5mM_overnight	0.126312	0.655105	scmP	N-acetylcysteine deacetylase	COG:COG1473	UniProtKB:P54955	Cytoplasmic	8.96	ATGAATGTAAAAGACATAACAAAAAAGTATAAAGATTATATAATTGAAAAAAGAAGATATTTTCATATGAATCCTGAGCCAAGTCTTAATGAATACAATACATCAAAAGTTATTCAAGAAGAATTAAAAAAATTAGGTATACCTTTTGAAATTGTGGCTAAAACTGGAATTATTGCAACTATAAAAGGAAAAAATCCTGGAAAAACTGTTTTGTTAAGAGCTGATATGGATGCTCTTGAAGTATATGAAAAAAATGATGTCAGCTATAAATCACAAAAAGATGGATTGATGCATGCATGTGGACACGATGGACATATTGCTATGCTTTTAGGAGCTGCTCATGTATTAAATGATGTTAAAAATGATTTTTCAGGAGAAGTAAAATTACTTTTTCAACCT…
FSDG_00287[1333924-1335114]	Aspirin_2.5mM_overnight	0.290993	0.588191	NA	hypothetical protein	NA	03_eggnog_v5_bacteria:COG0786.faa.final_tree.fa	CytoplasmicMembrane	10	ATGACAGGAATTTTAGCATTAGTCATTGTTTTGATTGCTATGTCATTAGGAGATATAATTTCAATTAAAACAAAAGCATTTGTACCATCGGTTTTCATAACAGCATTGATATTTCTTTTCGGATTTTGGTGGATATTTCCAAAAGATGTTATATCAAAAGCAACTTTAGGAATGCCAGTAGCTGGATTGGCAATGTATCTACTGGTTACTCACATGGGAACATTGATGAATATTAGAGAATTGGCATCACAGTGGAGAACTGTTGTTATATCAATAGCTGGTATTTTAGGAATAATGGCTTTGTTATTGACAGTTGGACTTATTTTTCTTGATAAACAAACTGCAATAGCAGGAGGTCCTCCACTTTCAGGTGGAATAGTTGCAGCAATCATAATAAAA…
FSDG_00288[1330963-1333701]	sTSB_overnight	-0.514118	0.175303	polA	DNA polymerase I	NA	UniProtKB:Q04957	Cytoplasmic	9.97	ATGAAAAGAGCTGTACTTTTAGATGTGAGTGCAATAATGTATAGAGCATATTTTGCAAATATGAATTTTAGAACAAAAAATGAACCAACAGGAGCAGTATATGGTTTTATAAATACATTGTTAAGTATAATTAATGAATTTAAACCAGATTATATGGCTGCTGCTTTTGATGTGAAAAGGTCTTCATTAAAAAGAACAGAAATATATAGTGATTATAAATCTAATAGACAATCAACACCAGAAGACTTAGTAACACAAATTCCAAGAATAGAAGAAGTGTTAGATGCCTTTAATATAAATAGGTACAAAATAGAGGGTTATGAAGCAGATGATGTTTTAGGAAGTCTAGCAAAAAAAATAGCTAAACAGGATATAGAAGTTATAATTGTAACAGGAGAT…
FSDG_00290[1328802-1329761]	Aspirin_2.5mM_overnight	0.205361	0.875749	ribF	Bifunctional riboflavin kinase/FMN adenylyltransferase	COG:COG0196	UniProtKB:P0AG40	Cytoplasmic	9.97	ATGATAGTGGTAAATGATATATTGACAACAGATATTGATTTTAATGATACTTATGTAGCCATAGGAAATTTTGATGGAGTACATTATGGACATAAAAAACTTATAAATGAAACTGTAAGAGCGGCAAGAGAAAATGGAAAACGAGCAGTTGTGTTTACTTTTGCAAATCATCCTATGGAAATATTATTTCCAGAAAAGAAATTTGATTATATAAATACAAATGAAGAAAAGTTATATCTTCTCGAATCTTTGGGAGTAGATGTTGTAGTTATGCAAAAGGTAGATAAAAACTTTTTAGAATATACTCCCTTAGAATTTGTTAGAATTTTAAAAAATAAACTGAAAGTAAAGGAAATTTTTATAGGTTTTAATTTTTCTTTTGGCAAAGGTGGAGTAGGT…
FSDG_00291[1328153-1328830]	sTSB_overnight	-0.296475	0.566128	scpA	Segregation and condensation protein A	COG:COG1354	UniProtKB:P35154	Cytoplasmic	9.97	ATGGAAGAAGTTATAGTAAAACTCAATAATTTTGAGGGACCTTTTGATTTACTTTTAAATTTAATAGAAAAAAATAAGATGAAAATTTCTGATATAAATATTTCTCAATTAATAGATGAATATTTAGAGGTTTTAAAAGTGTCTAAAAGAGAAAATATAGAAATAAAATCTGACTTTATTATAATTGCCTCAGAATTAATTGAAATTAAAACTTTAAATCTTCTTAATTTAGATAAAGATAAAGAAAAGGAAACTAATCTTAGAAGAAGATTGGAAGAACATAAATTGTTTAAAGAAGTTGTTCCAAAGGTAGCAGAGTTAGAAAAAGAATTTAATATTTCTTATTCAAGAGGAGAAAGCAAAAGGACAATAAAAAAGATTGCAAAAGATTATGATTTA…
FSDG_00292[1326690-1328159]	sTSB_overnight	-0.0630554	0.761906	murJ	putative lipid II flippase MurJ	COG:COG0728	UniProtKB:P37169	CytoplasmicMembrane	10	ATGTTAAAGAAATCTATAAATACAATGATAATTACAATGATAAGTAGGGTATTAGGACTTTTTAGAGGAACTCTGATAGCCTATTTTTTTGGTGCTTCTGTATTAACAGATGCTTATTACAGTGCATTTAAAATAAGTAATTTTTTTAGGCAGCTTTTAGGAGAAGGAGCATTAGGAAATACTTTTATTCCTCTTTATCATAAAAAGAAAAAAGAAGAAGGAGAAGAAAGAAGCAGAGAATATATATTTTCTGTTTTAAATATCACTTTTTTATTCAGCTTTTTAGTTAGTATATTAATGATAATTTTTTCTAGTTATATTATTGATTTTATAGTAGTTGGATTTAGTGATGAATTAAAAATAGTAGCTTCAAGGCTATTAAAAATAATGTCTTTCTAT…
FSDG_00293[1325946-1326623]	sTSB_overnight	-0.551578	0.353935	NA	hypothetical protein	NA	03_eggnog_v5_bacteria:2ZNS3.faa.final_tree.fa	Cytoplasmic	8.96	ATGGGCTTAGGCGATTTCCTTTTTAAAGAAAAAGAAGAAAAATATTTAAAACAAATTGAGAACTTACAAAATAAATTAAAGAAACAAGAAGAAGAAATTTCACAATTAAAATATGATTTAGAGGTTGTTACACAAGAAAGAGATAATAGAATAAGTGGAAAACAATTAGAAATTTTTGAAAGAAATTTGAAGCAAAATGTGGAAAGTTCCAAAAAATATAAAGAGCTTTTAATTTCATATAGAATAAATCCTGAAAAAATCCAATATAAATATAAAGTAGAATTAAAGTATTTTTATTCTGGAAAGAAATTTCAAGAAATACTTAATATTTTTAATGAAAAAAATATATTGTTGCTTGATTATCTTAAAGAGGAAGATTTTAATGATATTCCAAAAGAA…
FSDG_00294[1324709-1325929]	sTSB_overnight	-0.16055	0.434361	undec1A	Cysteine/Cysteine sulfinic acid decarboxylase	NA	UniProtKB:A0A2I9	Cytoplasmic	9.97	ATGAAAAATATTTTATTAGGAGTTACAGGAGGTATAGCAGCATTTAAGTCAGCAAGTATTGTATCACTTCTTAAAAAGAAAGGTTACGATGTAAAAGTTGTAATGACTAAGAATGCTACAAATATAATAGGACCTTTAACTCTTGAAACTCTTTCAAGAAACAGAATTTATGTTGATATGTGGGATACTAATCCACATTATGAAGTGGAACATATTTCATTAGCAGATTGGGCAGATATGGTTTTGATTGCTCCTGCAACATATAACATTATTGGTAAGGTAGCAAATGGGATAGCAGATGATATGCTTACAACTATTATTTCAGCAGTTTCTATAAGAAAGCCAGTATTTTTTGCATTGGCAATGAATGTAAATATGTATGAAAACCCAATTCTTAAA…
FSDG_00295[1324162-1324722]	sTSB_overnight	-0.541102	0.211451	srpC	putative chromate transport protein	COG:COG2059	UniProtKB:Q55027	CytoplasmicMembrane	10	ATGAAAAAAAATAAAATTGTAGAAATTTTTATATTATTTTTTAAAATAGGAGCATTTACTATTGGAGGAGGTTATGCAATGCTTTCTCTAATAGAAGATGAAATTGTCAATAAAAAGAAATGGTTAGGTCAAGAAGAATTTGTAGATGGTATGGCTATTGCTCAATCAACTCCTGGAGTACTTGCTGTAAATATATCACTTATAACAGGATATAGAATAGCAGGTTTTTTAGGAATGATAGTAGGTATGTTAGGTGCAGTTTTACCATCTTTTTTCATAGTATTATTTTTAAGTCAAGTTTTGCTTGCTTACGGAAATCATCCAATAGTTGTAGCAATATTTAATGGAGTAAAACCTGCTGTAACAGCTCTTATATTAATTTCTGTTTATAGAATAGGT…
FSDG_00296[1323635-1324165]	sTSB_overnight	-0.592201	0.157139	NA	Chromate transporter	NA	02_Pfam_A_v33_1:PF02417.16	CytoplasmicMembrane	10	ATGATATATTTAAAATTATTTTATGTATTTTTTAAAGTGGGACTTTTTAGTTTTGGAGGAGGCTATGCAATACTTCCTCTTATGCAACATGAAGTTGTAGATGTAAATAAATGGATAAGTTTTAAAGACTTTGTGGATATTGTTGCTATTTCCCAAATTACACCTGGTCCAATTTCTATAAATTTAGCAACTCATGTTGGGTATAGAATAGGTGGAGTTCTTGGATCTACTATTGCTACTTCAAGTGTGATTTTACCTTCTATAATAATAATGATTATTATAGTTGTATTCTTAAAAAAATTTAGTAAATTACCAGTAGTTCAAAGAGTTTTTAAAGCATTGAGGGTAACTGTTGTAGGACTTATTTTAGCAGCAGGAATAGCACTTTTTGTTAAAGAA…
FSDG_00297[1321943-1323595]	sTSB_overnight	-1.07126	0.20737	NA	putative AAA-ATPase	NA	02_Pfam_A_v33_1:PF09820.10	Unknown	5.48	GTGAAAGAAAAAAAACTTTTAGGAACAGGAATATCAAATTTTAAAGATTTAATTGAATACAATTATTATTATTTTGATAAAACAAAATACATTGAAGATATTTGTAAAAATAGAGGAAAAACTTTATTATTTACAAGACCTCGTAGATTTGGTAAAACTTTAAACATGTCAACATTAAAATATTTTTTTAGTTTAGAGAAAGTAGAAGAAAATAAAAAATTATTTAAAAATCTATATATATCAAATTCAGAATATTTTTCTGAACAGGGTCAATATCCAGTTATATTTATTTCAATGAAAGATATAAAAGAAAGTACTTGGGAAAACTGTTTTAAGGAAATAAAACTTTTGATAAGAGGAATATACTCAGATTTTGAATATGTAAGAAGTATATTAAAT…
FSDG_00298[1320993-1321940]	sTSB_overnight	-0.678455	0.211814	NA	NADH oxidase	NA	UniProtKB:P32382	Cytoplasmic	9.97	ATGGAAAAAATTAATATTTTTACAGATTTTAAAATAAAAAATATTCATATAAAAAATAGAATAGTTCTGCCACCTATGGTGAGATTTTCTCTTATTGGAGATGATGGTTATGTTACAGAAGATTTAATTAAATGGTATGGAATGATAGCTAAAAGTGGAGTAGGTCTTATAATCGTTGAAGCAACAGCAGTTGAAGAAAGTGGAAAATTAAGAGAAAATCAAATTGGTATTTGGAATGATAGCTTTATAAAAGGACTTACTAAGGTAGCAAATGAAATTCATAAATATAATGTACCTTGTATGATACAAATTCACCATGCAGGTTTTAAAGAAAAAATTTCAGAGGTTCCAGAAGAGGAATTGGATAGAATTTTAAAACTTTTTGAAGAAGCCTTTGTT…
FSDG_00299[1320038-1320916]	sTSB_overnight	-0.659623	0.0673011	NA	hypothetical protein	NA	03_eggnog_v5_bacteria:2ZAM8.faa.final_tree.fa	CytoplasmicMembrane	10	ATGGCAACAATAAATTATATAGCAGTGGTAAAACAATTAGAAAGTGGAAAATTTTTAGTTTCATTTCCAGACTTTGAAGGAATTACAACAACAGCTGAAACAGAAGAAAGTATACAAGATGTAGCAGCAGGAGTTATAAAAACAAAATTAGCTGAACTTAAAAAAGCTAATATAGAAGCACCTGAACCTAAAAAAATAGTAGATGTTTCTAAGGACTTAAAAGATGGTGAGTTTACAACTTATGTGCCAGTAAAAGAAAGTTTTGATTTCAAGTCTACTATGACTAACTTAAAAGATAAAGAAAGTGTAAAAGAAACTGCAAAGGAAATGACAAATAAAGTCAATGATTTTGTAAATAATGTACCAGAAGGAAAAGAAAATCTTTTTGCCATAGGTGGA…
FSDG_00300[1319164-1320045]	sTSB_overnight	-0.92361	0.202376	NA	hypothetical protein	NA	06_KOFAM_v96:K11431	Cytoplasmic	8.96	GTGAATAAGGATTTAAAGAAATTTATTTTTTTTCTAATAGCTTCAATAATAGTTGCTTTTGCTGTTAGTTATTCTTATTCTGCTTATCAAAGTTATCAACAAGAAAAAAAGATAGATGCAGTTAAAAAGGCTTTTGGCTTTGGAGGAAAAGATAAAATAACCAGTGAAGTTGAAAAAAATAGTGATCCACAAGAAGCATGGCAAAATCAAAGGCTTGAAGCATTAGAATCGTTGGGATATACAAAAGTTGATATCAGACCTTTTTATAAAAGAATATATGATAAATTGACTGGAAAAAAAATCTATAACTACAAAAATATTGATGATGAAACTAAAACAGTTGTAGTTGAAGTTAAGGATAATAAAATAATAGAAAATTTCTTTAATGGGGACAAGGCA…
FSDG_00301[1318484-1319164]	sTSB_overnight	-0.747983	0.0167011	rsuA	Ribosomal small subunit pseudouridine synthase A	COG:COG1187	UniProtKB:P0AA43	Cytoplasmic	9.97	ATGAGATTAGATAAGTTCTTAGTTGAATGCGGTATAGGAAGCAGAAAAGAAGTTAAAAAATTAATCTCAAATAATGAAATAACTGTTAATGGAATAAGCAATATATCTGCCAAAGATAATATAGATGAAAATTCTGATATTATAGAATATAATGAAGAAAAACTAGAATATAAAAAATTTAGGTACTACATTATGAATAAAAAATCTGGATATATAACTGCAACAGAAGATTTTAAAGAAAACACTGTTATGGATTTACTTCCTGAATGGGTAATAAAGAAAGATTTAGCACCAGTTGGTAGGCTTGACAAAGATACAGAAGGTTTACTGCTTTTTACAAATGATGGAAAACTAAACCATAAATTATTATCTCCTAAAAATCATGTAGATAAAGTTTAT…
FSDG_00302[1318115-1318462]	sTSB_overnight	-0.756948	0.162443	NA	hypothetical protein	NA	03_eggnog_v5_bacteria:33J8F.faa.final_tree.fa	Unknown	2	ATGAAAAAGAAAATACTTTATTTAATAGCACCAATATTATTAGTTACAGCATGTACAACTTCATTTGGAGTTGGGTCAGGAATAGGGATAGGAAGAGGAGGAGGTTCAGTATCAGTTGGAGCTTCAAAAGAAATACCTATAAAGAAAAAAGATGATAAAAAAGTAACTGAAAATAAAATAAAAGAAAAACCTAAAACAACAGCTAAAAAGCCTAGCCCTAAAAAAGTAGTTGAACAAAATATCATAAAAACTGATAAGACAGATACAGTTGATACAACTAAATCAGTTGAAGATACAAGTAAAACTGGTAAAACAGTAAAAAGAATAAAACAAGAAAGACAAGAATAA
FSDG_00303[1317063-1318115]	sTSB_overnight	-1.13381	0.0287161	NA	Elongation-Factor P (EF-P) rhamnosyltransferase EarP	NA	02_Pfam_A_v33_1:PF10093.10	Cytoplasmic	8.96	ATGGAGATAGATAGCATAGATATATTCTGTCAAGTTATTGATAACTATGGAGATGTTGGAGTAGCTTACAGATTAGCAAGAGAATTTAAAAGAGTTTATCCTAATAAAAAATTAAGATTTGTTATAAATCAAATAGAAGAACTAAATCTTATTAGGAAATCAGAGAATATAGAAGTAATATTATATAAAGATATTTCCAAAATAGAAAATTCAGCTGATTTAATAATAGAAAGTTTTGGTTGTGAAATTCCAAAAGAATATATGGATAAAGCATTAAAAAAATCAAAACTTATTATTAATTTAGAATATTTCTCAGCTGAAAAGTGGGTAGATGATTTTCATTTACAAGAATCATTTTTAGGAGGAAATTTAAAAAAATATTTTTTTATCCCAGGACTT…
FSDG_00304[1316500-1317063]	Aspirin_2.5mM_overnight	0.638085	0.483749	efp	Elongation factor P	COG:COG0231	UniProtKB:Q9HZZ2	Cytoplasmic	9.97	ATGAAAATTGCACAAGAATTGAGAGCAGGGAGCACAATAAAAATTGGAAATGATCCATTTGTAGTATTGAAAGCTGAATATAATAAATCAGGAAGAAATGCTGCTGTGGTTAAGTTTAAGATGAAAAACTTAATTTCAGGAAATATATCAGATGCTGTTTATAAAGCAGATGATAAAATGGATGATATTAAATTAGATAAGGTAAAAGCAATTTACTCTTATCAAAATGGAGATTCTTATATATTCTCTAATCCAGAAACTTGGGAAGAAATAGAATTAAAAGGTGAAGATTTAGGAGATGCTTTAAACTATCTTGAAGAAGAAATGCCACTAGATGTTGTTTACTATGAATCAACAGCTGTTGCAGTAGAATTGCCTACTTTTATAGAAAGAGAAGTA…
FSDG_00305[1313271-1316336]	sTSB_overnight	-0.627748	0.179699	NA	hypothetical protein	NA	02_Pfam_A_v33_1:PF08937.12	Unknown	2	ATGGAAGAAGTTAAAAATGAAACAAAAAGAAAATATAAATATGATGCTTTCATAAGTTATAGACATATAGAACCAGATTTAACAATAGCCAAAATTCTTCATGATATGATTGAAAAATTTAATATACCAAAGCATTTAAGAACAACATTAAATGAGAATAATAATGAAAACTTAATTGATGATAAACATGTATTCAGAGTGTTTCGTGATAGGGAAGAACTTTCTACAAAAGATTTAAGTACTATGATAGAAGAAGCGATAGCTGATTCTGAAAATTTAATTGTTATATGCTCAAAAAGAACATTTATTAGTCCTTGGTGTAGAAAAGAAGTGCAGTTGTTTAAAAAGATTCATGGAGTGAATAATATTATTCCTGTACTCATTGAAGGAGAACCTGAT…
FSDG_00306[1311441-1313267]	sTSB_overnight	-0.892103	0.248057	NA	hypothetical protein	NA	03_eggnog_v5_bacteria:2Z8W5.faa.final_tree.fa	Cytoplasmic	8.96	ATGAAAAAAATCTCAAATATTATAAAACATTATTTTAATAGAAATCTATGGATTATATATATTCTCGGATTTGTACTAAGTTTAATTGGAAGTTTTCAAGTTTACCATGGTAGATATGATAACATATTAAAAGAAATTTCTGTTATTTCTGTTTCTGTTTTAAAGTTATTTCTCTTTGTTCCCATAGAAGGTTTTATAAAGCAAAATCCTCTTGCTTATGAGCTAGCAATATGGATTGCACCAATGACAACTTTATTGGCTACATTTTCTATTTTTAATAAATTATATACAGCTATTAAATTAAAAATTACTCATTTTTATAAAGAGCATATAATTGTTATGGGATATAATGATTATAGTATTGCATTTATGAAAAATTATATCAGTTTAAAAAATAAG…
FSDG_00307[1309435-1310988]	sTSB_overnight	-0.608645	0.331255	carA_1	Caffeate CoA-transferase	COG:COG4670	UniProtKB:F1CYZ5	Cytoplasmic	8.96	ATGAAAATAATAAAAGCAAATGAAGTCCCTAAACTTATTAAAGACGGCAGCTTTATCGGAATTGATGGTTTTGTAGGAATAGGAGTTCCAGAGGAGATTTTATTAAATATTGAAGAATCATATTTAAAAGAAGGAAAACCGAATTCACTTAATATCATTTTTGCAGCAGGTTTTGGTGATAGTAAAACAAGGGGTTTAAATAGGATAGCACATGAAAGAATGATAAAAAAAGTTATAGGAGGACATTGGGGATTAGCACCTAATCTTGGAAATCTAGCAAATCAAAAAAAAATAGAAGGCTATAATTTGCCTCAAGGTGTCATAGCACAAATGTTTAGAGATATGGCAGCTGGGAAACCTGGAACCTTATCAAAAGTAGGAATTGGAACATTTGTTGAT…
FSDG_00308[1308019-1309407]	sTSB_overnight	-0.141307	0.575404	NA	GntP family permease	NA	02_Pfam_A_v33_1:PF02447.17	CytoplasmicMembrane	10	ATGGTAATAGGAGTAATAGGAATTATTTTATCTTTAATTTTACTTATGTATTTAGCATATAAAGGATTTTCTGTATTAGTGTTAGCTCCAGTATTAGCTTGTTTTGCGGCATTTCTAGGAGGAATAGCAACAGGTGAGGTACATATATTAGCTACATACACTGAAATTTTTATGAAAAGTTTAGGTGGATATGTTATGAATTATTTTCCATTATTTCTTTTGGGAGCAATTTTTGGAAAAGTAATGGATGATACTGGAGCAGCAAAAGCAATTGCAAGCGTAATATGTAAAAAGCTTGGAGAAAAAAGAGCTATAGCTGCAATAGTAATAGCTTGTGCAGTTTTAACTTATGGAGGAGTCTCATTATTTGTTGTTGCATTTGCAGTTTATCCAATAGCA…
FSDG_00309[1307604-1308008]	sTSB_overnight	-0.284333	0.21556	phaJ	(R)-specific enoyl-CoA hydratase	COG:COG2030	UniProtKB:Q2RQ36	Cytoplasmic	8.96	ATGGAATTTGAAAAACTTGAAATAGGAATGTCTGAATGTTTAGGAAAAACTATAACAGAAGCTGACATACTTAATTTTGCTGGAGTAAGTTTAGATGTAAATCCTTTACATCTAAATGAAGAATATGCAAAAAAAACTATGTTTAAAGGAAGAATAGCACATGGAATTATTGGAGCTGGTTTAATTTCGGCTGTTATTGGAACAAAGTTACCAGGAGAAGGGACAATATATTTATCTCAAAATTTAAAATTTATAGCTCCTGTTAAAATAGGGGATACAATAACTGCTAAAGTTGAAATTGTAGAATTAAATCAGGAAAAGAAGAAAGTGGGATTAAAGACTACTTGTACAAATCAAAATGGTGTCCTTGTTATTGATGGTGAAGCAAAAGTGTTAAAA…
FSDG_00310[1307141-1307527]	Aspirin_2.5mM_overnight	0.0931432	0.879253	NA	hypothetical protein	NA	03_eggnog_v5_bacteria:2ZCK7.faa.final_tree.fa	Unknown	2	ATGATATTATTTAAAATTTTACTTATGGTTCTTCTTTGTTGTGTTTTACCTGTTGTTATTGTTTTAAAGATATGGGCATATTTTGCAACTCTACATACAGAAAAAAAGAATGAACTTAGAAGACAAAAGTTATTATCCTACCTTCCAATTAAAACAGTTCCTGAACTTTTAAAGGTTTTAGAAGTTGAAGCTCAAAAACCAAAAGAGTATTATTTAAAAACTTATTGTATAACAACAGAATTACATTTTAATGATAGGTGTTTAATTCAAGGAGAGGATAATTGGATAGTTTGCTATGCTGATAGTCATGCTTTTACAGATGAACATTATTTTCAAACTGAACAGGAAGCCTGTAACTTTTTCTTTCATTATTATTTTTTGTTATAA
FSDG_00311[1306431-1306934]	sTSB_overnight	-0.152051	0.713364	isiB	Flavodoxin	NA	UniProtKB:P0A3E0	Unknown	2	ATGAAAACTATTGGTATTTTTTATGCAACTCTTACAAAAACAACAGTAGGAATTGTTGATGAAATTGAGTTCTTTTTAAAGAAAGATGATTTTAAAACTTTTAATGTAAAAAATGGTGTTAAAGAAATAGAAAATTTTGAAAATCTTATTTTTGTTACACCTACTTATCAAGTTGGAGAGGCTCATGCAGCTTGGATGAACAATTTAAAGAAATTGGAAGAAATTGATTTTACTGGTAAAGTTGTTGGACTTGTTGGACTTGGAAATCAATTTGCTTTTGGAGAATCTTTCTGTGGTGGAATAAAATATTTATATGATGTTGTTATAAAAAAAGGTGGTAAGGTTGTTGGATTTACAAGCACTGACGGATATCACTACCAAGAAACAAGTATTGTGAAA…
FSDG_00312[1305713-1306417]	sTSB_overnight	-0.342487	0.395793	NA	ThiF family protein	NA	02_Pfam_A_v33_1:PF00899.22	Cytoplasmic	9.97	ATGTTTTTACAGAGAACTGAACTATTAATTGGTTCTGGTAACATAGAAAAATTAAAAAATTCTAATGTTATTGTTTTTGGACTTGGTGGTGTTGGCGGTGCTACTGTTGAAGCACTTGTTAGAGCAGGTATTGGTAATTTATCCATTGTTGATTTTGATACTGTTGATAAAACTAATCTAAATAGACAGATTATTACAACTCAATCTGTTGTAGGTAAACCAAAGGTTGAGGTAGCAAAGGATAGAATTTTATCAATCAATCCTAATATAAATTTAACTATATACAATGAAAAATTTTTAAAAGAAAATATAGATTTATTTTTTAAAGATAAAAAATATGATTATATAGTTGATGCTATTGATTTAGTTACACCTAAATTAGATTTAATAGAATTTGCA…
FSDG_00313[1304576-1305628]	sTSB_overnight	-1.98135	0.131616	NA	putative protein	COG:COG3177	UniProtKB:Q9K0V1	Cytoplasmic	9.97	ATGTATAAATTACCAATAGAAAATTTAGATTTGAATAGAATAGATATATTTGAACAGCTTGTGAAAGCAACAGAAAGTTTAGGTATTTTAAGAGGAACTTTAAATAAGTTGCCAAATCCTAATATCATATTAAATGTTATTACATTAAAGGAAGCAAAAGAGTCTTCTGAGATTGAAAATATTATCACAACTTATGATGAACTTTATAAGGAAATGATTTTAAAAGATAAATCTAATCCTAATGCAAAAGAAGTTTTAAATTATAGAAGTGCAATTAATCTTGGAAATCATTTAGTTCAAGAAAAAAATATGATAACAACTAATATGATAAATGAAATACATCATTTAATTGAACCAAATAAGGGAGATATTAGAAAACAAGGTGGAACAGTAATAATG…
FSDG_00314[1303748-1304479]	sTSB_overnight	-1.54052	0.00860866	NA	hypothetical protein	NA	02_Pfam_A_v33_1:PF14025.7	Periplasmic	9.51	ATGCAACCTACAAGAGAATGGTTAGAAAAATGGAAAAAGGTAAAAGATAAATTACAAGCTCCTAGAAATCTTGAAGATTATTTTACTTTAAAGAAAATTGCAGGAGAAAAATTAGATGTTTTAAATATAGGAACTTGTTCTATTCCTAGTGGAAAACTTGTTGCTGGTGATAGCTTAGTTACCCTACTAGATGAAAATCTTATTCCTTATATTCAAGAAACTCCTATTGGAGAATTTCCAGTAGATATTTGTGTTTTAACAAACCATGATAGATATGCAGCTATAAGAATAAAATTTAATGATAATAAAGCTGTATATTTTGAAAATGGAATGAAAGGTAATGAAGATTTAGAAGGTGAAATAAAAGAAGGAGATTTTTATGGCTTTGGTGTTGATGCT…
FSDG_00315[1302990-1303733]	sTSB_overnight	-1.6421	0.0101491	NA	hypothetical protein	NA	02_Pfam_A_v33_1:PF14025.7	Cytoplasmic	8.96	ATGCAACCAACAAAAGAATGGATAAAAAAATGGGAAAAAGTAAAAGATAAGTTACAACCTAACAGTAATCTTGTAAATTATTTTACTTTAAAAGAAATTGCTGGAAAAGAAATAGATGTTATGGATATTGGACCTTGTTCTATCCCAACTGGAGAGTTTTTAGTTGGAGATCCTCTTGTTTATTTAGGTAGTAAATATGAAAAGGAATACTTCCAAAAAATTCCAATAGGTGAATCTAAAACAGAAGTTTGTGTTGTAAAAGCTAGTGATGAAGATTGTGATAGATATGCAGCAGTTAGATTGAAATTTAATAATAATGAAATCAGTTATTTTGAAGAAGCTATGAAAGGTATAGAAGACTTAGAAGATGTTAATGAAGGAGATTTCTTTGGCTTTAAT…
FSDG_00316[1302387-1302974]	sTSB_overnight	-1.63607	0.157929	NA	hypothetical protein	NA	03_eggnog_v5_bacteria:COG4185.faa.final_tree.fa	Cytoplasmic	8.96	ATGGATAAATATTTTTATATTTTTGCTGGTGTGAATGGATCTGGAAAGTCTACACTTTATAAAACAAATTTTTTAAATAAAGATATTAAAAATAGTATAAGAATTAACACAGATGAAATTGTTTATTCTTTTGGAGATTGGAAAAATAACATAGATCAAATTAAAGCTGGAAAAATGGCTATTCAATTAAGAAATAAATGTTTTTTAGAAGAAAAATCTTTTAATGAAGAGACAACTTTGACAGGAAAAACTATTATAAAAATAATTGATAAAGCAAAAAATTTAGATTATAAGATATATCTTTATTATATAGGAATTGATAATCCTGAAATTGCAAAAGAAAGAGTAAAAAATAGAATAGCAAGAGGTGGACATGGAATTTCTTCTAATCTTATTGAA…
FSDG_00317[1302211-1302387]	sTSB_overnight	-1.02434	0.307355	NA	hypothetical protein	NA	NA	NA	NA	ATGGAAGAAAAAATCATAAAAGATTTAAAGGATATTATTATGAAGCTTGATCAAGAAACAATTAACAATTTAATTAAAAAATCCACTTCTAAAGAGGATAAATTTTTTTACAATGAGTTATATAATCTTTCTTTGCAAATGAAGCAACAAAAATTGATAAAAGAGGAAAAATATTAA
FSDG_00318[1301471-1302190]	sTSB_overnight	-0.549566	0.489291	NA	Fic/DOC family protein	NA	02_Pfam_A_v33_1:PF02661.19	Cytoplasmic	8.96	ATGAATAAAATTTTAGAAACTTTACTAGAAGAAAAAAAAATAAAATTAAAGGGAAGTCTTTATCATTTAACACAAATTAATTTTTCATATAACTCTAATCATATTGAGGGAAGTCAACTAACAGAAGAACAAACTCAATATATTTATGAAACTAACTCTTTTATAAGCAATAAAGAAAAAGTTGTGTCTGTTGATGATATAAATGAAACTGTTAATCATTTTAAATGCTTTGATTATATTTTAGAAAATATAAATATCTTAGATGACAATTTAATAAAATCTTTACATAAAATTTTAAAAAATAATACTTCTGACTCTCAAAAAGAATGGTTCAAAGTAGGAGATTACAAATTAAAAGCAAATTTTATTGGTAACACAAAAACTACAAGTCCTAGTAAT…
FSDG_00319[1300658-1301344]	Aspirin_2.5mM_overnight	0.327877	0.236539	gpmA	2%2C3-bisphosphoglycerate-dependent phosphoglycerate mutase	COG:COG0588	UniProtKB:P62707	Cytoplasmic	8.96	ATGAAATTAGTTTTAATTCGTCATGGAGAAAGTGCATGGAACTTAGAAAATAGATTTACAGGGTGGAAAGATGTTGATTTAAGTCCAAAAGGGGTAGAAGAAGCAAAAGCAGCAGGAAAAAGTTTAAAAGAAATGGGGCTTGTTTTTGATGTTGCCTATACGTCATATTTAAAAAGAGCAATTAAAACTTTAAATATAGTTTTAGAAGAAATGGATGAATTATATATTCCAGTTTACAAATCTTGGAGATTAAATGAAAGACACTATGGAGCATTACAAGGATTAAATAAAGCAGAAACTGCCAAAAAATATGGAGATGAACAAGTACATATTTGGCGTCGTAGTTTTGATGTAGCTCCTCCATCAATAGATAAAAATAGTGAATATTATCCAAAATCA…
FSDG_00320[1300109-1300642]	Aspirin_2.5mM_overnight	0.266192	0.754945	NA	hypothetical protein	NA	03_eggnog_v5_bacteria:2ZYW3.faa.final_tree.fa	Unknown	2.5	ATGAAAAAATTAATTTTAATATCTTGTTTATTAGTATCTTTTGCATCATTTGCAGGAATGAATGATTTACCAGATAATGTTGAGAGAAATATTCGTTCAGCAGTATCAACTTATTCTGGTTCAGAAAAAAGAGAAAATTATAATTATTATAAAGATTCATATTTGGAAATGATAAATAGACTAGATAATTCAGGGATACCAGAAGTTGATAAACAAACTATAATAAAAAGATTAGAAGCAATGTATGGGGCTAACTATCCTAAACAATTATCAAGGGTAAATGATGAAATTAATGATTATAAGGGATTAGTAAATAGAATAAGAGAAGAACAAAATGCAGTTCAACAAAAAACACAGGCTGAAAATGCTAAAAGTAAAGAAGAAATAAAATCTATTTTA…
FSDG_00321[1298905-1300092]	Aspirin_2.5mM_overnight	0.202666	0.89083	tmcAL	tRNA(Met) cytidine acetate ligase	COG:COG1323	UniProtKB:Q9X1K1	Cytoplasmic	8.96	ATGTTTAAAAATGTAGTAGGTTTAATAGTTGAATACAACCCCTTTCATAATGGACATCTACATCACATTCAAGAGATAGATAGACTTTTTGAAGATAATATAAAAATTGCTGTTATGAGTGGTGATTTTGTTCAAAGAGGTGAACCATCTCTTATAAATAAATTTGAAAAAACAAAGATAGCTCTATCACAAGGAATTGATATTGTGATAGAGTTACCTACTTTTTATTCCACTCAAAGTGCAGAAATATTTGCAAAAGGTTCAGTAAATGTTTTAGATAAACTCTCTTGTAGTCATATAGTTTTTGGTTCTGAAAGTAATGATTTAGATAAATTGAAAAGAATAGCAACTATCTCTTTGACAAAAGAGTTTGAACTTTCTTTAAGAGAATTTTTAGCA…
FSDG_00322[1297564-1298802]	sTSB_overnight	-0.482755	0.0864228	pepT	Peptidase T	COG:COG2195	UniProtKB:P0C2T7	Cytoplasmic	9.97	ATGGATTCAAAAAAATATTCTACATTGAAAGAAAGATTTTTAAGGTATGTAAAATTTAATACTCGTTCAGATGATGCAAGTGAAACAATTCCATCAACACCATCACAAATGGAATTTGCTAAGATGCTAAAAAAAGAATTAGAAGAATTAGGATTAAGCAATATTTTTATAAATAAGGCTTGTTTTGTAAATGCAACTTTACCAAGTAATATGGATAAAAAAGTTCAAACAGTTGGTTTTATTGCACACATGGATACAGCAGATTTTAATGCAGAAGGAATTAATCCACAAATTGTAGAAAACTATGATGGAAAAGATATAGTTTTAAATAAAGAACAAAATATAGTTTTAAAAGTTGAAGAATTTCCTAATTTAAAAAACTATGTCTCTAAAACATTA…
FSDG_00323[1295851-1297557]	sTSB_overnight	-0.482666	0.150708	NA	hypothetical protein	NA	02_Pfam_A_v33_1:PF08497.11	Cytoplasmic	9.97	ATGAAATTTTTACCAACTACAAAAGAGGAAATGAAAAATCTAGATTGGGATAGTATTGATGTTCTTCTGATTTCAGGAGATACATATTTAGATACTTCATATAACGGAAGTGCATTAATTGGAAAATGGTTAGTGGAACATGGCTTCAAGGTTGGGATAATAGCTCAACCAGAAGTTAATGTTCCTGATGATATAACTCGTTTAGGAGAACCTAATTTATTTTTCGCTGTATCTGGTGGTTGTGTTGATTCTATGGTGGCAAATTATACTGCAACTAAAAAGAGAAGACAACAGGATGATTTTACACCAGGAGGAGTAAATAATAAAAGACCAGATAGAGCAGTTTTAGTTTATTCAAATATGATTCGTAGATTTTTTAAAGGGACTACAAAGAAAATT…
FSDG_00324[1293468-1295657]	Aspirin_2.5mM_overnight	0.508601	0.492618	NA	Head domain of trimeric autotransporter adhesin	NA	02_Pfam_A_v33_1:PF05658.15	OuterMembrane	9.52	ATGAAAAAATCTGTTAGTTTAAAATTAATCATTTTTAGTTTTCTTTTAGTTTCTAGTAGCATTGCTTATTCAGCTGCACCAACTATTGAAGCAGGAACTGGGACTAGTAGTACAAAGGCAGGAATTAATAATGACGCCAGTGGAGAAGATAGTTCTGCTGTTGGAAATCAAAATGTAACTAGTGGAGAGGGAAGTTCTGCTTTTGGATTTAAAAATAAAGCTAGTGGAAAACATAGTTCTGCTGTTGGATTCAATAACGAAGCTGGTGAAAGGGCATATAGTTCTGCTGTTGGATATGAAAATAAAGCTAATGGATTAGGTAGTTCTGCTTTTGGACACAAAAACGAAGTCAGCACAGTAGATAGTTCTGCTTTTGGATTTGAAAATAAAGCTAGTGGA…
FSDG_00325[1293095-1293379]	sTSB_overnight	-1.17104	0.173104	NA	hypothetical protein	NA	Prodigal:002006	Cytoplasmic	8.96	TTGCCTAAGACTGAGCTTTCTTTTCCAGATTTATATTTAAAAAATATATCTAAAAAATTTAAAGAAACTGGATTTAAAATTTTACAAGAACAGGAGGCTTTTTGCCCAATAAAATTTTATGATATTGGAGCTCTTGTTTGGTATGCCCATATTATTGAATGGGAATTTCCAAATTTTTCTGTTAATAATTGTTTAGAAAATTTATTTAAAGCACAAGAAATTTTAGAAAAGCAAGGTGTAGTTGAAGGAAAAATCCATCGTTTTTTAATTGTTGCTCAAAAATAG
FSDG_00326[1291747-1292892]	sTSB_overnight	-1.08974	0.0349042	NA	IS200/IS605 family transposase ISEfa4	NA	ISfinder:ISEfa4	Cytoplasmic	8.96	ATGAAAATAGTTAAAAAAGCATATAAATTTAGAATATATCCTACCTTAGAACAAATTAGCTTTTTTGCTAAGTCTTTTGGTTGTGTTAGAAAAGTATATAATCTTATGTTAGATGATAGAAAGAAAAATTATGAAGAATATAAATCAACGGGAATTAAAACTAAATATCCTACTCCTGCTAAATATAAAGAAGAATATCCTTATCTAAAAGAAGTAGATAGCTTAGCTCTTGCTAATGCACAATTAAATTTAGAAAAAGCCTATAAAAATTTTCTTAAAAATAAAGATTTTGGTTTTCCAAAATATAAATGTAAATCCAATCCAGTCCAAAGCTATACTACAAATAATCAAAACACAATATATATTAGAGATAGCTATATAAAACTTCCTAAACTAAAA…
FSDG_00327[1291350-1291760]	sTSB_overnight	-0.127254	0.961459	NA	Transposase IS200 like protein	NA	02_Pfam_A_v33_1:PF01797.17	Unknown	2	ATGAAATATGACAATAATTATCATTCAGTATATAAAATAAATTACCATATCGTATTTTGTATAAAATATTGTAGAAAAGTTATTACAAATGAGATTTCTATGAGATTAAAAGAAATATTTTTGAAAATATCTCCTAAATATAAAATTGCTTTGATGGAATGGGAACACGATACAGACCATATTCATTTATTGATAAGTGCTACTCCTGTAACTGAATTATCAAAATTTATTAATGCATATAAAAGTGCTAGTAGCAGACTTATAAAAAAAGAATTTCCTATTATTAAATCTAAGTTATGGAAAGAATATTTTTGGAGTAGAAGTTTTTTAGTGTTGAGCGTTGGTGGAGCGAGTATAGAAGTTATTAAAAAATATATTCAAGGACAAGGAGAAGAAAAT…
FSDG_00328[1290819-1290980]	Aspirin_2.5mM_overnight	1.21119	0.54382	NA	hypothetical protein	NA	NA	NA	NA	ATGGAGAATTTTTCTAGTATTAATAAAAAATTAATAGAAAATTGGCTTGAAGAAGAAAAAAATGCCCATATTCAAGGTTGGGATTTTTCTCATTTACATGGGAGATATGAAGAAGAAAATGATTTACCTTGGGATTATAAAATATTATTAAACAATATTTAA
FSDG_00329[1290506-1290835]	Aspirin_2.5mM_overnight	0.346278	0.4956	NA	hypothetical protein	NA	02_Pfam_A_v33_1:PF08921.12	Cytoplasmic	8.96	ATGCCACATTTAAAAATAAGAGGAATAGAAAAAAATTTAATAGTTGAAAATAGCAAAGAAATTATTGATGAATTGACAAAAATTATAGGCTGTGATAGAAATTGGTTTACCATAGAGCATCAAGACACTGAATATATTTTTGATGGAAAAATAGTTGATGGTTACACTTTTGTTGAAATATATTGGTTTGCAAGAGATGAAAAAATTAAAAAAGAAGTTGCAGATTTTCTAACAAAATTCATTAAGAAAATTAATAACAATAAAGATTGCTGTATTATATTTTTTACTTTAACAGGAGATAATTATTGTGATAATGGAGAATTTTTCTAG
FSDG_00330[1289214-1290344]	Aspirin_2.5mM_overnight	0.342583	0.352336	hom	Homoserine dehydrogenase	COG:COG0460	UniProtKB:P19582	Cytoplasmic	9.97	ATGAAAATAGCAATTTTAGGTTTTGGAACAGTTGGAAGTGGAGTTTATGAAATAGCAAAAACTTTAAAAAATATTGAAGTAAAAAAAGTTCTTGAAAAAGATTTAAGCAAAATAAATATTGCAACAGATAGTTATGATGAAATTATTAATGACAAAGAAATTGAATTGGTTGTTGAGTGTATGGGAGGATTACATCCTGCCTATGAATTTATTATGAAAGCTTTACAAAATAAAAAATCTGTTGTAAGTGCAAATAAAGCTGTTATAGCAAAATATTTAGATGAATTTTTAAAAACTGCTAAGGAAAACAATGTAGAATTTCGTTTTGAAGCAAGTGTTGGAGGAGGTATTCCTTGTCTTGCAGGTATTCAAAAAATTCATCGTATAGAAAATATAGAT…
FSDG_00331[1288687-1289127]	Aspirin_2.5mM_overnight	0.595086	0.752441	NA	hypothetical protein	NA	Prodigal:002006	Unknown	2	ATGGAAAAATTTATTTTTTTAAAAGAATATGTAAGTTCCCATATAGAAAATTTATTTTTTTATATAATTATTTTTTTTGTAACATGGGGTTTTATAAAAATTAGATGCTCTTATACTAAATTAAGTTTATTAGATGATAAGAGAAGGGCAGAAGTATATAATAAAATTTTAGAAAAATATAATAACAATAATTTATCATTTTATACTAATATAAATTTTTTGGTTTTGGGAACAAAATTTTTTAAGGTAGAAAGTTTTTACATAGAGTATAATTTAATAAATATCTATGCAAAAACTTTTTCAATAATAGGCTTTCCCACACCTTTTACTTATGGTTATGCTTTTACTATAAATGATGAGCAATTTATTGCAAGTTTTTCTAAGGAAGATTATAAAAAA…
FSDG_00332[1288112-1288696]	Aspirin_2.5mM_overnight	0.339616	0.033007	NA	MORN repeat variant	NA	02_Pfam_A_v33_1:PF07661.14	Cytoplasmic	8.96	ATGTGGATAATAATAGATATTTTAATAGCAATTTTGCTTTTTTACCTTATTAATAAATGGCTTAAAATCATAACAATTACACCTTATAAAAAATTATATCAAGTTGAAGTAAGAGAAAATAATTTAGTTTATAGAATAGGAGCTAAAAAAGCGTATACTGGCTATGTTGTCCAATATTATAAGAATGGAAAAATTATGGTACAAGAAAAATTTGAAAAAGGTCTTAAAAATGAGCAACAATTGTATTTTTATGAAGATGGAAAAATTCAAAGAATAGAAACTTATAAAAAAGGACAACTTCATGGAGAATATAAAATATATTATCCTACTGGAAATCTTGAGTTAGAAAGACTTTATTATTACGGTAGTCCTAATGGAAAACTTATAAAATATCACAAA…
FSDG_00333[1287096-1288103]	Aspirin_2.5mM_overnight	0.073207	0.581744	NA	MORN repeat variant	NA	02_Pfam_A_v33_1:PF07661.14	Unknown	4.9	ATGAAAAAAAATTTTATTATCTATACTTTTATTATTTTTTTACTAACTTCTTTCACTGTTTTTGCAGAAAGAGAAGTAGATTTTGAAAAACTTAAATATGATGAAAAGACTGGACTTGTTTATCTTGAAGGTGAAAAAGAAGCTTTTACAGGAATGGCAAAACAATATTATGAAGATAAAAGTTTAAAAATTGAATTTCCATATAAAAATGGAAAAATGGAAGGTAGGGGGAAAGAGTATTATCCCAGTGGTAAATTTAAATCTGATGCATTTTTCGCTGATGGTCTATTACAAGGAAAATCAACAGGCTATTATGAAAATGGTAATTTAGAGTATGAAGAAAATTATAAAGATGGTAAATTAGATGGTCTTATAAAAGAATATTATGAAAATGGACAA…
FSDG_00334[1286071-1287051]	sTSB_overnight	-0.871204	0.141762	NA	hypothetical protein	NA	03_eggnog_v5_bacteria:307MG.faa.final_tree.fa	Cytoplasmic	8.96	ATGAGGGGAAGATTTTTTTATGTTATTTTTTATTTGTCAACTTTATTTTTAGTAATTGCATGTAAACCAGTTTCAGAATTCATAGAACCTGTTAATTATATTGAAACAGTGAAAAAGATAGAAATCAATTCACCAGATTATAATAATAACAAAATGATAAATTTAGAAAATTTAGTGTATAGCTTTTTAAAAACAAATTATGATGATGTAACAAAAGAAAGTATAACTTGGGAAGAAGAGGGAAAATTGGAAAATGGTGCATTAATAAAAGCAAGTTATAAGGACGCTTTTGTAGAAATAAGAGCAATTAAAAACGGAGATTTCATAGAAGTAAAACCTATTGAGATTAATTTTAGAGATAAAAACTCCAATAGATATAATATTCTTAATGTTCCCTTT…
FSDG_00335[1285243-1285881]	sTSB_overnight	-0.301232	0.482245	fchA	Methenyltetrahydrofolate cyclohydrolase	COG:COG3404	UniProtKB:Q49135	Cytoplasmic	9.26	ATGAAATTAGTAGAATTAGATGTATTGAAATTTTTAGATGTAGTTGATTCAAACTCTCCTGCACCTGGTGGAGGTTCAGTTTCTGCTCTTGCTTCATCATTAGGAGCAAGTCTTGCAAGAATGGTTGCTCATTTAAGTTTTGGAAAGAAAAAATATGAAGCATTGTCTGATGATGTTAAAGCTAAATTTGTTGCAAACTTTGATGAATTATTAAAAATTAAAAATGAATTAAATGATTTAATTGACAGAGACTCTGAAGCATATAACACAGTTATGGCTGCATATAAATTACCAAAAGAAACTGATGAAGAAAAAGCTACAAGAAGTGTTGAAATTCAAAAATCTTTAAAATATGCTATCCAAACTCCTTATGATATAGTTGTTTTATCTGGAAAAGCA…
FSDG_00336[1284673-1285221]	sTSB_overnight	-0.506879	0.157666	NA	NADAR domain protein	NA	02_Pfam_A_v33_1:PF08719.12	Cytoplasmic	9.26	ATGAAATACAACTTAGAAAATTTAATAAAAGACTTTAATTCTAAGAAAAAATTAAAATTTTTATTCTTTTGGGGACATACTGAAAATGGAGCTGAAACAACAAAAGCTTGTTTCAGTCAATGGTATAGTTGTAAATTTGTTGTAGATGAAATTATATATCATACTGCTGAACAATATATGATGGCTCAAAAAACATTATTATTTAATGATAATGAAATTTTCCATAAGATTATGAGTTCAAAATCTCCAAAAGAATATAAAGAATTAGGAAGAAAAATAAAAAACTTCTCTGATTCAAAATGGAATGAAAATAAGTATCAAATTGTTCTAAAAGGAAATATTGCTAAGTTTTCACAAAATGAAAAATTAAAAGTTTTTCTTTTGAACACAGATACTAAA…
FSDG_00337[1283423-1284664]	sTSB_overnight	-0.853403	0.212895	hutI	Imidazolonepropionase	COG:COG1228	UniProtKB:P42084	Cytoplasmic	9.97	ATGCAAGCTGATTTAGTTTTATATAATATTGGACAATTAGTTACATCAAGAGAACTTGATAAAACTAAAAAAATGGATAATATTGAAGTAATAGAAAATAATGGATATATTGTAATAGAAAAAGATAAAATAGTGGCTGTTGGAAGTGGAGAGGTTCCAAAAGAATATTTAACACCTGCAACAGAAATGGTTGATTTAAGTGGAAAATTAGTTACACCAGGGCTTATAGATTCTCACACTCATTTAGTTCATGGTGGTTCAAGAGAAAATGAATTTGCTATGAAAATTGCAGGAGTACCTTATCTTGAAATATTAGAAAAGGGTGGGGGAATTTTAAGTACTTTAAAGTCTACAAGAAATGCTAGTGAAAAAGAACTTATAGAAAAAACTTTAAAAAGT…
FSDG_00338[1282382-1283347]	Aspirin_2.5mM_overnight	0.265322	0.579462	NA	Glutamate formimidoyltransferase	COG:COG3643	UniProtKB:Q99XR4	Cytoplasmic	8.96	ATGGCAAAAATAGTAGAATGTATACCAAATTATAGTGAAGGTAAAGATTTAGCAAAAATTGAAAGAATCGTAGCACCTTATAAAAATAATCCAAAAATTAAACTTTTAAGTGTAGAACCAGATGCAAATTACAATAGAACAGTTGTAACAGTATTAGGTGATCCAGATGAAGTTAAAAAAGCTGTTATTGAATCAATAGGAATTGCAACTAAGGAAATAGATATGAATAAACACAAAGGTGAACACAAAAGAATGGGAGCAACAGATGTTGTACCTTTCTTACCAATTCAAGAAATGACTACTGAAGAATGTAATGAAATTTCAAGAGAAGTGGGTAAAGCTGTTTGGGAAAAATTCAAATTACCAGTTTTCTTATATGAAAGCACTGCAACTGCTCCA…
FSDG_00339[1281611-1282081]	Aspirin_2.5mM_overnight	0.0810302	0.501656	NA	hypothetical protein	NA	02_Pfam_A_v33_1:PF07308.14	Cytoplasmic	8.96	ATGACTAATAATGATTTTTTAAGAAGACTTAGATATGCTCTTAATATTAAAGATAATATTATGGTACAAATTTTTAAAAAGGGAAATATAACTGTTACAAAAGAAGATGTACTTGATTATTTAAAAAAAGATATTGATGAAGGTTTTAAAAAATTAACTAATAATGATTTAATTTCTTTCTTAGATGGTTTAATTATACAAAAAAGAGGAAAGAGAGAAGATGGAACTCCACCTCCAAAAATAAAAATTACAAAAAATAATTTGAACAATATTTTACTTAGAAAGTTGAGGATTGCTCTTGCTTTTAAAAGTTATGATATGATTAGAATTTTTAAACTTGGTGGAATAGAAATTTCTGAGGGTGAGCTAAGTGCACTTTTTAGAAGTGAGGATCATAAA…
FSDG_00340[1279127-1281589]	Aspirin_2.5mM_overnight	0.327147	0.621451	yoaA	putative ATP-dependent DNA helicase YoaA	COG:COG1199	UniProtKB:P76257	Cytoplasmic	9.97	ATGGATATTAGAGATAGATTTTCAGAAGAAAGTTTGCAAACAATTAAAAAATATTTAGAAGAACATAATAATAAGTCAATGATTTTTAAAGCAACTTTTGATGAAGATGAAAAAATTCAAAAACCATTTTTTTTATCACTTTATAAAAAGAAAAGTTTTGAAGAAACTTTAACAAAGGTTGGTAAAAATGAAGTTGTTATAAGAACAACAAAACCTAATCAATTATATCCTAGTGATATGGAGTTAGAACTTTCGGAAGAATTATATACTAGAAGGAATATAGCCTATTGTCTTTTGAGTTCTGATTTAGATGATTTCTATTTTGTACAAGATATTGATAGAATATTTTTAGAAGAAATAGATATAGAAAATTATTTTGCCAAAGATGGAATTTTAGCA…
FSDG_00341[1277038-1279110]	sTSB_overnight	-0.00880186	0.660663	pgpH	Cyclic-di-AMP phosphodiesterase PgpH	NA	UniProtKB:A0A0H3GGY3	CytoplasmicMembrane	10	ATGAAAAAATTTACTATATTTGGATTTAAGTTTCTTTTTGATATAAAGAAAAAAGATAGTTCAGATGAAGAAAAATACTCAGATAGTTATTTTCTAAAAGAAAAAGTATTTTATTTGATATTGGCATTATTTTTAATTACTCTTTCATCAAAAATACCTATACTTTTTAGAAATAATAACTATATGGTAGGAGATGTTGTGAAATCCGATATTTATTCTCCTAAAACAATAGTTTTTAGAGATAAGATTGGAAAAGATAAAATAATTCAAGATATGATAGATCGTTTAGATAAAGATTATATCTATTCTAGTGATGCTGCTGATATATATAAAGAGGAATTTGAAAATTTTCATAAAGAGATTATAGCAATAAAAAAAGGTAATTTAAAATCTTTTGAT…
FSDG_00342[1276531-1277022]	sTSB_overnight	-0.366502	0.425752	ybeY	Endoribonuclease YbeY	NA	01_HAMAP:MF_00009	Cytoplasmic	9.97	ATGGAGTTAATTGTTGATTTTAGTTCAGATTTGACAAATGAAAAATATAATAAGTTTATAGATACACTTTATGAAAATAATCATCTTGAAAACTATATAAAAAAAGTTTTGGAGTTAGAAGAAATTGAATCTAATAGACCTCTTTATCTTTCACTTTTATTGACTGATAATAGAAATATCCAAGTTATTAATCGTGAATATAGGGATAAAGATGCACCTACTGATGTTATTTCTTTTGCATATCACGAAACAGAAGATTTTAATATTGGACCTTATGATACTCTTGGAGATATTATTATTTCCTTAGAAAGAGTTGAAGAGCAGGCAAGTGAATATAATCATTCATTTGAAAGAGAGTTTTATTATGTTTTGACACATGGAATTTTACATATTTTAGGC…
FSDG_00343[1275765-1276280]	sTSB_overnight	-0.385848	0.198661	act	Methanol dehydrogenase activator	NA	UniProtKB:Q8KP10	Cytoplasmic	9.97	ATGAAAATATTAGATACACCTAATTTAAAATTTTTAAAAGTTGGAATTGATACTGATCCATTAAATAACCATAACTTAGAGTATTTAGAAAAACAAAATGCCATTGCTGCTTTAATTTTAAATCATTCAGGGGATAAAGTTTTGTTTGTAAATCAATACAGAGCTGGTGTACATAATTACATCTATGAAGTTCCTGCTGGACTTATTGAAAATGGTGAAGAACCTATTGTTGCACTTGAAAGAGAAGTTAGAGAAGAAACAGGATATAAGAGAGAAGATTATGATATATTATATGATAGTAATACAGGATTTTTAGTTTCTCCTGGTTATACAACAGAAAAAATATATATCTATATTATAAAGTTAAAATCAGATGACATTGTTCCTTCGGAATTAGAT…
FSDG_00344[1274419-1275768]	Aspirin_2.5mM_overnight	0.253647	0.149723	NA	hypothetical protein	NA	02_Pfam_A_v33_1:PF07613.12	CytoplasmicMembrane	10	ATGGATAAAATTAAACAGAGAATGAAAAAAATTGAAATTTTAAGTACTATACTTTTTATTATAATTTTAATTTCTTTTTCAACATATGTTATCAATGAACACGAAAATATATTTATAGGAATGTATAAAATTGTAACTTCTCCTGCTATTTTAGTTACTGATTTTATGTATGTAGGGGGAATAGGTGCTGCCTTTCTTAATGCAGTTTTAATTTTTTCTTTTAATTTTTTCTTAGTAAAATTATTTAAAGTAAAGATTAATGGAATAACCATTGCTGCTTTTTTTACAGTTTTTGGTTTTTCATTTTTTGGAAAAAATATTTTAAATATTCTACCTTTTTATTTAGGGGGTATTTTATATAGTATCTATACTTCAACAGATTTTTCTGAACATATAGTT…
FSDG_00345[1273455-1273697]	Aspirin_2.5mM_overnight	0.0561156	0.849085	NA	hypothetical protein	NA	03_eggnog_v5_bacteria:3463F.faa.final_tree.fa	Cytoplasmic	8.96	ATGATAGCTATTAATGTTAATGATGATATATTTGATAAAACAATAGGTAATGAAGAAGAAGTTATTATTAAAAGAAAAAATAAAACAGATGACTTGGTTTTATTGACTGCTAAAAAATATAATGAAATTTTAGAAGAACTTAAAAGGTTTCAATATTGGCAAGAAATTGACAAAAGAATTGAAGATTTAAAAGCTGGAAAAGGTATAATAATGCCTGCTCCCTTAGGTGTTGATGATGAATAA
FSDG_00346[1273196-1273465]	Aspirin_2.5mM_overnight	0.589031	0.334918	yoeB_1	Toxin YoeB	COG:COG4115	UniProtKB:P69348	Cytoplasmic	8.96	ATGATGAATAAAAAGGAAGTTGTTTGGCATATAAAAGCATTATTAGATTATTCAGAATGGCAAAAAGAAGATATAAAAAAAGCTGATAAGATAACCAATTTTATTATTGAAATATTAAGAAATGGTGTATTAAATGGAACTGGAAAGCCTGAGAAGTTAAAAGCTAGACCAGGATATAGCAGAAGAATAGACCAATATAATCGCTTAGTATATGATGTGATAGATGATAAATTAAATATAATTTCTTGTAAAGGGCATTATGATGAGTAA
FSDG_00347[1272089-1272658]	sTSB_overnight	-0.272554	0.654357	NA	Helix-turn-helix	NA	02_Pfam_A_v33_1:PF01381.23	Cytoplasmic	8.96	ATGAAAATAAGTGAAAAAATAAAAGAATTAAGAAAAAATAATAATCTTACACAAAAAGAAATGGCTAAAAAATTAGGTGTTTCGCTATCTTCATTACAAAAATATGAATACGGGGATTTCTATCCCAGTATTGAAGTTATAAGAAAAATTGTAGAGTTTTTTAATATAACATTAAATGATTTTTTAGATGTCAGTGATATTAGTAACGAAGAAAAAGAGGTTATAAATTGGAATATCAAACGTTCAAGAGAGGTAGAAAAAGAAATTGAAAACGATATAGAAGAAAATGCTAGAAATATTGAAATATTAACAGAAGATGAGGGGATTAAAAATTTATATTGTGATAATATTATATGGCAAATGAGTATAATGAATTTTTATTTTAAAGTTAATACTGAA…
FSDG_00348[1271742-1271942]	Aspirin_2.5mM_overnight	6.3448	0.0943869	NA	hypothetical protein	NA	03_eggnog_v5_bacteria:324JI.faa.final_tree.fa	Unknown	2	ATGAAAGTAAACTATAAAAAGTTAATAACATTAATAGGTGGTAAATGCTGGAGTGTTAGGGACTTAGTAAATGAAGCTAAGATTCAACCAAAAGCCTATTATGACATCAAAGCAGGAAAAGACACATTAAATATTAAAACAGTTGGTAAGATAGCCAAGGCTTTAGAGGTTGATGTTACAGAACTTTTAATATTAGATTAA
FSDG_00349[1271014-1271622]	Aspirin_2.5mM_overnight	1.37731	0.189426	NA	hypothetical protein	NA	03_eggnog_v5_bacteria:32W9V.faa.final_tree.fa	Cytoplasmic	8.96	ATGATAGATGATTTAAAACTTGAAGCTGAAGAAGTTGAAAGACTTGAAAATTTACTAATACCACTTGAAGTTATATCAGAAAAAACAAGAACTTTACCAATGACTTTACCAACTAAAAGAGTTGAGAATGGCTTTAATATAAGTGACAGTGTTAGAAAAGAACCTATGATAATAAATATAACTGTTGTTGATAATAGCAAGGATTATTTATTAAATAGGGATAAACTTTTAAAGTTGCAAGAATTAGGCGAAGAAGTACAGTTTGTTTTTTCTAATCGTGATACTTATGAGCATATGATTATTGAAAATATAGAAGAAATTGAAACTGACAAGCAAAAATATGGCTTTACATATTACATAACATTAAGACAGATACAAGTTGGAGAAATAAAAGAAAGT…
FSDG_00350[1270210-1270995]	Aspirin_2.5mM_overnight	2.73731	0.429945	NA	hypothetical protein	NA	03_eggnog_v5_bacteria:30JGX.faa.final_tree.fa	Cytoplasmic	8.96	ATGGAGTTTTTAAGTAAGGAAAGTATAAACAGCAAAGATTTATTAAAACAAATAAATTATTTTAGAGAAATGGAGTACCAGGAAAAGAAAGAAAATAATTTATTAACAGAAGCACAAAAGAAAAGGGGGCATTGTATAGAGCTAACACATGATAATTTATTAAAAAAAATCAGAGATGAATTTAATATAAGAGGTAACGCCGTAAATAAAAACGCCGTTAAAGATGAATTTAATATACAAGTTAACGAGGGAAAAATTTCCCTGGTTGAAAATAAAATTATACCTACATCAGTAGAGGAAATTTTTGAAACAACTTACAGAGATAATAAGGGAGAGTTTAGGACTATGTTTATTCTAACAATAGACCAAGCTAAACAAGTTTTAATGAGAGAATCAAAG…
FSDG_00351[1269974-1270192]	Aspirin_2.5mM_overnight	2.26583	0.137552	NA	hypothetical protein	NA	Prodigal:002006	Unknown	2	ATGAATAGAGTTACAAGAGCAAAAGCAATAAGATTAAAATGTTTAGATTGTAGTTGTGGGCAACTTACAGAGATAAGAGAATGTCCGATAAAAGATTGTGCCTTAGGTGTTATAGAATGGGCTATGAAGTTGATAAAAATGGTAAAAAAATTAAATTTGATAATGGCAAAGAAAATTAAAAAGCAAAAAATTAAGTATGCTCAAAAAAATAAAAATTGA
FSDG_00352[1269487-1269816]	Aspirin_2.5mM_overnight	4.14528	0.167069	NA	hypothetical protein	NA	Prodigal:002006	Unknown	2	ATGATTAAGAAAGTTTATATTGATGGTTTATTTTTAGCTTTATCATATGAAGCTAACAAGATATTTATTAGTAAAAATGATATTGATATTAAATTTAAGGAGGACCAGGAAGAAAATAGAAACATACTAGAATTAATAAAAGGCTTAGGTGTAAATAAATTAATTGGAGATTATAACATATCAATAGATTTTGAATTTATGGTACTGGAGATTCACAAGAAATATAGTTTTAAATTATTAAGAAAATTAGGCAAAGATGATATTGAAAAGATATGGACTATTACAATGGTTGAAATAGATAGTTTAATGACTCAGGAGGTTAAGGCATGA
FSDG_00353[1269362-1269490]	sTSB_overnight	-0.510794	0.349671	NA	hypothetical protein	NA	NA	NA	NA	ATGAAAGAAAGAAAAAATATATTTATCAGAGGTACAATGGATGAAGTTATTGCAAAGTTAAAAGAATTAGCAGAAAAAGAAAAAAGCCTAAATATTACAACTGATAGCGACCAAGCAAATCAAAGGTAG
FSDG_00354[1268946-1269251]	Aspirin_2.5mM_overnight	4.58972	0.626223	NA	hypothetical protein	NA	Prodigal:002006	Cytoplasmic	8.96	ATGGAAAAAGAGATAAAAAATACTGTATTTACATTTTTAGATTTTATGAATGATAAAGAAGTTTTAGAGAAAATGATATTAACAAGAGATTCAAAAAAGAAAATATTTAAGTTATTAGGTGAGTTAGAAGAAAATAAAATATCTGAAGAAAAAAATAAAATATTTATAAATATTGAAAAAGCAATACTTGATGCCATAGAACTAACACAAGATTTATATTTTACACTAGGAGAAAAAGCAAATCAAATAGATGAATTTTATAGCTTAGATTATGATGTATTTGAAAGAATAAAAGCAGGTAATTAA
FSDG_00355[1267397-1268770]	Aspirin_2.5mM_overnight	1.64064	0.775624	NA	hypothetical protein	NA	03_eggnog_v5_bacteria:COG3378.faa.final_tree.fa	Cytoplasmic	8.96	ATGGATAAAAGAAAATTAAATAATTTTTTAACAGAAATAGGAGTAGAAAAAGAGAGCCTAGAGCTTAACAAGGATAAAATAAATAAGTTTGTAGATGAAGTTAATACAAAGATTAATATAAATTCATATTACATTGCTAAAATGTTGGTTGAAGAAAATAACCTAATCAAAATAGACAATTTAATTTATGGATATAATGAAAGATGTTATCAATGTTTGACTAACACAGATATTGAAAACTTAATACACCAAGTAAATAAAAATCTAAATGAGAAGCAAAGAAAAGAAATATTAAAAAAAGTTTATTTTGAAGCACCTAATAAAGAAAAAGATATTAATCATATTTCAGTAAAAAATGGGTTAATTAATATAACAGATGATGAAATAGTTTTATATGAA…
FSDG_00356[1266601-1266825]	Aspirin_2.5mM_overnight	2.54093	0.991302	NA	hypothetical protein	NA	Prodigal:002006	Unknown	2	ATGAAAATAGAAGTAAGTGAGAAATTAAAGGTTGAAATAGCTAAATTTGTTAAGTTGATAAATGATACAGACATTTCGGAGGACTTAAAAAAGGAGATAATAAAAAGAGCAGTTAATTTAATTAACATTTCAAGTAAAGAAAGTTTTATAAAAGGTGGACAACATATAATTAATAATTTAAAGGCACAGAAAGGAGAGGCTGAAAATGTTAATAACAATAAATAA
FSDG_00357[1266144-1266620]	Aspirin_2.5mM_overnight	0.58999	0.901128	NA	hypothetical protein	NA	Prodigal:002006	Cytoplasmic	8.96	ATGTTAATAACAATAAATAAAAAAAGCTATGATTCAGATGACTACACTGGAAAAATTGACCTATTACTTGAAAATATTTGTTATGAGCTTTTAAATGATGATAGATTTAATTTTATGGATAGATTAGAATTTACATTCGGTTATATGGTTGAAATTATGGAGTATATAACACAAAATAATTATAATCCACCATATAATTTTAATGAGCTAAAGGATGATAGAGATAAACTGGAGCTAGTAATTGAACAATATAAATTTATAAAATATTTACTTACTGGAAATAAAGGAAGCTATGAAAAATATTTAGAACAACTAGAACAGTATGAAGTATTTAGCAAGGATAAAGCAATAATGACAATGATTGATTATAAGATTGCTAGGTTTAGTAATGAAATATTT…
FSDG_00358[1265961-1266125]	Aspirin_2.5mM_overnight	3.09593	0.562035	NA	hypothetical protein	NA	03_eggnog_v5_bacteria:30W45.faa.final_tree.fa	Unknown	2	ATGAAGATGTTAGATGTAAATGAGGTTAAGACAATCTTAAAAGTTAGTAAGCCAAAAGCCTATGAAATTATAAGAACACTAAACACTGAATTAAAAGACAAAGGTTATTTGACAGTACAAGGAAAAATAAGAGAAGATTATTTATTTGAAAGAATGGGTATATAA
FSDG_00359[1264897-1265958]	Aspirin_2.5mM_overnight	1.02865	0.332147	NA	Putative prophage phiRv2 integrase	COG:COG0582	UniProtKB:P9WMB3	Cytoplasmic	8.96	ATGAGTGCAGAAAAGGAAAAAATAAAAGGTGTTTATACTGGCAGATGGAATGCTAGATTTACAATAAAGCTTTTAAATAACAAAAGTAAGAGAATATTTAAAAGAGGTTTTAATAGTAAAAAAGAAGCTTTAGAATATGAAAAAAAAGTAATCTTAGATAATAGTTTAGGCTCTAATATCCCTTTTAAAGTAGCAGTTAATCAGTATTTAGAATTTAAAAAGCTACGAATAAAAGAATTAACTTATATGAATATGTCAAATATATTAAATAGTATTACATATTTTGATAATCTTTTAATATCTGATATAACAGCAATTCAAGTAAGTAATTTTCAAAATGATTTATTAAAGAAATATAAAGGCAGTTCAATAAGGACTATAAACGCATATGTTAAAATG…
FSDG_00360[1263463-1264713]	Aspirin_2.5mM_overnight	0.446029	0.253733	NA	L%2CD-transpeptidase catalytic domain	NA	02_Pfam_A_v33_1:PF13645.7	Unknown	4.9	TTGAAAAAAATATTAATAATTTTTTGCCTATTGTTGATAGCCAACAATAATTTTGCAGAAGAAAATATTGTAACAGAAAATATAAATGAAAATATTCAAAAACCTGTGGAAGAAAAACCACAAAAAATAGTTTTAGATGTGAAGTCAGTATATGACTCTCTAAATATAAAAAATAAAATAGATTATTCTATTTTTCAAAAAGCGTATTTAGGATATGTACAAATTACAAATAAAAACCCTGGTGTTTTAATAATAATAGATTATAGTAAACCGTCAAATGAAGAAAGATTTTATGTCTTGGACTTAAATAAAAAAAAGTTAGTCTATTCAACACGGGTTGCTCATTCTAAAAATTCAGGATTGGAAATTCCTTTACAATTTTCAGATGACCCTAACTCT…
FSDG_00361[1262720-1263445]	Aspirin_2.5mM_overnight	0.342892	0.578524	NA	hypothetical protein	NA	Prodigal:002006	Cytoplasmic	8.96	ATGAAAAGATGGATATTTTTAATACTGGCTATTATAATAATTTCAATTTTCGGTATAATAAAATCTTGTCAAAGAGATAAAAGAGAAATTATTAACATTTATACTGATAGGGAAATAGAAAATTTTATTGGAAAATTAGCTAAAAAATATGAGAATACTGATAAAGAAGTAGCAATAAAAATAAATTCTTTAAATTCAATTGAAGATTATGATATTATACTAACTGATGAAGATTCAAAAATTAAGGATAGTATTAAAAAGAAATATGAAGTTAAAGACTTTTTTGAAGATAATTTAGTTATAATAGGTCGTAGAAAAATAGATAATTTATCTCAAATGTTGACTTCTTCTATTGCCATTCCAAACTATAAAACAAATATTGGCAAAACAGGCTTAGAT…
FSDG_00362[1261694-1262704]	Aspirin_2.5mM_overnight	0.141572	0.804386	ansA	L-asparaginase 1	COG:COG0252	UniProtKB:P0A962	Cytoplasmic	9.26	ATGGAAGATAAAGTTCTTATAATAAATACTGGTGGAACTATTGGTATGGTTGGAAAACCTTTAAGACCTGCTTATAATTGGGCTGAAATTACTAAGGGATATTCAGTTTTAGAAAAATTTCCAACAGATTATTATCAATTTGATAAATTAATAGATTCATCAGATGTTACAGTAGAATTTTGGATAAAGTTAGTAGAGGTTATTGAAAAAAACTATGATAAATATATAGGCTTTGTAATATTACATGGTACTGACACTATGGCATATACTGGCTCTATGTTATCATTTTTATTAAAAAATTTAGCAAAACCAGTTATTTTAACAGGAGCACAAGCTCCAATGGTAAATCCTAGAAGTGATGGACTTCAAAATTTAATAAATTCTATCTATATTGCAGGA…
FSDG_00363[1260720-1261694]	sTSB_overnight	-0.00267537	0.702867	pip	Proline iminopeptidase	COG:COG0596	UniProtKB:P42786	Cytoplasmic	9.97	ATGGGAAATTATGATTTCTATCCAGCAATAGAACCTTTTAAGTCATATATGTTGCCTGTAAGTGATATACATAGCATTTATGTAGAAGAATGTGGAAATCCAAATGGAGAGCCTATAATCTTTTTACATGGTGGTCCAGGAGCAGGTTTTGGAAAAAAAGCTAGAAGATTTTTTAATCCTAAATATTACCATATAATTTTATTTGATCAAAGAGGTTGTGGAAAAAGTATACCTTTTCTTGAACTTAAAGAAAATAATATTTTCTATCTAGTTGAGGATATGGAAAAAATAAGATTACATATAGGTATTGATAAGTGGACTCTATTTGCTGGAAGTTTTGGTACAGCCTTGGCTTTGGTATATGCTATACATTATCCTCAAAAAATAAAAAGAATGATA…
FSDG_00364[1258986-1260431]	Aspirin_2.5mM_overnight	0.741347	0.414946	gatB	Aspartyl/glutamyl-tRNA(Asn/Gln) amidotransferase subunit B	COG:COG0064	UniProtKB:O66766	Cytoplasmic	8.96	ATGATAAAAGAATGGGAGTCAGTAATAGGACTGGAAGTTCACTTACAATTAAAAACAGGTACTAAAGTATGGTGTGGCTGTAAATCTGACTATGATGAAAGTGGTATAAATACACATACTTGTCCAATTTGTTTAGGGCACCCTGGAGCTCTTCCAAAGTTAAATAAAAAAGTTGTAGATTATGCAGTTAAAGCTGCACTTGCTCTTAACTGTCAAATAAATAATGAAAGTGGTTTTGATAGAAAAAATTATTTTTATCCAGATGCACCAAAAAATTACCAAATTACACAATTTGAGAAATCTTATGCTGAAAAAGGATATTTAGAGTTCAAATTAAATTCTGGTAGAGAAGTTAAAATTGGTATAACAAAAGTTCAAATTGAAGAAGATACTGCTAAA…
FSDG_00365[1257518-1258972]	Aspirin_2.5mM_overnight	0.451579	0.391032	gatA	Glutamyl-tRNA(Gln) amidotransferase subunit A	COG:COG0154	UniProtKB:O66610	Cytoplasmic	9.97	ATGTTTATTTATGAATTAACTGCAAAAGAATTAAGAGATAAATTTTTATCTAATCAGCTTTCAGCAGTAGAAATAGTTAATTCCTTTTATGAAAGAATAGAAAAAGTTGAAGATAAAATAAAAAGTTTTGTATCTTTAAGAAAAGATTTAGCTTTGAAAGAAGCAAAGAAACTTGATGAAAAGAAAAAAAATGGAGAAAAATTAGGAAAATTAGCAGGAATTCCTATTGCAATAAAAGATAATATTTTAATGGAAGGACAAAAATCAACTTCTTGTTCTAAAATATTGGAAAATTATATAGGAATTTATGATTCAACTGTTGTAAAAAAATTGAAAGAGGAAGATGCAATTATTATTGGTATAACAAATATGGATGAATTCGCTATGGGCTCTACAACA…
FSDG_00366[1257219-1257509]	Aspirin_2.5mM_overnight	0.879516	0.323511	gatC	Glutamyl-tRNA(Gln) amidotransferase subunit C	COG:COG0721	UniProtKB:O67904	Cytoplasmic	9.97	ATGGCACTTACAAAGGAAGAAGTTTTAAAGATTGCAAAATTATCAAAATTATCATTTGAAGAAAAAGAAATTGAAAAGTTTCAGATAGAATTAAATGATATATTAAAATATATAGATATGTTAAATGAAGTTGACACATCAGAGGTCAAACCATTAGTTTATATAAATGAGGCTGTCAATAATTTTAGAGAAAAAGAAGAAAAGCCATCATTAAAAATAGAAAAAGTGCTATTAAATGCACCTGAAAGTGCTGAAAATGCAATAGTAGTTCCTAAAGTTATTGGAGAGTAG
FSDG_00367[1256506-1257210]	Aspirin_2.5mM_overnight	0.216599	0.529165	rluB	Ribosomal large subunit pseudouridine synthase B	COG:COG1187	UniProtKB:P35159	Cytoplasmic	9.97	ATGAGGATTAATAAATTTTTATCAACTCTTGGTATTGCTTCAAGAAGAGCTGTTGATAAATATATTGAAGAAGGTAGAATTACTGTAAATGGTAATATAGCAACAACTGGAATGGATATAAGTGAAAATGATAATATTTTCATAGATGGTAAAAAAATTAAAACTGATGTAAATGAGGAAAAAGTTTATTTTATGTTAAATAAACCATTGGAAGTATTATCTTCTTCAAGTGATGATAGAGGTAGAAAAACAGTAGTTGATTTAATTAAAACTGATAAAAGAATTTTTCCTATTGGACGGCTTGACTATATGACAAGTGGTTTAATTTTGCTTACAAATGATGGAGAATTATTTAATAGAATAGTTCATCCAAAATCAGAAATCTATAAGAAATATTAT…
FSDG_00368[1255971-1256516]	Aspirin_2.5mM_overnight	0.161287	0.664623	scpB	Segregation and condensation protein B	NA	UniProtKB:C1CMI5	Cytoplasmic	9.97	ATGAGTATAAAAAATCAGGTTGAAGCTATTATTTTTTTAGGTGGAGATGAAAATAAAATAAAAGATTTGGCTAAATTTTTTAAGATTTCTATTGAAGATATGTTAAAAATTCTTTTAGAATTAAAAGATGATAGAAAGGATATGGGAATAAATATTGAAATTGATTCAGAAATAGTTTATTTATCAACAAACCCTCTATATGGTGAAATTATAAATAATTATTTTGAGCAAGAAACCAAACCTAAAAAGTTATCATCTGCTTCAATAGAAACTTTATCTATAATAGCTTATAAACAACCTATTACAAAGTCTGAAATTGAAAGTATTAGAGGAGTTTCTGTTGATAGGATTATTTCAAACTTAGAAGAAAGAAAATTTGTAAGAAACTGTGGTAAACAA…
FSDG_00369[1254903-1255949]	Aspirin_2.5mM_overnight	0.480598	0.162566	mreB_1	Cell shape-determining protein MreB	COG:COG1077	UniProtKB:Q01465	Cytoplasmic	9.97	ATGAAAAAATTTTTGGGTAAGATTCTAGGTATATTTTCAGATGATTTAGGCATAGATTTAGGAACATCTAATACTTTGATCTGTATGAAAAATAAAGGAATAATTCTAAGAGAACCTTCTGTTGTAGCAATTTCTACTAAAACAAAAGAAATTTTTGAAGTGGGAGAAAAAGCAAAACATATGATAGGAAGAACTCCCTCTACTTATGAAACTATAAGACCATTAAGAAATGGAGTTATTGCTGATTATGAAGTTACAGAAAAAATGTTAAGATGTTTTTATAGAAGAATAAAATCAGGAACATTCCTAAATAAACCTAGAGTAATTATTTGTGTACCAGCAGGAATAACACAAGTAGAAAAAAGAGCTGTTATGGAAGTTACAAGAGAAGCTGGTGCC…
FSDG_00370[1254307-1254885]	Aspirin_2.5mM_overnight	0.78729	0.144424	maf	dTTP/UTP pyrophosphatase	COG:COG0424	UniProtKB:Q02169	Cytoplasmic	9.97	ATGATTTTAGCTTCAAATTCTAAAAGAAGACAAGAGATATTAAAAGATGCAGGTTTTAATTTTAAAATTATAACATCTGATATAGAGGAGATAAGTGATAAAAAAATTATCACTGAAAAAATATTAGATATAGCAGAAAAAAAGTTGGAACAAATTGCAAAAGATAATAAAAATGAATTTATTTTGGCAGCAGATACTGTTGTTGAATTAAATGGGATGATTTTTGGAAAACCTAAAAATAGGGAAGAAGCATTTAGTTTTCTAAGAATTTTATCAGGAAATACTCATAAAGTAATCACTGCTTATGTATTTAAAAATATTTCAAAAAATATACTTATAAAAGAAGTTGTTACAAGTAAAGTAAAATTTTTAGAGCTTGATGATGAGATAATAAATTGG…
FSDG_00371[1253493-1254305]	Aspirin_2.5mM_overnight	0.229996	0.637861	NA	hypothetical protein	NA	03_eggnog_v5_bacteria:3259U.faa.final_tree.fa	CytoplasmicMembrane	10	TTGAAAAGAATAAAATTTGTATATATCTATTTTTTATTCTTACTTTATTTTATAGGAGGATATTTTATAAAACTTCCTTTTATTGATAAAGGAATATATGAAAAAATATATAAGTATTTAGGGATAATGTTAATTCCAGCACTTCTTTTTTTTATTTTATATGGCTTTGTATTTTTAATAAAAGATAAAAAAGTTAGGTTCTTTTGGGAACTAAGAGTATATTATATATTTACTTTTTTTATTATAGCTGTTTATTTATATATTTTATTCAGCTCAGGTGTCTATTTTATAAATGTAAAAAATTTTGAAATTAATGGAGAGTTTTTAAAAAATCTTATTAATAAATCTCTATTTGAATATAAAATAGGCTATTTGCTAACATATGTGTTATATGAATTG…
FSDG_00372[1252515-1253285]	Aspirin_2.5mM_overnight	0.609861	0.199182	coaX	Type III pantothenate kinase	COG:COG1521	UniProtKB:Q81VX4	Cytoplasmic	8.96	ATGATTATTGGTATTGATATTGGAAATACTCATATAGTTACAGGAATTTATGACGATGATGGGAAATTAATTTCAACATTTCGCATAGCCACAAATGATAAAATGACGGAGGATGAATATTTTTCCTATTTTAATAATATTACAAAATATAATAATGTTTCTATTGAAAAAGTAAATGCTGTATTAGTTTCATCTGTTGTTCCTAATATAATAATAACTTTTCAATTTTTTGCAAGAAAATATTTTAAAGTTGAAGCTATTATAGTTGATTTAGAAAAGAAACTTCCTTTTACTTTTGCAAAGGGATTAAATTATATAGGTTTTGGAGCAGATAGAATAATTGATATTACAGAAGCAATGCAAAAATATCCAGATAAAAACTTAGTAATTTTTGATTTT…
FSDG_00373[1251945-1252301]	sTSB_overnight	-0.137055	0.430284	NA	hypothetical protein	NA	03_eggnog_v5_bacteria:32YZT.faa.final_tree.fa	Unknown	2	TTGACAGAGTTAGAAATAAAAATTATAAAATTTCTATTATCCTCTGCTGTATACAGTGAAAATGCTATAATGAAAAATTTAGGTATAGATAAAAATGTTTTAGATAAAAGTCTTAAAATTTTAGAAGATAATGGTTATCTTGAAAGCTATGAAGAGTTTATAAAAAGAGAAAAATTAAATGAAGAAAGTGATTGTTGTAAAACAAAAAAAGGTAAGGCTTGTTCAAATTGTTCTTCATCTTCTTGTAATTCTTGTTCCCCTGGTTCAAGTTGCTGTGATAATAATATTTTTAGTGATATAACAGATTTTTCAAAAATTAAAGTTATAACAATGAAAGCAGTGGATAAATTTTCTTAA
FSDG_00374[1251195-1251827]	Aspirin_2.5mM_overnight	1.32647	0.165936	NA	hypothetical protein	NA	03_eggnog_v5_bacteria:COG1280.faa.final_tree.fa	CytoplasmicMembrane	10	TTGGATATTACAATTTTAAAAGGGATATTAATGGGGTTTATTTTATCTTTACCCTTTGGGCCTGTTGGGATTTACTGTATGGAGCTCACCATTGTTGAAGGAAGATGGAAGGGGTATATAACAGCATTAGGAATGGTTACTATTGATGTAGTATATTCAGCTGTTGCTTTATTATTTCTCTCAGGTGTAAAAGATTATGTAGTAAAATATGAGAATTATTTATCTTTATTCATAGGAATATTTTTAATGATAATTTCTTTAAAAAAACTTTTAACAAAAATAGAATTAAAAGAAATAAATGTGGATTTTAAAAGTATGTTACAAAATTATCTTACAGGAGTAGGTTTTGCTATTGTTAATATTTCTACCATTTTAATTATAGCAACTGTATTTACACTT…
FSDG_00375[1250094-1251182]	Aspirin_2.5mM_overnight	0.730535	0.0419731	mnmA_1	tRNA-specific 2-thiouridylase MnmA	NA	UniProtKB:Q99TM8	Cytoplasmic	9.97	ATGATAGAAACAAAAAATGTTGCTTCTGAATTTAATAAATATATTGAATTTGATAGTAGCAAAAAAAATATTAAAGTTGGTGTGGCTATGAGTGGAGGAGTTGACAGTTCAACTGTTGCTTATCTTTTAAAACAACAAGGTTATGATATTTTTGGAGTAACTATGAAGACCTTTAAAGATGAGGATTCCGATGCTAAAAAAGTCTGTGATGACTTAGGAATAGAACATTATGTCTTAGATGTAAGAGATGAATTTAAAAAAAAAGTTGTTGATTACTTTGTTAGTGAATATATGAATGGAAGAACTCCAAATCCTTGTATGGTATGCAATAGACATATAAAATTTGGAAAAATGTTAGATTTCATTTTATCTAAGGGTGCTAGTTTTATGGCAACTGGA…
FSDG_00376[1249622-1250035]	Aspirin_2.5mM_overnight	0.575471	0.401697	mscL	Large-conductance mechanosensitive channel	COG:COG1970	UniProtKB:P0A742	CytoplasmicMembrane	10	ATGAAAAAATTATTAGAGGAATTTAAAGCATTTGTAATGCGTGGCAATGTGGTTGATATGGCAGTTGGAGTTATTATTGCAACAGCTTTTGGAAAGATAGTAGCAAGTTTAGTTAATGATATCTTTATGCCAATTATAGGAGCATTAATTGGCAATATGAATTTTTCAGACTTACAAATAAAACTAGGAACTCCTGTTGAAGGAGTTGAGCAAGCAGCCATTAGGTATGGAGCTTTTATCCAAGAAGTTATTAATTTTTTAATAATTGCATTTTGTATATTTGTTTTTATAAAAGTTGTAACTTCTTTACAAAAGAAAAAAGAAGAAAAACCTGCACCTGCTCCTGAACCAACAAAAGAGGAAGTATTACTAACTGAAATTAGAGATGCTTTAAATAAG…
FSDG_00377[1248503-1249393]	sTSB_overnight	-1.26024	0.179332	yclQ	Petrobactin-binding protein YclQ	COG:COG4607	UniProtKB:P94421	Unknown	5.41	ATGAAAAAAATTATTACTTTTATTTGCTTTATTTTTTTTACTATATCTTCATTTGCTATAAAAGTTGAAAATAACCAAATTATAGATGATTATGGTAATAAAATTGAAGCTAAAGAGTATAAAAAAATTATTGTAACTGACCCTGGTGTAATAGAAATACTATTTAAAATAGGTGGGGAAAAATCAATAATTGCTATTGCTAAAACTTCAAGGAGTAAAATATATCCTTCTGATAAAGTTGATAAATTAGTAAGTATTGGTAATATCTCTAACTTAAATTTAGAAAAGGTTGTTGAATACAAGCCTGATTTAATTGTAGTTAGCTCTATGATGCTAAGAAATGTAGAAGCTATTAAAAAAATGGGCTATAAAGTTATAGTTTCTAATGCCTCTAATTTA…
FSDG_00378[1246263-1248434]	sTSB_overnight	-1.32799	0.0281798	btuB_3	Vitamin B12 transporter BtuB	NA	01_HAMAP:MF_01531	OuterMembrane	10	ATGAAAAAATATTTAATGGGCTTATCAATACTTATATTTTGTGCAAGTGCTTATGGAGAAGTTATAGATTTAGGAGAAAAAAATATTTATTCTGAAACAGGTTTTGAAAAAAATTTAAGAAATTCAACTACTTCTCCTTATATAATTACATCAAAAGATATTGAAACAAAAGGTTATACTTCTGTATCAGAAATTTTAGATTCAGTTCCTGGTGTAAATGTACAAGAAGGTTTACGCCCAGCAGTTGATGTAAGAGGGCAAGGTTTTCAAAAAGCAAAGGCAACAGTTCAACTTTTAGTTGATGGAGTTCCTGCAAATATGCTTGATACTTCACATATGAATGTACCTATTGATGTTGTTAATATCAATGAAATAGAAAGAATTGAAGTTATTCCAGGT…
FSDG_00379[1245280-1246248]	sTSB_overnight	-0.821812	0.0745051	hmuU_3	Hemin transport system permease protein HmuU	COG:COG0609	UniProtKB:Q56992	CytoplasmicMembrane	10	ATGAAAAAAATATTTTTTTTAATATCATTGATGATAACTTTTATAGTAATAGCACTCTCTTTATCAGTAGGGAGTGTTTTTATTCCAATAAAAAGTTTACTATTTTTATCACCTATGGATGAATATATGAAAATGATAGTGTTTGATTTAAGGTTACCAAGAATTTTAATGGCATTCTTAGTTGGTATGTTGCTTGCTTCAAGTGGAAACATTGTACAAATAATATTTCAAAATCCACTTGCTGATCCATATATAATAGGTATTGCTTCAAGTGCGACTTTTGGTGCTGTTATAGCCTATCTCTTAAAACTTCCAGAAATTTCTTATGGAATAGTTGCTTTTATTTGCTGTATGGTAAGTACACTTTTAATTTTTAAAATTTCAAAAAGAGGAAATAAG…
FSDG_00380[1244504-1245280]	sTSB_overnight	-1.18646	0.042316	fepC_2	Ferric enterobactin transport ATP-binding protein FepC	COG:COG1120	UniProtKB:P23878	CytoplasmicMembrane	7.88	ATGGCTATTATAAACATAGAAAAACTTAATTACTCCTATGGAAAAAAAGAAGTTCTAAAAGAATTAAGTTTAGATATAGATGAAAATAAATTAACTGGAATAATTGGACCAAATGGTTGTGGGAAGTCAACATTGGCTAAAAATATTATTAAATATATAAATGGAAAATTTGAATCTTTTAAAATAATGGATACTGATATAAGAGAACTTAGTCATAAAAAAATAGCTCAACTTATTTCATATATTCCACAGAAGAGTACAATAATTTCAAATATTTCTGTTTTTGATTATGTCTTATTGGGGAGATTTCCTTTATTAAAAAATTCTTGGGATAATTATTCTGAAAAAGATTATGAAATTGTTGAAAATAATATTAATTTATTAAATATTAAAGAATTA…
FSDG_00381[1243043-1244278]	sTSB_overnight	-1.52919	0.213464	chuW	Anaerobilin synthase	NA	UniProtKB:A0A384LP51	Cytoplasmic	9.97	ATGTTTAAAATACGATATAAATCACATCATGATGTAGGAAATATTATTTCTAAATTTACTGAAAATTTAAAAGCAAGTAAAAATGATTTTTTAGATTTGCTAAATACAGAAAATAAAAATAAACAGTTAGGAATATATTTTCATACACCTTATTGTGATAAAATTTGTTCTTTTTGCAATATGAATAGAAAACAACTTGATAATGATTTAGAAGAATATACAAAATATCTGTGTGAAGAAATTAAAAAGTATGGAGCTTATGAATTTTGTAAAACCAGTGAAATAGATGTTGTTTTTTTTGGTGGAGGAACTCCTACAATATTTAAAAAAGAACAATTAGAAAGAATATTAAAAACTTTAAATGAAAACTTTAAATTTGCAAAAGATTATGAAATGACT…
FSDG_00382[1242537-1243046]	Aspirin_2.5mM_overnight	0.195411	0.881737	NA	Flavodoxin domain protein	NA	02_Pfam_A_v33_1:PF12641.8	Unknown	2	ATGAAAACATTAATAGTTTATTCCACAATTAGTGGCAATACAAAATCTGTATGTGAAAGAATATATAAGGTTTTAAATACAGAAAAAGAAATAATGAATGTAAAAGATATTAAAAATTTACCAGTAAACAATTATGATAATTTTATAATAGGTTTTTGGTGTGATAAAGGAACTATGGATAAAGATTCTATTGATTTTCTAAAAACTTTAAAAAATAAGAATATCTATTTCCTAGGGACATTGGGAGCAAGACCTGACTCAGGACATTGGAATGATGTTTTTGAAAATGCTAAGAAACTATGTTCTGAAAATAATAATTTTAAAGATGGTTTATTGATTTGGGGAAGAATTTCAAAAGAAATGCAAGATATGATGAAGAAATTTCCAGCTGGACATCCT…
FSDG_00383[1241650-1242465]	Aspirin_2.5mM_overnight	1.17823	0.0325647	NA	MORN repeat variant	NA	02_Pfam_A_v33_1:PF07661.14	Unknown	2.5	ATGAAAAAAATTTTATTTTTACTTTTAGCTTTTTGTAGTTTTATTGCTTATGCAGCAGGAGACTTAAATTATGATGAAGTTAATAAGTATATTAGAGAAAAATTGGATAGAGATAAAGAAATAACTTTAACATCTAAAATTAATAAAGCCAATAATACTTTGGAAGGATATAGTGATGAAGGAAAACTTTGTGCTGTTAATTCTTTGAAAGAACATCCAGATATGGCGAATATGAATGGAATGAAAAATAAAATTTCTGAAAAGAATGGTAAATTAAATCCAATTTCTGAAATTTATCTTCCTAATGGACAATTAGCAGTAAGAAATACTTATAAATTAAATAAGGCTATAAACTTATTTGAAACAGGAATTTTACTTGCATATATTGATGGTGAAATT…
FSDG_00384[1240252-1241541]	Aspirin_2.5mM_overnight	0.435736	0.615659	apeB	putative M18 family aminopeptidase 2	COG:COG1362	UniProtKB:Q9HYZ3	Cytoplasmic	9.97	ATGGAAAAATTAAAATTGGCTAAACATTTAATAAATTTTATTGATGAAAGTCCATCTAATTATTTTGCTTGTATAAATGCTAAAAATATTTTAAATGAGAAAGGTTTTACTGAACTTTTTGAAACAGAAGAATGGAAATTAAAAAAAGGTGGAAAATATTTTGTAACTATAAATGATAGTGGAATTATAGCTTTTACAATAGGTAGTGAAAAAATATCTAAGTCAGGTTATAAAATAGCTGCTTCCCACACTGATAGTCCAGGTTTTTTAATAAAACCTAGTCCTGAAATAAATAGAAAAGGTTTTAATATTTTAAATACAGAAGTTTATGGAGGACCTATTTTAAGCACTTGGTTTGATAGACCATTATCATTCAGTGGAAGAGTTTTTGTTGAAAGT…
FSDG_00385[1239183-1240166]	Aspirin_2.5mM_overnight	0.799393	0.0155808	asnA	Aspartate--ammonia ligase	COG:COG2502	UniProtKB:P00963	Cytoplasmic	10	ATGGCTTACATTTCAAGTTTAGATATTTTAGAAACAGAAATTGCTATTAAAAAAGTTAAAGATTTTTTTGAAAGTCATCTATCAAAAGAATTAGATTTATTAAGAGTTTCAGCTCCACTATTTGTTATTCCAGAATCTGGATTAAATGATAATTTAAATGGAACTGAAAGACCAGTATCTTTTGATACTAAAAGTGGAGAAAGAGTTGAGATAGTTCATTCTCTTGCAAAATGGAAAAGAATGGCATTATACAGATATAATATTGAAAATCATAAAGGTATTTACACAGATATGAATGCTATAAGAAGAGATGAGGATACAGATTTTATCCATTCTTATTATGTTGACCAATGGGATTGGGAAAAAATAATTTCTAAGGAAGATAGGAATGAAGAATAT…
FSDG_00386[1237134-1238936]	sTSB_overnight	-0.318121	0.406633	lepA	Elongation factor 4	COG:COG0481	UniProtKB:Q2FXY7	CytoplasmicMembrane	7.88	ATGTTACAAAAAAATAAGAGAAATTTCTCTATAATTGCTCATATAGATCATGGAAAATCTACTATTGCTGATAGGCTTTTAGAATATACTGGAACTGTATCTGAAAGAGATATGAAAGAGCAAATCTTAGATTCAATGGACTTAGAAAGAGAAAAAGGAATAACTATAAAAGCTCAAGCTGTTACTTTATTTTATAAAGCTAAAAATGGAGAAGAATATGAATTAAATTTAATTGATACTCCTGGGCATGTGGATTTTATATATGAAGTTTCAAGATCACTTGCTGCCTGCGAGGGAGCATTACTTGTTGTAGATGCTGCACAAGGTGTTGAAGCACAAACCCTTGCTAATGTTTATCTTGCTATTGAAAATAATTTAGAAATTTTGCCTATAATAAAT…
FSDG_00387[1235879-1237105]	sTSB_overnight	-0.628553	0.0533845	NA	Methyltransferase domain protein	NA	02_Pfam_A_v33_1:PF13679.7	Cytoplasmic	8.96	ATGGAAAAAGAAAATATATTATTTGAATTGATAGAAAATATTAAAGATGATAAATTTATAAAAATAGTTTTTTCAGATAAACAAAATGGAGATTTTAATAAAATTATTATAAAGCCTTTGTTTTTAAAATCTGAAAAAAATATCCAAATTGAAAGTTTTAAGGAAAATAAAGCATTTCATAAAAATATTGAATTAAATAATATTCAAGAAATTGAAGCTATATTAAAAGAATATATAGAAAATTTTAAACAAATACTATTACAGATTGAAAACTTAGATATTTCTTTTATAAAGAAAAAAGAAACTTTTGTAAAAAGAGAAAATAAAAATAACTTAATAAAAAATTCTAATGAGCATAATAAGAAAAAACAATACATCTTAAATGAAGGAGATAAAATT…
FSDG_00388[1234742-1235626]	sTSB_overnight	-0.194624	0.414769	NA	CobW/HypB/UreG%2C nucleotide-binding domain	NA	02_Pfam_A_v33_1:PF02492.20	Cytoplasmic	9.97	ATGAAGATTTTATTAGTTAGTGGTTTTTTAGGTGCAGGAAAAACTACCTTTATAAAAGAATTAGCTAAAAATATAAATTTAGAATTTGTTGTACTTGAAAATGAATATGCAGATATTGGTGTTGATAAAGATTTTTTGGATGAAAAAAATCTAAATGTTTGGGAAATGTCAGAAGGTTGTATTTGTTGTTCTATGAAAGGAGATTTTAAATCTTCTATTAAAAGAATTTATTCTGAAATTAATCCTGAATATCTAGTTGTTGAGCCAACAGGAGTTGGAATGTTAAGTTCAATTATAGAAAATATAAGAGATATCAATAATAATGATATTGAAATTTTAAGTCCTATAACATTGATTGATATAACTTCATTTAGTGAGTACTTAGAAACTTTCAATAAT…
FSDG_00389[1234233-1234724]	Aspirin_2.5mM_overnight	0.375776	0.245826	NA	Threonine/Serine exporter%2C ThrE	NA	02_Pfam_A_v33_1:PF12821.8	CytoplasmicMembrane	10	ATGAATTATTTAGAGGTTTTAACAGCAATTTTTGCAACTTTCTTCTTTGGAATAATATTTAGTCTTACAGGTAAAAAATTGATTTATAGTAGCTTTGCTGGTGGTTTAGGTTGGTATACTCACCTACTTTTTTTTAAGGAACTAGCTTATTCAAAAACTGCTTCTTTTGTAATTTCAGCTGTTGTAATAACTGTTTTTTCAGAAATAATTGGCAGAATTGAAAAAACAACAGTTACAAGTACATTAATTCCAGCATTAATTCCATTGGTTCCTGGTGGTGGTATTTACTATACTATGTCTTTTTTTGTTGAGAATAGATTTCCTGAGGCTTTTGAGAAAGGAAGAGAAACTATTTTTTTAACAGTGGCATTAAGTGTAGGAATATTTTTAGTTTCTACT…
FSDG_00390[1233454-1234212]	sTSB_overnight	-0.268156	0.297615	yjjP	Inner membrane protein YjjP	COG:COG2966	UniProtKB:P0ADD5	CytoplasmicMembrane	10	ATGCAATATGATAATTTTGTTATGAAAGTGCTTTCAATGGCCAACACTATTGGTAAAATCTTATTGACAAGTGGTGCTGAAACATATAGAGTTGAGAAAGCTATATCTATAATATGTAAAAGATTTGATTTAAAAGCAGAAACATTTGTTACTATGACTTGTGTACTTACTTCTGCTAAAAAAAGAGATGGAGAAACTATAACAGAAGTTAATAGAATTTATACAGTTTCTAATAACTTGGATAAAATTGACAAAATACATAAAATTCTTCTTAATATACATAAATATGAATTAGAAGATTTAGAAAAGGAAGTTAAAAAAATTCAAATACAAACTGTTTATAAAAAAAATACTTTATTAGTCTCTTATTTTTTTTCAGCAGCTTTTTTTGCTATTTTA…
FSDG_00391[1232711-1233442]	Aspirin_2.5mM_overnight	0.54987	0.883038	yfiC_2	tRNA1(Val) (adenine(37)-N6)-methyltransferase	NA	01_HAMAP:MF_01872	Cytoplasmic	8.96	ATGAATACAAATCTTGAGAGTATTATACCTCTATTAAATAAAAATTTAAAAATAGTTCAACGTAGTGATTACTTTAATTTTTCTATTGATTCCTTGCTGATTTCAGAATTTATTAAGATTCAAAAAAATACCAAAAAAATTTTAGATTTAGGAACTGGAAATGCTGCAATTCCACTTTTTCTTTCAAAAAAAACTTCTGCTAAAATTTATGGAATTGAAATACAAGAAGTATCATATAAACTTGCTTTAAGAAATATTAACATCAATAATTTAGATGAACAAATATATATAATATATGATAATATGAAAAATTATTTAAAATATTTTAATATGGGTTTTTTTGATATTATAGTTTCAAATCCCCCTTTTTTTAAAGTTAATAGAGACGTAAATTTCTTA…
FSDG_00392[1231362-1232507]	Aspirin_2.5mM_overnight	0.369908	0.425261	bcd	Acyl-CoA dehydrogenase%2C short-chain specific	COG:COG1960	UniProtKB:P52042	Cytoplasmic	9.26	ATGGAATTTAATGTACCTAAAACACATGAACTTTTCAGACAAATGATAAGAGAATTTGTTGAAAATGAAGTAAAACCTATCGCGGCAGAGGTAGATGAAGAAGAAAGATTTCCAATGGAAACTGTTGAAAAAATGGCAAAAATTGGAATAATGGGTATCCCTATACCAAAAGAATATGGTGGAGCTGGAGGGGATAACTTAATGTATGCAATGGCTGTTGAAGAATTATCAAAGGCTTGTGCTACAACAGGAGTTATTGTATCAGCACATACATCTTTAGGAACTTGGCCAATCTTAAAATTTGGGACTGAAAAACAAAAACAAAAATATTTACCAAAATTGGCTAGTGGAGAATGGATAGGAGCTTTTGGACTAACAGAACCAAATGCAGGGACAGAC…
FSDG_00393[1230553-1231341]	Aspirin_2.5mM_overnight	0.384703	0.157692	carD_1	Caffeyl-CoA reductase-Etf complex subunit CarD	COG:COG2086	UniProtKB:H6LGM7	Cytoplasmic	8.96	ATGAGAATAGTAGTTTGTATAAAACAAGTTCCAGATACAACTGAAGTTAAAATAGATCCAGTAAAAGGAACAATTATCAGAGATGGAGTTCCTAGTATTATGAACCCTGATGATAAAAGTGGTTTAGAAGAAGCTCTAAAATTAAAAGATTTATATGGAGCTGAAGTTATAGTTATAACAATGGGACCACCTCAAGCAGAGGCTATACTAAGAGAAGCCTATGCAATGGGAGCTGATAGAGCTATCCTTATAACAGATAGAAAATTTGGAGGAGCAGATACATTAGCTACTTCTAATACTATTGCAGCAGCAATTAAAAAAATACCTGATATAGATTTGATAATTACAGGAAGACAAGCAATTGATGGAGATACTGCACAAGTTGGTCCTCAAATTGCA…
FSDG_00394[1229352-1230527]	Aspirin_2.5mM_overnight	0.268261	0.425147	carE_1	Caffeyl-CoA reductase-Etf complex subunit CarE	COG:COG2025	UniProtKB:H6LGM8	Cytoplasmic	8.96	ATGAATTTAAATGATTATAAAGGAATCCTAGTATTTGCTGAACAAAGAGACGGTATATTGCAAAATGTAGGATTAGAATTATTAGGAAAAGCAACAGAGTTAGCATATGAAATAAATAAACAAATAGCATTAAAAGATGCTGGAGATGAATTAGCTGACTTTGCTGGAAAAAAAGAAGCAGCAATAAACAGTGTAGATGTGGCTGCTGCAACTCTTGAAGAAGACGATCAAGAATTAAAAAATAAAGTTGCTGATGTTAAGAAAAATAATCCAGATGCAGCAAAAGTAACTGCTTTATTGATAGGACATAATATTAAAAATCTTGCTCAAGATTTAATAAAAGCAGGAGCAGATAAAGTTTTAGTAGTGGATAAACCTGAATTAGAAGTATATGATACA…
FSDG_00395[1228836-1229255]	Aspirin_2.5mM_overnight	0.221834	0.641434	NA	hypothetical protein	NA	03_eggnog_v5_bacteria:30FKS.faa.final_tree.fa	Unknown	2	ATGAATAATAATGAATTTATAAATAAATATACTTCTGGAAAATGTATATCATTTTTGGATTTTCAAGTAGTTGCAAAAAAATATGGGATTTATTTTGAAAAAATTAATAATGATATAATTATTTGTTATGAGGGAAATACTGATCCAAAGGTTGCTGCATTTAAGTTTTATAAGTATTTTTTCCCTGAAACTACTTTAACACCTTTAAATTTTGATTTAATTTCACATATCAATAATTTTCATTCAAAATTTTTAAAGGATAAAATTAATGAAATTTCACAAAAATATGGATTACCTCCATTTTATAAACAAAGTATTTCAATTAAAGAAAATGCTATTTCACTTTTAAATGCTTTAAAAACTAGATATGCTATATATAAAGAAGATATTGAATTTATA…
FSDG_00396[1227918-1228760]	sTSB_overnight	-0.0239444	0.812765	NA	putative 5xTM membrane BCR%2C YitT family	NA	02_Pfam_A_v33_1:PF02588.16	CytoplasmicMembrane	10	ATGTCAAACAAATATTTCCAAATTATAAAAGAATACTCAATCGTTACCCTAGCTTGTATAGTAATGGCTTTTAATATCAATTATTTCTTTTTAGCTAATAAACTAGCAGAAGGTGGAATTGCTGGAATATCACTTATTATTCATTACTTAACAAATATAGATATAGGTTATCTTTATTTTATTTTAAATATTCCTTTAATCATATTAGCCTATATGTTTATAGGAAAAGATTTTCTTATAAAAACTTTATTTGCTACACTTGTACTGACTATATTTTTAAAAATTTTTGGAAATTTTAGAGGTCCTATTGATGATATACTTATGGCTGCAATTTTTGGTGGTGGAATAAATGGCATTGCCATTGGAATAGTATTCTATGCAGGTGGTTCTACGGGTGGA…
FSDG_00397[1226783-1227901]	Aspirin_2.5mM_overnight	0.0345432	0.540343	mlc	Protein mlc	COG:COG1940	UniProtKB:P50456	Cytoplasmic	8.96	ATGTATCAGAAAGAAATTAAACAAAGCAATGAAAATATCGTATTTCATTCTATTTATTTTACAGAGAATTCTTTTTCTATTCCAGATTTGACAAAAATAACCAATATGACCTTTCCTACAATAAAAAGAGTTATTAATGAATTTTTAGAAAAAGATATAATAAAAGAATGGACTTTAAGTACAGGAGGAGTTGGAAGAAGAGCTGTCAGATATAAATATAATCCTGATTTTTGCTATTCCATTGGAGTAAGTGTTGATGAAGAAAAAATCAAATTTATTATGATTAATACAGTTGGAAAAATATTACAATTAAAAACAGTTGAAACAACAAATGAAGATTTCATAACTTTTTTTGAAAAAAATTTAAAAGATTTTATTGTAGAAATTGACCCTAAGCAT…
FSDG_00398[1224973-1226508]	sTSB_overnight	-0.511399	0.788034	hutH	Histidine ammonia-lyase	COG:COG2986	UniProtKB:P10944	Cytoplasmic	9.97	TTGGAATTAGTTTTGGGTAATAAAAAAATCACTTTGGAGGACTTAATCAATGTAACAAGAAGGGGATATAAAGTAAAGATTTCTGATGAGGCTTATGAAAAAATTGATAAAGCTAGAAAATTAGTTGATAAATATGTTGAAGAAGGAAAAGTATCTTATGGTATCACTACTGGATTTGGAAAATTTGCAGAAGTAAGTATTTCTAAAGAACAAACAGGTCAATTACAAAAAAATATTGTTATGAGTCATTCTTGTAGTGTAGGGAATCCTTTACCAATAGATATTGCAAGAGGAGTCGTTCTATTAAGAGCAGTGAATTTGGCAAAAGGATATTCAGGAGCTAGAAGAATAGTTGTTGAAAAATTAGTAGAACTACTTAATAAAGAAGTAACACCTTGG…
FSDG_00399[1222933-1224954]	sTSB_overnight	-0.255502	0.660052	hutU	Urocanate hydratase	NA	UniProtKB:P67417	Cytoplasmic	9.97	ATGTTAGATAACAAAACTATTTATGATGCAATGACAATAAAACTTACAGCAGAAGATATTCCAATGGAGATTCCTAAAATGGATCCATCAATTAGAAGAGCTCCAAAGAGAATAGCAAAACTTTCTGAACATGATATTGAACTTGCATTAAGAAATGCACTAAGATATATTCCAGAAGAATTTCATGAAATGTTAGCACCAGAATTCTTAAAAGAATTGGAAGAAAGAGGAAGAATCTATGGATATAGATTTAGACCAGAAGGAAATCTTTATGGAAAACCAATAGATGAATACAAAGGAAAATGTATAGAAGCAAAAGCTGTACAAGTTATGATAGATAATAACTTAGATTTTGATATAGCATTATATCCTTATGAACTTGTTACTTATGGGGAAACA…
FSDG_00400[1221509-1222708]	Aspirin_2.5mM_overnight	0.632787	0.375498	gltS_1	Sodium/glutamate symporter	COG:COG0786	UniProtKB:P0AER8	CytoplasmicMembrane	10	ATGTTTGAATATCAATTAAATATGGCTGAAACAGTCGGATTTGCAATTATTTTACTATTATTAGGTAGATGGATAAAAAAGAAAGTTAATTTTTTTGAAAAATTTTTTATTCCTGCACCAGTTATTGGGGGAACATTATTTTCAATAATACTTTTGATAGGACATCAAACTGAAACTTTTACTTTTACTTTTAATGATGATATCAAAAACTTGTTAATGATAGCATTCTTTACAACAGTTGGATTTTCAGCAAGTTTAAAAATTCTAAAAAAAGGTGGAGTTGGAGTTGCATTATTCTTATTAGCAGCAGTTATATTGGTTATTATTCAAGATATAGTTGGACCAGTATTAGCAAAAGCATTAGGAATTAATCCATTATTAGGATTAGCAGCAGGATCT…
FSDG_00401[1221026-1221439]	Aspirin_2.5mM_overnight	0.709794	0.851498	NA	hypothetical protein	NA	03_eggnog_v5_bacteria:32VRJ.faa.final_tree.fa	Cytoplasmic	8.96	ATGAAAATTATTATTAATGTAAAAGGTTTATCAAGAAAAAAAGTTATTTATCAAGAAGAAGTGGAATTAAAAAATAAAATTTCTACTACAAAAGATTTAATAACAGAATTAGTAAAAATTAATGTAGAAAAATTTAATAAAAAAATAGATGAGAAAGATATTTTATCTATTATGACTAATGAAAATATTGCAAAAGCTGCAAGGATTGGAAAAATTGGAGATGAAGTACATGGAGATAAAAAAGCTAATTTAGAAAAAGCTTTGGACACTGCTTACTTAGCTTTTGAAGATGGATTATATTGTATTTTTATAAATGATGAACAAACTGAAAAATTAGATGATAGTTTAAATTTAAAAGATGGTGATATACTTACATTAATTAGATTAACTATGCTTGCT…
FSDG_00402[1220028-1220627]	Aspirin_2.5mM_overnight	0.290965	0.535412	ccpN	Transcriptional repressor CcpN	COG:COG0517	UniProtKB:O34994	Cytoplasmic	8.96	ATGGATTTAACAGAGCGACAAAAAAAAATTCTCATAATGTTAAAAGAAAAGTCTTTATTATCAGGAGATGAAATTGCCCAAAATCTTAATATAACTAAATCAGCATTGAGAACGGATTTTTCAATTTTAACGACTTTAAAATTAATAACATCTAAACAAAATAAAGGTTATAGTTATAATAATAAATGCACAACAATTAAAGTTAGAGATTGTATGAGTCCTCAAAACTCAATAGATATAAGAACATCAGTTTATGATGCAATAATACATCTGTTTAATTATGATTTAGGAACATTAGTTGTAGTGGAAAATGAAAAATTAGTTGGAATTATTTCAAGAAAAGATTTATTGAAAGCTACTTTAAATAAAAAAAATATAGAAAAAACACCTGTTAGTATG…
FSDG_00403[1217461-1220016]	sTSB_overnight	-1.05894	0.0119046	ppdK	Pyruvate%2C phosphate dikinase	COG:COG0574	UniProtKB:P22983	Cytoplasmic	9.97	ATGAAGCAAGTATATGAATTTAAAGATGGTGGAAAAGAAATGGTTGCATTGCTTGGAGGAAAGGGAGCTAACTTAGCAGAAATGGCTAAGATAAATTTACCTATACCAAAGGGAATTATAATATCAACAACTGCATGTAATGAATATTTTAAAAACGATAAGAAATTATCTACTGTATTAGAAGAAGAAATTTTAACAAATATTAGAGTATTGGAATATGAAACTGGGAAAAAATTTCAATCAACTAAACCACTTTTAGTTTCAGTTAGATCTGGAGCTCCTGTTTCTATGCCTGGAATGATGGATACAATTTTAAACTTAGGTTTTAATGATTATGTTGCAGAAAAAATGTTAGAAATAACAAAAGATGAAAAGTTTGTATATACTTCTTATTTAAGA…
FSDG_00404[1215312-1217249]	sTSB_overnight	-0.826378	0.0190049	fbp	Fructose-1%2C6-bisphosphatase class 3	COG:COG3855	UniProtKB:Q45597	Cytoplasmic	8.96	ATGAATACAGAAATTAAATACCTGCAATTATTATCTAAAACTTTTAAGAATATTGCTGAAACATCAACAGAAATAATAAACTTACAAGCCATAATGAATCTTCCTAAGGGAACTGAACACTTTATGACAGATATTCATGGAGAGTATGAAGCATTTAATCATGTTTTAAGAAATGGTTCAGGTACAATTAGAAATAAAATTGAAGAAGTTTATGGAGATAAACTTACAGAGAATGAAAAAAAAGAATTAGCTGCAATCATATATTATCCTAAGGAAAAAGTTGAGTCAATGCAGAATAAAGAAAACTTTAATATAGATAGATGGATGATAAATATTATTTATAGATTGATTGAAGTTTGTAAAATAGTCTGTTCAAAATATACAAGATCAAAAGTTAGA…
FSDG_00405[1214531-1215190]	Aspirin_2.5mM_overnight	0.317811	0.430546	NA	hypothetical protein	NA	03_eggnog_v5_bacteria:33SYH.faa.final_tree.fa	Cytoplasmic	8.96	ATGGAAAGAATTGTATTAAATCAAGAAAATTATACTGTTAAAGAAATTTATCAAGATTTTTATATGTTTTTAGCTGAACATTTTACCCCATTAGGCTATAAATATAGAAAATCAAAACACGATATGTACAAAAATATAGAAAATTTTAGAGTAGTATTTGATTACCAAACATTTTCTTGGAACTGTTTAGGAGATGAAATTGAGATCTTCATTCATAAAAAAATAGAATTTAAAGATGATAAAGGTGAATGGCATTGGTTTTTTGTGAACGATATTAATGGTGCTGACAATATTTTAAGTGAAGAGTTTAATATAAAAAATATAGATAAAGAATACTTGCAAGTTTTGTTGAATGAAGCCATTGAATATATTAATTATATGGAATTAACTGTTAAAAAA…
FSDG_00406[1214132-1214512]	sTSB_overnight	-0.0603733	0.896213	NA	hypothetical protein	NA	03_eggnog_v5_bacteria:30XP3.faa.final_tree.fa	CytoplasmicMembrane	9.82	ATGAAGATGGCAATGGTAATGATGACATTAGTGATGGTAGTATTTATTGTTTGTGGTGTAGCTTTAATATCTTTATTAGGTAGAAGAAATGCTATGGAATGTTTTTATGTAGAGGATGATATCTTATATTTGAATTCTTTATTTATTAAAAAAATCCCACTTTCTGATATTAGACATATAGAATTTGAAACTTTTCGCTCTCGTGGTAGTTATAGTGGGATAATAAGAGTACATCAAAAAAACGCAAAGGTTATTAAACGTTATTTTCAAACAAGTAAAATAGCATTTTTTGTTAGTGAGCAAATGGTTTTAGCTGAAATAGAAAAAATAACTCCAATTCTAAAAAAATATTACATTCCTTATACTATTAAAAATAATTAA
FSDG_00407[1213617-1214102]	Aspirin_2.5mM_overnight	0.00722651	0.744958	NA	hypothetical protein	NA	02_Pfam_A_v33_1:PF12208.9	Unknown	2	ATGTATTCTTATTTATATGATAATAAATTCTTATTATGGATTACAGTCATATTTATGTTTATTGGAGTAATCACTGTTACTATTATTACATATATGTTTATTTTATCAATTATTGAAAAGAAAAGAGATAAAAAGAGGAAGAAAGAAATGAAAAAACTTTCAGAAACTCTTTCTCCTTATGAATTTGAAAGTACCCAGCTTAATTATGTTAATAAAAGTTTTAACTTTGAAAAATATCTTTATTCAGGAGATTATGTAAAGGTGATAAAAACTTTTAAAGATTACTATGGTTTTACTCATCAAGTAGGTGAAAAGTGGTATTTCGCTTCTCAATATTCTTTACTTTCTGAATATGGAGATGTTCTTTATATTTCAACAGATAAAATTAATGTAGATACT…
FSDG_00408[1213096-1213563]	sTSB_overnight	-0.500444	0.570075	NA	hypothetical protein	NA	02_Pfam_A_v33_1:PF12208.9	Unknown	2	ATGTACAGAATTATATCAGTACTTCCATTTGTATTTGTATTTATTGGAATTTTTACTGTTATTTATATTATGTATATGACTATATTTGAAAAAAGAAGGAAAAAAATGAAAAATAAAGAAATGAATAAATTAAGAGAAACTCTATCTCCTTATGAGTTTGAAAGCACTCAAAAAAATGCTGTTAATAAAAGGTTTAGCTTTATGGAATATTTATATTCAGGAGATTATATAAAAGTTATAAAAACCTTTAAAGATTATTATGGTTTTACTCATGAAGCAGGTGAAAACTTTTATTTTGCTTGTGCATATTTTTTACCTTATGAAGATGGCTATACTTTATATATTTCAAAAGATAAAATTAATGTTAACACTATCTATCTTCAAGTTAGAGCAGAAACT…
FSDG_00409[1212618-1213001]	sTSB_overnight	-0.606989	0.444841	NA	Glyoxalase/Bleomycin resistance protein/Dioxygenase superfamily protein	NA	02_Pfam_A_v33_1:PF00903.26	Cytoplasmic	8.96	ATGTATATAGAACATATAGCAATGTATGTAAATGATTTAGAAAAAACTAAGGAATTTTTTATAAAATATTTAGGTGCGAAAGCAAATAATATTTATCATAATAAAAAAACTGATTTTAAATCTTATTTTTTGACTTTTGATAGTGGATGTCGTTTGGAAATTATGACTAAACCAGAGTTAGTTGATGAAAAAAAAGATTTAAAGAGAACAGGTTTTATCCATATAGCATTTAGTGTTGGTAGTAAAGAAAAGGTTGATGAATTAACTGAAATATTAAAAGCAGATGGATTTGAAGTTATAAGTGGACCAAGAACAACAGGTGATGGCTATTATGAAAGTTGTATTGTTGGTATTGAAGGCAATCAAATAGAAATCACAATTTAA
FSDG_00411[1210125-1211693]	Aspirin_2.5mM_overnight	0.058054	0.912927	NA	Head domain of trimeric autotransporter adhesin	NA	02_Pfam_A_v33_1:PF05658.15	Extracellular	9.65	ATGAAAAAATCTGTGAGTTTAAAATTGATTATTTTTAGTTTTCTTTTAGTTGCTGGTAGTGTTGCTTATTCAGCACCAGATTTTCAAGCAGGAACTGGTACTAATAGTACAGTTGCAGGAGTTAATAATGAAGCTACTAAAAGCTACAGTTCTGCTTTTGGAAATCAAAATAAAGCTAGTGGTACAGATAGTTCTGCTTTTGGAGATCAAAATAAAGCTAGTGGAGTGTATAGTTCTGCTTTTGGTTTTAAGAATACAGCCACTGGAGTAGATAGTTCTGCTTTTGGAAATCAAAATAAAGCCAGTGGTAGAAATAGTTCTGCTTTTGGTTATAATAATGCAGTCACTGGAACGAGTAGTTCTGCTTTTGGTCTTAGTAATACAGCCACTGGAATGAAT…
FSDG_00412[1209605-1209877]	sTSB_overnight	-0.342643	0.364183	NA	hypothetical protein	NA	03_eggnog_v5_bacteria:331SN.faa.final_tree.fa	Unknown	2	ATGAATGGAAATGAAAGTCTTGTAGCAAAATTAAAAAATGACTTAGCACTTTCAACTGAGCAAGAAAAAATTTTATACAAATTGGTTGACACAGTCCTAACTGACACTTACCTAACATTACTTTATGCACTTGATAGCACAGCTTCTCTAGGTAATGGAATACAAGAAAATTTTAAACTTTATGGAGAAGATGGAGAACTTGTTTTTGATTCAGGCGAATTAGAAATGGCTACTTATGAAGCATTTTATGAAAATAAAAAAGTAAAAAAATAA
FSDG_00413[1208433-1209521]	sTSB_overnight	-0.0432883	0.525599	NA	hypothetical protein	NA	03_eggnog_v5_bacteria:2ZAN5.faa.final_tree.fa	CytoplasmicMembrane	9.16	ATGGAATTGTCAGAAAAAGATGAAGAATATATTATTTCCTTGATTAAACAAGGAAAAAAAGTAGATGCTATTGTCTTTGTTAAAGATAAAACAGGAATGTCTTTAAAAGAGGCTAAGGATTATATTGATAAAAAAGCAAATAATGAATACTATGAAGAAAATATATCTATTTCAAAAGAAGATGAGGAATATATATATTCTTTGATTAATGAGAATAAAAAATTACAAGCAGTTGCTTTCTTACATAAAGAAAAAGAAATGGATTTAAAAGAAGCCATGGATTATATTGAAAGAGAAGTGTTAAAAAATAAAATTACAGCTAAAAAGCCAATTCATAAAAGAGGATATATCTTTGATGAAAAACTGGATATTCTTATTCCTAACTTAACTAGACAGAAA…
FSDG_00414[1207481-1208413]	sTSB_overnight	-0.0314137	0.573426	NA	hypothetical protein	NA	03_eggnog_v5_bacteria:2ZBCK.faa.final_tree.fa	CytoplasmicMembrane	10	ATGGAATTATCAGAAAAAGATGAAGAATATATTATTTCGCTAGTTAAAGAAGGGAAAAAAATAGATGCTATTGTCTTTGTTAAAGATAAAACAGGAATGACTTTAAAAGAGTCCAAAGATTATACAGATAAATTAATTTTAGAGAAAAATATTGAAATGAATAGAGAAAGTACTTGTAAATGGGACTGTGTTTATGATGAAAAATTGAATGCTTTTGTTTCAAATTTAGCTAGACAAAAAAAAATACCAAAAGTATTCTTAATTTTAACTTTAATATCTTTTGTTGCTCTCTTAATACAAATATATTTTTTTGATAAAACTTCTAATGCAAAAATATTATTTTTGGCTGGTACCAGTGTAATAGTTTTTCTTTTTTTAGCTATATATCTTCTTTCAAAA…
FSDG_00415[1206697-1207461]	Aspirin_2.5mM_overnight	0.218638	0.643282	NA	hypothetical protein	NA	03_eggnog_v5_bacteria:2ZEP9.faa.final_tree.fa	CytoplasmicMembrane	10	ATGAATGAAAATAAAAAATGGGGATATATTTTTGATGAAAAGTTAAATATGTATGTTCCTAATTTAGCAAGACAAAAAAAATTCGCAAAAGTACTTTTGATTTTATCATTAATATCTTTTGTTGCTGTTTTAATACAAATATATTTTTTTGATAAAACTTCTTATGAGAAAATATCATTTTTAGCTTATACCAGTGTAATGGTTCTTCTTTTTTTAGCTTTATATCTTGTTTTAAAAATAAATATTCATCTGATAGAGAAAAGGCTAGAAGAAATTAAAGGATTGAAATTATCAAAAGATCTTGAAATAAAATCTTTAAAAAATAGACGATTTTTTGCATATATAATGATTTGGGTTCTTTTGATAGTTATGTTTGTATCTCATCCTAATATATTTAAA…
FSDG_00416[1205743-1206678]	Aspirin_2.5mM_overnight	0.511738	0.190535	NA	hypothetical protein	NA	03_eggnog_v5_bacteria:30QS8.faa.final_tree.fa	CytoplasmicMembrane	10	ATGTTTTTTTTAGGATATTTATTTTTTTATTCTATACTAACAACTTTGATGGACACATCAATATTCTTTTCAATACTTTCTTTTGTATTAGGTGGAATGTTATATTTTAATAGTAGCTCTCCTTTACAAGGAATAGCAATTTGTGCTTTTGGATTATTGCACTTAATTTCAAGATTATGTTATCATAGTAAAGGAATGCGTGCTAGTGGTAATTCATATATTGATTACAATACAAGTTATAATTTTATTTCAATTTCTATAGCAACTGTTATTTTTGCCATACCCATTTGGTATATTATTGTTAAATCAAACATAATAACATTAGGAAATTCACCTTTATATATTTTTATCCCAAGTCTTTTTATATCTTGGGCTATACTCTTTAAAATACTGGATAGG…
FSDG_00417[1205207-1205743]	Aspirin_2.5mM_overnight	0.456702	0.550839	NA	hypothetical protein	NA	03_eggnog_v5_bacteria:2Z7N6.faa.final_tree.fa	Cytoplasmic	8.96	ATGGGTAGACCTTTAATAATAAAAATATATCATAAAATAAGTGATAATATAAATGTTGATTTAAAAGATTTATCAAATTGTTTAGCACTCCCCTCACAAGCTATTATGGACAATATTTTTTATTATGGAAAAGCTATTATTTTAGGAAATTTACCTTTAGAAGATAAAGATTATAATATGCTTATTTCAGTTAGCGAAAGTATAAGTTATACTAATAAAGATATAGCATACTTACAGTATGGACTTATTTATAAGAAAATTCCTTTTTCAGTTTATGAAAAACTTATTGAAAAATTAAAAATAGAAACACAAACTTGTAGAAATGAATGTATAAGTTTTGGAATATATGCCGATGATTTAAAAGAATGTATTAAAGAAAAGTCTAATTCTCCTTATTGG…
FSDG_00418[1203809-1204603]	Aspirin_2.5mM_overnight	0.347803	0.427575	NA	SatD family (SatD)	NA	02_Pfam_A_v33_1:PF16264.6	OuterMembrane	9.49	TTGAAAAAATATTCTGTATTAATGGTAGATTTAAAAAATTCCCGTTTATATGATATTCAAGATAGAAATAATATTCAAAATTCTATATTAAGTAGCATAAATATTTTAAATAAAATTTTTAAAAATTCTATTGAAAAAGAAGTAAAATTTAGTGCTGGTGATGAGATACAAGGGCTATTTATTTCTCTTCAATCTGCTTATTTGTATTATAGACTTTTTTCTATGCTTATTTTTCCTATACAAATACATACTGGAATAGGTTTTGGAACTTGGGACATAAGAGTAGAGAATGAAAGTAGTACTGCACAAGATGGAACTGTTTATCATAATGCAAGAAAAGCTATTGATGAAGCAAAAAAATCTTTGGAGTATTCCACTCTTTTTTATTCAAAAAATAAA…
FSDG_00419[1203069-1203797]	sTSB_overnight	-0.21329	0.581359	NA	hypothetical protein	NA	02_Pfam_A_v33_1:PF11750.9	CytoplasmicMembrane	10	ATGATAGTTGCTATTTTGATAAGTGTTCATTTACTAGCAGATTTTTTATTTCAATCTTCTGCTGTTTTAGAAAGAAAAAGACAAGAAAGAAACTTCTTATTTTTACATTGCTTTATTTATTTTGTAGTTTTTGAAATTTTATTTTTTATATTATTTCAATGTGAAAAAACTTTTTTATTAGGAGTGATTATTTCTATTTTACATTTTTTAATTAATTTAATTAAAAATAAATTAGAAAAAAGATTTCCTCAAAGAAGACTGCAACTGTTATTTTTTCTTTTAATTCAATTAATACATATTGTTATGCTAATAGGGGTTTATTATATTTTTAATTTGGAAAATTTAACTAATGATTTTTATATAAAATTACAAGGCTATGAAAATTTTAAAACAATAATT…
FSDG_00420[1202297-1203037]	Aspirin_2.5mM_overnight	1.05272	0.0762358	NA	hypothetical protein	NA	03_eggnog_v5_bacteria:2Z97K.faa.final_tree.fa	Unknown	2	ATGAATGGAGAAGTAGCACAAATATGTGATATTGCAATATATGCAAGATATGCTTTAAAAACAAAAAATAAAATTGCTTATACACCCAGTAAATATGAAAATAAAATAGAATTTTTATTCACTGAAAATTTTAAAGCTAAAGATGTAAATGAATGGTATGAACATTGTATAGAAAAAGGCTTAGAAGATATAAAACTTTCCATGCCAATTGCTGTAAAAGATCCAAGTTTACTTGCTTTTAGCAATACAAGTCAGGCTGGATTAATTTGCTATTTCAAGGACAATTTAGTTACTTATTTTATACCGAAGTGGGAACATAAAGATAATGGTTGGAATGTAATCTATAGAGAATATAAATGGGAAAACCCTCCAAAAGAGAAACCTAAATTTGAAGATAAT…
FSDG_00421[1201445-1202248]	Aspirin_2.5mM_overnight	0.410154	0.899541	NA	Amidohydrolase	NA	02_Pfam_A_v33_1:PF04909.15	Cytoplasmic	8.96	ATGATTATAGATAGCCACGAACATTTGATATTACCAGTAGAAATGCAAATTAAAAAATTAGAAGAGGCAGGAGTTGATAAAGCAATTCTATTTACAACTACACCTCACCCTGAGAAAGCAAATACAATGCAAGAATTTAAAAATGAAATGAGTGTTTTATTTAAAGTTTTATCAGGAGAAAAAAATCATAAAATTGATATGAAAAGAATGGAAAATAATATTAATGACTTGATGAAAGTATTAAAAAAATATTCAGATAAATTTTATGGTTTTGGACCTGTACCTCTTGGTTTAAATTTAGATGAAACTATTTCTTGGATAGAAAAATATATTGTATCTAATAATTTAAAAGGTGTAGGAGAATTCACTCCTGGAAATGATGAACAGGTAAAACAATTA…
FSDG_00422[1200981-1201319]	Aspirin_2.5mM_overnight	1.78849	0.0962585	hxlR_3	HTH-type transcriptional activator HxlR	COG:COG1733	UniProtKB:P42406	Cytoplasmic	9.97	ATGTCTAAAACTTTAACAGCTAGTGAAATGTGTCCTATGGATTTGGGAATAAATATATTAAGTGGTAAATGGAAACTTAAAATTTTGTGGAATATTCAAAGAAAAAATATAATTCGTTTCAATGAATTACAAAAATTATTAGGTTCAATCACTACAAAAACTTTGACAAATCAATTAAGAGAATTGGAAGAACAAAAAATTATAAAAAGAAATGTTTATCCAGAAGTTCCTCCTAAGGTTGAATATTCTTTGACAGAGATTGGAGAAAGCATTATACCTGTTTTAAAAATGTTATGTGAATGGGGAAAAGAATATCAAAAGGCAATAAAAAATGAGTGA
FSDG_00423[1200121-1200966]	Aspirin_2.5mM_overnight	0.611941	0.14765	cvfB	Conserved virulence factor B	NA	UniProtKB:Q7A5Q1	Cytoplasmic	8.96	ATGATAAAAGTTGGTAAAAGACAAAAATTAGTTATAAATAATTTTTCAAGTGTAGGAGCATATTTGTTTGCAGGAACAGATGATGACAAAGATAATATTCTTCTTCCTAATAATGAACTTGAAGGAAAAGATTTAAAAGAAGGAGATGAGGTTGAAGTCCTAATTTATAGGGACAGTGAAGATAGACTTATTGCTACATTTAGAAAAACAGAAGCACTTGTTGGAACTCTTGCAAAATTAGAAGTAGTTGATGATAATCCAAGATTAGGAGCTTTTTTAGATTGGGGGCTTAACAAAGATTTAATGTTACCTAATTCTCAAAAAGAAACCAAGGTTGAAATTGGTAAAAGATATTTAGTTGGACTTTATGAAGATAGTAAGGGTAGAGTGTCTGCCACA…
FSDG_00424[1199415-1199942]	sTSB_overnight	-0.278131	0.435231	NA	hypothetical protein	NA	03_eggnog_v5_bacteria:33RE8.faa.final_tree.fa	Cytoplasmic	8.96	ATGAATATACAAGATATTATTAAAAATCAAGATATTTTGGATTGTTGGAAAGAAATACGAAAATCTAATGTTGATAAAAATATTTCAAAAGGGGCATTTGAGTATGATATTGAAGAATATCATACTTTTCTTTTAAATGAAATTGTTGAAGCTAGTCAGTATATGGATATGAGTATTGGTACTTTAATAAAGGAGATGCTATTATTTGCAAAAGATAATAAATCGTTAGTTATAAATTTTTCTAATGTAAGACTAAATAAAAAGATACTTTTTTCTTCTCCACTTAGTTATGAAGAAATATCTAGTGGCTATACAGAGGAAGAGTTAGGTATAGCTTATCAAGATTTAAAAAATGAAACGAATGCAATTATAGATATTGGAACTTTATTTTCTTATTTA…
FSDG_00425[1198221-1199396]	sTSB_overnight	-1.03877	0.272808	NA	Acetyltransferase (GNAT) domain protein	NA	02_Pfam_A_v33_1:PF13527.8	Unknown	5.48	ATGAAAGTTAGATATGCAAAAAAAAATGAAAAAGAAATAGCTATTAAATTTTGGAAAGATAGCTTTAAAGATAGTAAAGAACAAATTAAATTTTATTTTGATAATATTTATAATGAGAAAAATTATTTAGTCTTAGAAGATAATTCAAAAATAATTTCTTCTCTTCACGAAAATGATTATATTTTCAATTTCAATAATGAGAGTATAAATAGTAAATATATAGTAGGAGTGTCTTCTGATATAACTATGAGAAATAAAGGTTATATGTCAAAATTGCTTATATCAATGTTAGAAAATTCTAAGAAAAAGTCTATGCCTTTTGTTTTTTTAACTCCAATAAACCCTAAAATTTATAGAAAGTTTTGTTTTGAATATTTTTCTAATATTGAATATTATAAT…
FSDG_00426[1197627-1197950]	sTSB_overnight	-1.09369	0.16707	NA	Branched-chain amino acid transport protein (AzlD)	NA	02_Pfam_A_v33_1:PF05437.13	CytoplasmicMembrane	9.82	ATGAGTAACAATCTTTATACTTTTTTAGCTATTATATCTGCAGGGATTGGAATGGTTATTTGTAGAATATTACCCTATATTATCTTTGCAAATGGAAAATTACCTAAAATTGTAAAATTTTATGAAAAACATCTTCCTTTTTCATTAATGGCAATTTTGTTTTGCCTTTGTTTAAGTACAGTTAAATTTTCTATATATCCTTATGGTTTCCCAGAAATTTTAACTTTACTTATAGTTGGTGTTTTACAATTTTGGAAAAAAAATGTAATATTATCATTATTTTTAGGAACTGTTATTTATTTGATTTTAATTAGATATGTGTAA
FSDG_00427[1196929-1197630]	sTSB_overnight	-0.548391	0.267515	NA	AzlC protein	NA	02_Pfam_A_v33_1:PF03591.15	CytoplasmicMembrane	10	ATGAAAGAATTTAAATTTGCACTAAAAAGATATTTTTTAATATCACTAGCATATTTTTTTATTGGAGTAACTTTTGGGCTTCTAATGAAAGAAGCTGGTTATGGAACTATTTGGTCTTTCTTGTCTGCTGTGTTTATTTATGGAGGAACAATACAGCTACTATTAGTAGGAATTTTAAAAAATCATACACCTATCTTGACAATAGGATTAATCTCACTACTTGTTAATTCTAGACATATGTTTTATGGTTTAACCTATATAGATGAATTTAAGAAAATAAGAAAAAAATCATTTTTAAAATTTTTATATCTATCATTAACATTAACAGATGAAGTTTATTCTTTATATATAGGTTCTAAGTTTCCTGAAAAACTTGATAGAACAAAAATAATGCTTTGG…
FSDG_00428[1195962-1196870]	sTSB_overnight	-0.484672	0.0657056	NA	EamA-like transporter family protein	NA	02_Pfam_A_v33_1:PF00892.21	CytoplasmicMembrane	10	ATGGATAAAAAAAGATATTTTGGAGATTTGATGTTATTTTTAGCAGCATTTATATGGGGAACTGCTTTTGTCGCCCAAGTTACAGGTATGGATAGAATAGGTCCTTTTACTTTTAATATGGCTCGTTCTGTTATTGCAATTATATGTCTAGGTGCTTATTTAATTATTACTAAGGCTAAATTACCAAAAGATATTGGAGTTTTATTACAAGGTGGTTTAGTCTGTGGATTTTTTATATTTATGGGAACTTCTTTACAACAAATTGGTTTACAATATACGACAGCAGGTAAAACTGGCTTTATAACTTCATTTTATATTTTAATTATTCCTTTTTTAACTATGATTTTCTTAAAACATAAAATTGATTTATTGACTTGGGTAAGTATAATTATAGGTTTT…
FSDG_00429[1195420-1195869]	sTSB_overnight	-0.557718	0.316433	NA	hypothetical protein	NA	04_eggnog_v5_archaea:arCOG00519.faa.final_tree.fa	Unknown	2	ATGGAAAAAATATGTATAATCTATGATTCAAAACATAATATGAATACAGAAAAATTAGTTTTATCTTTAAAAGAAACTTATAATGATGTGGACATTATAAAAGTAAATAATTTTGATATAAATACTATAAATAACTACCAAAAAGTTGGTTTAGCCTCTGGGATATATTGGGGAAAATTTTCTAAAAATATTGAAGATTTGTTAAATAAAATCTTAGATAGTGATATAAAAAATCTATTTTTTATATATACTTCTGGTGTAGGGAAAGTTAGATATGAGAAAAAATTGATTAAAAAACTTGAAGAAAAAAATAAAATTTGCCTTGGAATATTTAGTTGTAAAGGTTTTGATAACTATGGTCCTTTTAAACTGATAGGTGGAATAAATAAAGGAAAGCCA…
FSDG_00430[1194742-1195377]	Aspirin_2.5mM_overnight	0.112971	0.877007	NA	hypothetical protein	NA	03_eggnog_v5_bacteria:33USG.faa.final_tree.fa	Unknown	2	ATGGAAATTACAGTTATAAATGGTAGTCCAAGATTGAAAAAAAGTAATTCTGAAATATTAAAAAATTATTTGTTAAATTTTATAAAAGAAAATAAAATTAATGAATACTTTTCATTTTCTATTAAATTAGATAATAATATAAAAACTAATATTCACAATAGTGATATTTTAATTTTTCTTTTTCCTCTCTATGTGGACGGTATTCCATCTAATTTGCTAAGTTTACTTCTAAATTTTGAAAATGAAAAACTTATAAACTCAAAAACAAAAATTTATTGTATAGTTAATAATGGTTTTTTTGAAGGAGTTCAAAATCATTTGGCTATATCTCAAATAAGATGTTGGACTAAAAAAGTAAATGCACATTGGGGACAAGGAATTGGAGTTGGTGGTGGAGAG…
FSDG_00431[1194235-1194729]	Aspirin_2.5mM_overnight	0.392037	0.730786	NA	hypothetical protein	NA	03_eggnog_v5_bacteria:COG0655.faa.final_tree.fa	Cytoplasmic	8.96	ATGACAATTATTATCCATGATTTAGATGAAAATGAATTAGTAAAAATTTATAATTTAACTGGTATTAATAAAAATGAAAATATTATTTTAATTTTTGATAATAAAAAAATTAAAAATTGTACAGGTTGTTTTTTCTGTTGGACTAAAAATCCAGGTGAATGTAGAATAAAAGATGGTTATGACAATCTAGCTGAATTATATTCAAAGACTGAAAAAATAATAATTATAAGTAAGTGTTGTTATGGCTCATATAGCCCTTTTGTAAAAAATGTATTGGATAGAAGTATTCCATACTTACTTCCATTCTTTAAAATTAAAAATAAAGAGATGCATCATACTATAAGATATAAAAATAAATTATATTTTGAAGTATATTTTTATGGAGAAAATATATCTGAT…
FSDG_00432[1192881-1194062]	Aspirin_2.5mM_overnight	0.767956	0.119534	rlmI	Ribosomal RNA large subunit methyltransferase I	COG:COG1092	UniProtKB:P75876	Cytoplasmic	9.97	ATGTCAAAAATCATTATAAAAAAAGAAAAGGAACAAAAAATTTTAAATTTTTATCCTAATGTGTATAAAGATGAAATAAAAGATGTAATAGGAAATGTCAAAACAGGAGATATAGTTGATGTAATTACAAATGATATGAAATTTTTAGCAAGAGGTTATGTTACAGAAGGGACATCAGCTTTTGTAAGAATTTTAACAACAAAAGATGAAAAAATTGATAGAAAATTTATATTTAAAAGAATAAAAAATGCTTATGAAAAAAGAAAACATTTATTAGATGAAACAAATAGTGTGAGAGCTTTTTATTCTGAGGCAGATTTTATACCAGGATTAATAATAGATAAATTTGATAAATATGTATCTATACAATTTAGAAATTCTGGTGTAGAAGTTTTTAAG…
FSDG_00433[1192326-1192865]	Aspirin_2.5mM_overnight	0.424635	0.793479	NA	Colicin V production protein	NA	02_Pfam_A_v33_1:PF02674.17	CytoplasmicMembrane	10	ATGTATTTAGATATTTTGATTTTAATAATTTTTATATTAGGGATATTTAGTGGAATAAAAAACGGTATTTTTGTAGAGATTATATCTGTATTTGGATTTGCAGTTAATTTACTTATAACAAAAATATATACACCAGTTGTTTTAAAATTTTTAAAAAGGTCAGATGCTTCTTTTGAAAATAACTATATAATAACATATATAGTAACTTTTATAACAGTTTATTTAGTTGTATCTATGATATTAGTATTTGTAAAAAAAGCATTTAAAGGATTAAAAAAGGGTTTCTTTAATAAAACAATGGGAGGAATAGCTGGTTTTGTAAAGGCATTAATAGTTTCACTTGTAATAATATTAGTTTACACTTATAGTATAAAATTAGTGCCCTCATTAGAAAAATAT…
FSDG_00434[1191238-1192317]	Aspirin_2.5mM_overnight	0.446015	0.798288	NA	Lipopolysaccharide export system permease LptF/LptG	NA	02_Pfam_A_v33_1:PF03739.15	CytoplasmicMembrane	10	ATGAAAATAATAAATAAATATATATTAGATGAATTAAAAGGACCAATTATATTGGCAGTCTTTGTATTTACTTTTATTTTCTTATTGGATATAGTAGTAGCTATGATGGAACATATAATAGTAAAAGGGATTTCAGTTTTTGATGTTTTAAGATTACTTTCCTTTTACATTCCACCTATACTTACTCAAACTATTCCAATAGGAATGTTTTTAGGCATAATGATATGTTTTACAAAATTTAGTAGAAATAGTGAATCAGTAGCCATGGTATCAGCAGGAATGTCTATTAGAGATATTTTAAAACCTATACTTGCTATTGCAATAGGAGCAGCTATTTTTATCATTTTCTTACAAGAAAGTATAATACCACGCTCTTTTATAAAATTAAAATATGTTGGT…
FSDG_00435[1190147-1191238]	Aspirin_2.5mM_overnight	0.253108	0.286518	lptG	Lipopolysaccharide export system permease protein LptG	COG:COG0795	UniProtKB:P0ADC6	CytoplasmicMembrane	10	ATGATAAAAAAAATGGATATATATGTAAGTAAATATTTTATAAAATTCTTTTTAATGAATATAATTGGTTTTATGGGAGTATTTTTACTTGCACAAACATTTAAAATAATTAAATATATTAATCAAGGTAAACTTGTAGGTGGCGAAATTTTAGATTATATACTAAATCTATTACCTAAAATGTTTGTTGAAACTGCTCCTCTTTCTGTTTTATTGGCAGGGCTTATAACTATAAGTATAATGGCAAGTAACTTAGAAATTGTTTCATTAAAAACATCAGGAATAAGATTTTTAAGGATAGTTAGAGCACCACTTATTATAGCTTTTGTAATTTCATTAATTGTATTTTTTATAAATAATTCTATCTATACAAAATCACTTGCTAAAATAAATTTTTAT…
FSDG_00436[1188899-1190125]	Aspirin_2.5mM_overnight	0.194017	0.557774	NA	putative zinc protease	COG:COG0612	UniProtKB:P9WHT5	Unknown	5.41	GTGGAAAATGTTAAGTTAAAAAAACTAGACAATGGAATAACATTGATAACAGAAAATTTACCTGATATAAGTACATTTAGTATGGGATTTTTTGTTAAGACAGGTGCTATGAATGAAACTAAGAAAGAATGTGGAATTTCACATTTTATAGAACATTTAATGTTTAAAGGAACAAAAAATAGAACTGCAAAAGAAATTTCAGAGTTTGTTGATTTTGAAGGAGGTATCTTAAATGCTTTTACTTCAAGAGAGATGACTTGTTACTATATAAAACTTTTATCTTCAAAAATTGATATAGCTATTGATGTTCTTACTGATATGTTACTTAATTCAAATTTTGATGAAGAAAGTATAGAAAAAGAAAGAAATGTAATTATAGAAGAAATAAAAATGTATGAG…
FSDG_00437[1188457-1188897]	sTSB_overnight	-0.0257138	0.854019	dut	Deoxyuridine 5'-triphosphate nucleotidohydrolase	NA	UniProtKB:Q2YRG4	Cytoplasmic	8.96	ATGAAAAAAGTACAAGTAAAAGTTGTTAGAGAAAAAGGTGTGGAACTACCAAAATATGAAACAGAAGGTTCTGCTGGAATGGATGTTAGGGCAAATATAGAAGAGCCTATAATATTAAAATCTTTGGAAAGAATTTTAATTCCTACTGGATTAAAAGTTGCAATCCCAGAAGGATATGAAATTCAAGTTAGACCTAGAAGTGGGCTGGCAATTAAACATGGAATAACTATGCTTAATACACCAGGAACTGTTGATAGTGATTATAGAGGAGAATTAAAAGTTATAGTGGTTAATTTGAGTAATGAAGCATACACCATTGAGCCAAATGAAAGAATAGGTCAATTTGTATTGAATAAAATAGAACAAATTGAGTTTGTTGAAGTACAAGAACTGGATAGT…
FSDG_00438[1187338-1188438]	Aspirin_2.5mM_overnight	0.615041	0.0149874	mrdB_1	Peptidoglycan glycosyltransferase MrdB	COG:COG0772	UniProtKB:P0ABG7	CytoplasmicMembrane	10	ATGCAAAATAATACATACTTAAAAAAAATATCAAAATTTAGTGTATTTTTTATTGTCAATATATTGTTACTCTTTGTTATAAGTTTATCCACTATATATAGTGCAACAGTAACTAAAAGTGAACCTTTTTTTATAAAGGAAATAATTTGGTTTGTTATTAGTGTTTTTGTATTTGTTGGAGTATCCTTAGTTGATTATAGAAAATACTATAAATACTCAACAGCAATTTATATTTTTAATATACTTATGTTACTGTCTGTATTGGTAATTGGGACATCAAGATTAGGGGCAAAAAGATGGATAGATTTAGGGCCATTAGCATTACAACCTTCTGAATTTTCTAAATTACTTTTAATTTTTACTTTTTCTGCATATCTTATTAATGACTATTCAGATAAG…
FSDG_00439[1186460-1187338]	Aspirin_2.5mM_overnight	0.182363	0.631068	rluC	Ribosomal large subunit pseudouridine synthase C	COG:COG0564	UniProtKB:P0AA39	Cytoplasmic	9.97	ATGATAGAATATATAATAGATGAAGATTATGAAAGTGTTAGAGTGGATAGATTTTTAAGAAAGCACTTAAAAAATATAAATCTTTCTGAAATATATAAAATGCTTAGAAAAGGTAAAATAAAAGTTAATAATAAAAAAATCTCTCAAGATTATAGATTAGTTTTGGGAGATATTATTTTTATATTTTTACCTGAGACTTTTAAAGAGCAAAATGAAGAAAAATTTATTGAAATTAGTCAAATAAGAAAAGAAAAATTAAAACAGATGATAGTTTTTGAAAATGATAATTTATTTGTTATTAATAAACCATTGGGAGATGTTGTTCATAAAGGTAGTGGACATGATATTTCTTTACTTGAAGAATTTAGAAGTTATTATTCAAATAATAATATAAATTTT…
FSDG_00440[1184928-1186220]	Aspirin_2.5mM_overnight	0.761416	0.0647663	adeQ	Adenine permease AdeQ	COG:COG2252	UniProtKB:P31440	CytoplasmicMembrane	10	ATGAGTTTTTTGGATGGGTATTTTAAAATAACTGAAAAGAACAGTACAGTTTCAAGGGAAGTTATGGGAGGAATTACAACATTTTTAGCAATGGCCTATATTATAATTGTAAATCCATCTATCCTATCACTTTCTGGAATGGATAAAGGAGCTTTAATAACAGTAACCTGTTTAGCTTCTTTTATAGGGACAATTGTAGCAGGTGTGTGGGCAAATTCACCTATTGCACTTGCACCAGGTATGGGACTTAATGCTTTCTTTACTTATACATTGACATTAGAAAAACAAGTCCCTTGGCAAACAGCATTAGGGATAGTATTTTTATCAGGATGCTTCTTTTTAATTTTAGCAATAGGTGGTATTAGAGAAAGAATTGCAAACTCTATTCCTATTCCATTA…
FSDG_00441[1184476-1184784]	Aspirin_2.5mM_overnight	0.289374	0.778457	hupA	DNA-binding protein HU 1	COG:COG0776	UniProtKB:P08821	Cytoplasmic	9.97	ATGACAAAAAAAGAATTTGTAAATGCATTTGCTGAAAAAGGAGAATTAAAGATTAAAGATTCTGAAAGATTAGTAAACGCTTTCTTAGAAACTATTGAAGATGCTTTACTAAAAGGTGATGGAGTAAGATTCATAGGATTTGGTTCTTGGGAAGTAAAAGAAAGAAGTGCGAGAGAAGTTAAAAACCCTCAAACTGGAAAAATGATTAAAGTTGAAGCTAAAAAAGTTGTTAAATTCAAAGTTGGAAAACCTTTAGCTGACAAAGTAGCAGCAGGAAAACATGCTAAAAAAGCTACTAAAAAGAAATAA
FSDG_00442[1181822-1184410]	sTSB_overnight	-1.0866	0.0259733	yoaB	Calcium-transporting ATPase 1	COG:COG0474	UniProtKB:Q9CFU9	CytoplasmicMembrane	10	ATGAAACACTTTACAAAATCTAAGAAACAGTTATTTGAAGAATTTAAAACAGTTTCTACTGGTTTAACTGATGAAGAAGTACAGAAAAGAAGAAAGAAATATGGAGAAAATAAATTTATTGAAAAAGAAAAAGAAGGACTTATAAAAATCTTTTTTAATCAATTTAAAGATTCTCTTGTTATTATTTTATTAGTTGCTGCAATTATTTCATTTTTTTCTGGCAATAAGGAGAGTAGCTTTGTTATAGTTTTAGTTCTTATTTTAAACTCAATTCTTGGAGCTTATCAAACTATTAAGGCTCAAAAATCATTGGATAGTTTGAAAAAAATGTCATCACCAAAATGTAAAGTTATTAGAGATCATGAGCAGTTAGAAGTTGATTCTTCTCAATTAGTTCCC…
FSDG_00444[1180740-1181516]	sTSB_overnight	-0.217807	0.441038	crt	Short-chain-enoyl-CoA hydratase	COG:COG1024	UniProtKB:P52046	Cytoplasmic	9.97	ATGTCTGTTGTATCTTACAAGCAAGAAAATTTTATAGGTATTGTAACTATTGAAAGACCCGAAGCATTAAATGCTTTAAACTCTCAGGTGTTAGATGAGTTAAGTTCTACTTTTGCAAGTATTAATTTAGAAACAACAAGAGTAGTTTTATTAACAGGTTCAGGAACAAAGTCTTTTGTTGCAGGAGCAGATATTGCTGAGATGTCTACTTTAAATAGTGATGAAGGAACTAAATTTGGTTATAAGGGAAATGAAGTATTCAGAAAAATTGAAACTTTTCCTTTACCAGTCATAGCAGTTATTAATGGTTTTGCTTTAGGTGGAGGTTGTGAATTAGCAATGAGTTGTGATTTTAGAATCTGCTCTGAAAATGCAATATTTGGACAACCAGAAGTTGGC…
FSDG_00445[1179885-1180724]	sTSB_overnight	-0.702481	0.00136852	hbd	3-hydroxybutyryl-CoA dehydrogenase	COG:COG1250	UniProtKB:P52041	Unknown	4.99	ATGAAAGTAGGAATTATTGGAGCGGGAACAATGGGAGCAGGAATTGCTCAAGCATTTGCACAAACAGAAGGTTTTACAGTTGTGTTATGTGATATTAATAATGAATTTGCAGCTAATGGAAAGAAAAAAATAGCAAAAGGTTTTGAAAAAAGAATAGCAAAAGGAAAAATGGAACAAGCTGCTGCTGATAAAATATTAGAAAAAATTACAACTGGTACTAAAGATATTTGTGGAGATTGTGATTTAATAATTGAAGCAGCTATTGAAAATATGGAAATTAAAAAACAAACTTTTAAAGAATTAGATGATATTTGTAAACCAGAAGCTATATTTGCAACTAATACTTCTTCTTTATCAATCACTGAAATAGGATCAGGATTAAAAAGACCTATAATAGGA…
FSDG_00446[1179031-1179849]	sTSB_overnight	-0.656257	0.374375	NA	hypothetical protein	NA	03_eggnog_v5_bacteria:30ZB1.faa.final_tree.fa	Unknown	2.5	ATGAAAAAATCTTTAAAAAAATCATTATTTATTTTACTGACTTTATTATCTGTATTTTTTATTGTAGCTTGCGGGGATAAACTTTCCAAAAAAGAAGTTATAGAAAAATTTATTGAAAGTGATAAAAATATTAAAAGTGCAGATCTAACTATAACTATGAAAATAGAACAAAAAAATTCTACTAATCCTGCTGGTATTTCTATGGAAGCAAGTGGAGATTTATCTGTAATATTAGAGCCTACTCTTGCTATGAAAATGGATATTACAGTACCTTTTTCTAACAATAAATTGGCTATGTATATGAAAGATGATTACTCTTATATACAAAACCCTAATAATAATCAATGGATTAAGCAATCAAATAAAGGTTTTGGAGAACAATTTACAAAGTTGTATGCT…
FSDG_00447[1178138-1179034]	Aspirin_2.5mM_overnight	0.415494	0.366947	lpxP	Lipid A biosynthesis palmitoleoyltransferase	COG:COG1560	UniProtKB:P0ACV2	Unknown	2	ATGTACTATATACAATATATCATAGCAAGATTTTTTATTTTTTTATTACTATTATTTCCAGAAAGATTAAGATTTAAGTTTGGAGATTTTTTAGGAATGATTGCCTATAAGTTGATTAAAAGTAGAAGGCTGACAGCCCTTATAAATTTAAGAATGGCTTTTCCTGAAAAATCAGAAGAAGAAATTGAAAAAATTGCAAAGAAATCTTTTAAAATTATGATAAAAGCATTTTTATGCTCATTATGGTTTGATAAATATTTAAATGATCCTAAAAATATTAAAATTGTTAACCAAGAAAGTATGGAAAATGCTTATAAAAAAGGTAGAGGTGTTATGGCTGCAACTATGCATATGGGTAATATGGAAGCCAGTACAGTTTGTACTGGTGAACACAAAATT…
FSDG_00448[1177317-1178018]	Aspirin_2.5mM_overnight	0.0594961	0.683219	mtnN	5'-methylthioadenosine/S-adenosylhomocysteine nucleosidase	COG:COG0775	UniProtKB:Q9KPI8	Cytoplasmic	8.96	ATGAAAATTGGGATAATTGGTGCTATGGATGAAGAAATAGTTGAATTAAAAAATTCAATGACAGATATAAATGAAATACAAATTAATAATTTAAAATTTTATGAGGGAAAACTTTGTTCAAAAAATATAGTTTTAGTTGAAAGTGGAATTGGAAAAGTTAATGCAGCAATTTCTACTACACTTTTAATCTCACAATTTAAAGTTGAAAAAATAATATTTACTGGTGTTGCAGGAGCAGTCAATCCTAAAATTAAAGTGACAGATATTGTCATTGGAACAGATTTAGTGGAATCTGATATGGATGTAACAGCTGGTGGAAATTATAAATTGGGAGAAATTCCTAGAATGAAATCTTCATATTTCAAAGCTGATTCTTATCTATTCACTTTGGCAGAATCA…
FSDG_00449[1176070-1177305]	sTSB_overnight	-0.513518	0.16974	fpgS	Folylpolyglutamate synthase	NA	UniProtKB:P15925	Cytoplasmic	9.97	ATGAATATTGATGCCTTACTTAAAGAATTATATGCTTATTCTATGTTTAGTATAAGACTTGGTTTAGATAATATTAAAGAAATTTGTAAATATTTAGGAAATCCACAAAATTCATATAAGGTTATACATATAACTGGAACTAATGGAAAAGGTTCTGTTTCAACAACTGTTGAAAGAATTTTATTAGAAGCTGGATATAAGGTTGGAAAATATACTTCACCTCATATACTTGAATTTAATGAAAGAATATCTTTTAATGATAAGTATATCAGTAATGAAGATGTTGCTAAATACTATGAAAAAGTAAAAAAAATCATAGATGAACATAATATTCAAGCTACTTTTTTTGAAGTTACAACTGCTATGATGTTTGATTATTTTAAAGATATGAAAGCAGAT…
FSDG_00450[1175253-1176077]	sTSB_overnight	-0.318723	0.429894	NA	hypothetical protein	NA	03_eggnog_v5_bacteria:315MW.faa.final_tree.fa	Cytoplasmic	8.96	ATGGATAAAAAAAAGCAGGAAACACCAAAAAGAAAAGTAGTTCAGATAAAACCAAAACCCAAGAAAGAAGGGATAGATTTTTCAAAATTTTTTAATTTTTTATCTTTTGTTGTATTTATAGTTTTTGTTTTTTTTATGTATAAAAAAGTTGTACAACAAGAAAAAATAGAGCAAGCTATTGTTGAGAATACTTCAAAAGAAGTAACTTCAACTATGGATATTAGAGATGGAGATTTTTATAATGGTCCTAAAAAAGAAGTTAAGGTAGAAAAGAAAATTGAAGAACCTAAGGAAGAAACAATAGTTGAAGAAAATCCAAAAATTGATGAAGAAACAATAGTTGAAAATACTCCAAAAGATGAAGGAAAAGTAGAGGATAAACCAAAGGCTTCTGAAGCT…
FSDG_00451[1173385-1175232]	sTSB_overnight	-0.78574	0.0741357	hprK	HPr kinase/phosphorylase	NA	01_HAMAP:MF_01249	Cytoplasmic	8.96	ATGTATACATATACCACTGTTAGAGAAATAGTAGAATCATTAAATTTAGAAATATTAAATGAGGGAAATTTAGATTTGAAAATTGATATACCCAATATATATCAAATTGGATATGAGCTAGTAGGTTTTTTGGATAAAGAAAGTGATGAACTAAATAGATATATTAATATATGTAGTTTAAAAGAATCCAGATTTATTGCAACTTTCTCTAAGGAAAGAAAAGAAAGTGTTATTTCTAAATATATGTCTCTTGATTTTCCAGCTTTAATATTTACAAAAGATGCCATTATAGCAGAAGAATTTTACTATTATGCAAAGAAATACAATAAAAATATCCTTTTTAGCAATGAAAAGGCTTCTGTTACTGTTAGGAAGTTAAAATTTTTTCTTTCAAAAACC…
FSDG_00452[1172405-1173370]	sTSB_overnight	-0.396012	0.288077	nrnA	Bifunctional oligoribonuclease and PAP phosphatase NrnA	COG:COG0618	UniProtKB:P71615	Unknown	2	ATGAAAGAATTTATAGAAAAATTTAAAGAGATAAAAAATATTATTGAAAAAAATCAAAATATTATATTGACAGCTCATGTAAATCCTGATGGTGATGCTGTTGGTTCAGGATTAGGTTTATTTCTTACTTTAAAAGAAAATTATAAAGATAAAAATATTAGATTTGTATTACAAGACAATATTCCTTATACGACAAAGTTTTTAAAGGGTTCAGAAGAAATTGAAGTCTATGATAAAGATAAAAAATATTCTTGTGATTTATTAATATTTTTAGATTCTGCAACAAGAGATAGAACAGGAGAAACTGGAAAAAATATTGAAAGTAAAATAACAATAAATATAGACCACCATGTAAGTAATCCTTTATATGCAGATATAAATTGTGTAATTACATATTCA…
FSDG_00453[1172020-1172316]	Aspirin_2.5mM_overnight	0.033673	0.985635	sepF_2	Cell division protein SepF	NA	01_HAMAP:MF_01197	Unknown	2	ATGGCAGATAATATTGATATAGTTTTTTTAAAGCCTAAAAAATTTGAGGATTGTGTAATATGTGCAGGTTATATAAAAGAGGATAAAATAGTTAATATGAATTTAAGCCAACTTGATGATAATGATTCAAGAAGAGTTTTAGATTATATAGCAGGAGCTATTTTTATTACTAAGGCTGAAATTGTAAATGTAGGAAATAAAATTTTCTGTTCTATTCCTAGTAACAGAAACTTTTTAAATGAAATGAATAGAGAAAGCTCTCATGATGAGGAAGAAGAAGAAATTGTAAGAGGGTAA
FSDG_00454[1169110-1170060]	sTSB_overnight	-0.365947	0.320861	NA	hypothetical protein	NA	03_eggnog_v5_bacteria:2ZT9T.faa.final_tree.fa	Cytoplasmic	8.96	ATGAAAAATCTATATAATAATATCTATTCAGTATTACCAGAAGAAAAGAAAAAAGAAATTTTAGAAAATTTAGCCAAAAAATATAATATGGAAGTTTTAAGATTTGAAACTTTTACTAAATATTCAAAATCAACATTTACTGCTATTTTTAAATATAAAGAAAGTGAATTTGTTTTTGTTCCAGGAGATACTATAACATTAGGTTATGAGGGACTTCCTAAAAATTTATCTGATGAAAGTTTAGAGCAATTAAGATATTTTTCAGAAAATCCCTATGAATTTTTAGAAGAGTATATTAAGGATAATTTTAGTAAAGTGAGAGAAATCACTATAAAACCTATGTTAGTTGAAAGAAGATTACAAATAATAGGTTGGAGAAAAAGTGATTTAGATGAGTTG…
FSDG_00455[1168735-1169106]	Aspirin_2.5mM_overnight	0.244937	0.651836	NA	hypothetical protein	NA	03_eggnog_v5_bacteria:328V5.faa.final_tree.fa	CytoplasmicMembrane	9.86	ATGAAAAAAATATTTGTATTACTAGGAATGCTACTTTTAGGAATTGTTAGTTATGCAAAAGAAGATGATGTACTTGGAACTTGGCTTATTAAAGAAAAGGGAAAAATAGTAGAAATCTATAAAAATGAGGCTGGAGAGTATACTGGAAAGATTAAAAAAGATAACTTTATTTTCTTAAAACAAAATAATGACTTAACTTATGATAAAGAAAGAAATAGTCTAGCCTATTTTACCTTAAAATTTCCAGAAGATAGATTTTCTTGGAGTATTTGGATAAATATAGAAAAAGATGGAAGTCTTTTTATCAAAGGTACAGGAAATACAGAGGTTGGAAAGTATATTACAGAATTACACCTTATTAGACAAAAATAA
FSDG_00456[1167901-1168719]	sTSB_overnight	-0.141042	0.686765	NA	hypothetical protein	NA	03_eggnog_v5_bacteria:COG3878.faa.final_tree.fa	Cytoplasmic	8.96	ATGGAGCAAATAAAAAAAGAAAAATCTGATTTTATTAAAACTAAAATAAGAGAATTAAGAGAAAAAATTGCAAGACCTTGTACAGAGTTTGAAACTAAAAAATTTCAATATGATGATGAAAATAAAATGAGTTGGATAGGTAGAGTATTTTTATGTAAGGAAAATGAAGTTGAAGAAAGACCAAAAGATAATAAAGGAAAAACTATGTATCCATTGGTACAATTTTATCTGCCTAATCTTCCTTATTTACCAGAAGCATTAAAGAAATTTGAATACATTACTGTATTTATGGGAGAAGATTTTCCTGAATATGATGAAGAAAGTGGGCTTATCACAAAAAATGGAGATGGTTGGATATTAAGAACTTACACAAAAGATGATGAATTAATCAAAAATGAA…
FSDG_00457[1167359-1167880]	sTSB_overnight	-1.00342	0.125624	NA	hypothetical protein	NA	03_eggnog_v5_bacteria:2ZVMM.faa.final_tree.fa	Unknown	2	TTGAGTAATAGATTAGGAATTTTATTAGTTGCTGGGATATTTTTTATATTTGCAAGTGTATTTTTAATTATTGCTGAGATAAGTAAAAGAATATCAGAAAATAAAATAAGAAATCTTCAAGGAGAAGCAGAAGGAGAAGTTTTAGAAGTTATAAAATCTGGAAGAGATGGAGTTGGTGGAAAATTAACAGATACTTTTGTTGTGTATCAATATGAAGTAAATAAACATAAATATATTGTTAAGCCTTATGTTTTATTGAAAAATGCAACAATAAATCAAAGATATTTGGACTCTGAGAATGTTACTTGCATTACCTATATGGGAACTCATGGTATGAGCAGACAAACAAAATATCGTGCAGGAGAAAGTATAACAGTAAAATATAATTTTGAGAATCCT…
FSDG_00458[1166676-1167074]	sTSB_overnight	-0.117774	0.895959	NA	Acetyltransferase (GNAT) domain protein	NA	02_Pfam_A_v33_1:PF13508.8	Unknown	2	ATGAATTATAAAATTATTAAAAATGATACTAACTATAGTTTAGATGATTTAACAAAACTGTTAAATACTTCATACTGGGCAAAAGATAGAAAAAAGCAAACTGTAAAGAAAACAGTTGAAAATTCTTTGTGCTATTTTGCTTATGATACTGATAAAAATAAATTAATTGGTTTTGCAAGAGCAATAACAGACTATACTACAAATTATTATATATGTGATGTGATAGTAGATGAAAAATATAGAGGAGAAGGAATAGGAAAAAAATTAGTTGAAACATTGACTAATGATGAGGACTTAGTCCATGTAAGAGGTTTACTAATTACAAAAGATGCTAAGAAATTTTATGAAAAGTTTGGTTTTTATAATAAAGAAGATGTTATGCAAAAGGATAAAAAATAA
FSDG_00459[1165164-1166603]	sTSB_overnight	-0.773945	0.0181083	gadC	Glutamate/gamma-aminobutyrate antiporter	COG:COG0531	UniProtKB:O30417	CytoplasmicMembrane	10	ATGAATAAAGATAATTTAAAAAATAGTAGTCCTATACAAAAAAATACTTTATCTGTATTTCAAATTGCTGTAATGACAACAATATCTGTAGCTTCTTTGCGTACACTACCTCCTATGGCAGAAGAAGGAAGAGCTTCAATTTTGATGTATATTATACCAGCAATATTATTTTTAGTTCCAACTTCATTAGTTAGTGCTGAATTTGCAACTACTTATAAAGGTGGAGTGTATGTTTGGATACGTGAAGCATTTGGAAATCGTATGGGCTTTGTAGCAATTTGGTTACAATGGGTACAAAATGTTGTTTGGTATCCAGTACAACTTGCTTTTGTAGCAGCTGCATTGGCTTTTACAATAAATAGAGGTGATTTGTCAAATTCAGGATTATTTACTGCAATC…
FSDG_00460[1163766-1165145]	sTSB_overnight	-0.547092	0.171728	gadB	Glutamate decarboxylase	COG:COG0076	UniProtKB:O30418	Cytoplasmic	9.26	ATGGCTAAAAAAAGTTTAAAAAAGACTATTGAAATTAATCCAATTTTTGCACGTCCAGGTGAAGTTACATCTGCTCCTGCTGATCGTTTTCCAACAGACTCTATGTTACCAGAAACAGCTTACCAAATTGTACATGATGAGTCTATGTTAGATGGAAATGCTCGTTTAAATTTAGCGACTTTTGTTTCAACATGGATGGATGAGAGTGCTAACAAATTATACTCTGAAGCATTTGATAAAAATGCAATAGATAAAGATGAATATCCTGCTACTGCAAGAGTTGAAACAAATTGTTGGCACATGCTTGCTGATCTTTGGCATGCACCAGATCCTGATAATGCTATTGGTTGTTCTACAACTGGTTCATCTGAAGCATGTATGCTTGGAGCATTAGCACTT…
FSDG_00461[1162947-1163513]	Aspirin_2.5mM_overnight	0.414737	0.884863	NA	hypothetical protein	NA	Prodigal:002006	Cytoplasmic	8.96	ATGGCAAAGAAAGTTTTATTCTCAAAGGAAATTATTGTAGATAGATCATTTGAATTATTTAAAGAAGAAGGTATTGAGGCTATAAGTGCTAGAAATGTTGCCAAGATGTTAGATTCTTCTCCTGCACCTATATATAAATCTATTGGTTCTATGAGGAATCTAAAAAAAGAATTAATAAAAAGAGCTAAAGATTTATTTATAGAATATTTGACAAAAAAAAGAACTGGAATAAAATTTTTAGATATAGGTATGGGAATTTCAATTTTTGCTCGTGAAGAAAAACAACTTTTTTTGCAAGTATTTTCAAAGGATAATATAGAAGGTTCACTAATTGATGAATTTTTAAATTTAATTCGTGAAGAAATTCAAAAAGATGAGAGACTTATCAAAATAGATAAA…
FSDG_00462[1161477-1162928]	Aspirin_2.5mM_overnight	1.00036	0.0593062	NA	Outer membrane protein transport protein (OMPP1/FadL/TodX)	NA	02_Pfam_A_v33_1:PF03349.17	OuterMembrane	10	ATGAAGAAATTATTATTGCTATTAGCAATACTATCAAGTGGGGTATATGCTTCATCAATAGATCATATTCAAACATATAGCCCAGATTATCTATCTAACCAAGCACAAACTGGTATGATAGATTCTGTATCACCTTTCTATAACCCTGCTGGAACTGCAAGGTTTGAAAAAGGAAAATATTTTCATGTAGGGATTCAATGGGCTCATGGACATGAAAAAATGTCTTACAAAGAAAGAGAACATAAAGCAATCCTGAATCAATTAATTCCAAATATAACATTGACATCAACAGATGATAATGGAGCATATTTTTTTGATTTTGGTGGACTTGCTGGTGGGGGAAAATTAAATTATGATGGTGTATCAGGAGTTGATGTTTTAACAGACTTAGCACAATTT…
FSDG_00463[1160041-1161381]	Aspirin_2.5mM_overnight	0.15965	0.547093	bioA	Adenosylmethionine-8-amino-7-oxononanoate aminotransferase	NA	UniProtKB:P22805	Cytoplasmic	9.97	ATGATTAATAATTTATCTGAATTACAAAAAAAAGATTTAAAATATGTTTTTCACCCTTGTACACAAATGAAAGATTTTGAAGAAAATCCACCTTTGGTCATAAAAAAGGGAGATGGACTTTATTTAATAGATGAAAATGGAAATAGATATATGGATTGTATATCTAGCTGGTGGGTAAACTTATTTGGGCATTGTAATGAAAGAATAAATAAAGTTATTACAGAACAAGTGAATACCTTAGAACATGTTATCTTTGCTAATTTTGCTCATGAGCCAGCAGCCGAATTATGTGAGGAACTTACAAAGGTTTTACCTAATGGTCTTAATAAATTTTTATTTTCTGACAATGGTTCTTCTTGTATAGAAATGGCCTTAAAATTGAGTTTTCAATATCATTTA…
FSDG_00464[1159083-1159742]	Aspirin_2.5mM_overnight	0.424968	0.109835	bioD	ATP-dependent dethiobiotin synthetase BioD	NA	01_HAMAP:MF_00336	Cytoplasmic	9.97	ATGAAATTTAAGGATTTCTTTGTTATAGGTACAGATACTGATATTGGAAAAACTTATGTCAGTACACTCTTATATAAGGCTTTAAGAAAATATAATTTTCAATATTATAAACCTATACAAAGTGGTTGCTTTTTAAAAGATGATAAATTAACTGCACCTGATGTAGATTTTTTAATAAAATTTGTAGGTATTAATTATGATGATTCTATGGTAACCTACACTTTAAAAGAAGAAGTTTCTCCACATTTAGCCTCTGAAATGGAAGAAACAAAAATAGAAATAGAAAATGTCAAAAGACATTATGAAGATTTAAAGAAAAAATATTCTAATATTTTAGTTGAAGGAGCTGGAGGACTTTATGTCCCTTTGATTAGAGATAAATTTTACATCTATGATTTA…
FSDG_00465[1158011-1159093]	Aspirin_2.5mM_overnight	0.383124	0.0681321	bioB	Biotin synthase	COG:COG0502	UniProtKB:P9WPQ7	Cytoplasmic	9.97	ATGTTAAAAGAAAAAAATTCAGCTGGAGGGGGAAAATTTAACTTTTTCAATTTTTTGAAAGAAAAAGAAAATAATCAAGCTGAACCAATCAATGTTAAGGAGTTTATACCATATTTAAAAAATAAAATTATAAATGAAAAATATGAAATAACTCGTGAAGAGGCAATTTTTCTATCACAAATTCCTAACAATGATATGGAAACTTTAAATATACTTTTTGATGCAGCAGATCAAATTAGAGAAGCATTTTGTGGAAAATATTTTGATTTATGCACCATTATTAATGCAAAATCTGGAAAATGTTCTGAGAACTGCAAATACTGTGCACAGTCAGTTCATTTCAAAACAGGTGCTGATGTTTATGGACTTATTTCAAAAGAATTAGCACTTTATGAAGCT…
FSDG_00466[1156830-1157864]	Aspirin_2.5mM_overnight	0.411176	0.0365533	NA	M42 glutamyl aminopeptidase	NA	02_Pfam_A_v33_1:PF05343.15	Cytoplasmic	9.97	ATGAATATAGATTTAAAATACATACTTAATAAAACAGTTGAACTTATAAATATACCAAGCCCTGTTGGATATACTCATAATGCTATTGAATGGGTTAAAAACGAATTAAAAAGTTTAGGTATAAAAAATTATAATATCACAAGAAAAGGTGCATTGATTGCATATATAAAAGGAAAAGATTCTAATTATAAAAAAATGATTTCTGCTCATGTTGATACCTTAGGAGCTGTTGTAAAAAAAATTAAAAAAAATGGTAGACTTGAAGTAACTAATGTAGGTGGTTTTGCTTGGGGTTCTGTTGAAGGAGAAAATGTAGTAATTCACACCATCTCTGGAAAAACATATTCTGGGACTTTACTTCCTGTTAAGGCTTCTGTTCATGTGTATGGAGATGTAGCA…
FSDG_00467[1155176-1156678]	Aspirin_2.5mM_overnight	0.142451	0.373291	hbpA_1	Heme-binding protein A	COG:COG0747	UniProtKB:P33950	Periplasmic	9.99	ATGAAAAAAATTTTTTATTTGTTAATTATGATTTCGTTATTTTTAATTGGTTGTGGACAAAATAAAACTGAAAGTCCTAATGGAAACACAGTTGTTATAGGTCAAGGTGCAAAGCCAAAATCACTTGATCCACATATGTATAATTCCATACCCGATTTACTTGTTTCTCGTCAATTCTATAATACATTATTTTCAAGGGAAAAAGATGGAAGCATAAAACCTGAATTGGCAGAAAGTTATGAATACAAAAATGATAAGGAATTAGATATCATTTTAAAAAAGGGAGTAAAATTTCATGATGGAAGTGAATTAACAGCTGACGATGTTGTTTTTAGTTTTGAAAGAATGAAAGATAAACCTGGTTCATCAATAATGGTGGAAGAAATTGATAAAGTTGAA…
FSDG_00468[1154249-1154899]	Aspirin_2.5mM_overnight	0.411453	0.0423698	NA	hypothetical protein	NA	03_eggnog_v5_bacteria:COG3341.faa.final_tree.fa	Cytoplasmic	8.96	ATGGCTAAACAAAAATTTTATGCTTACTTTTTTGACAAAAAAAATAATGGGATAGTAGACACTTGGACAGAGTGTGAAAAGATAGTCCAAGGAACAAAGGCTAGGTATAAATCATTTATAGATAAATCCGTTGCTCAAGATTGGTTAGATAGTGGAGCAAGTTATGAAAGAAATATCGGCTTAAATGCCCCTATAAATACTACGCTGGAAAAAGGTGTGTATTTTGATGCAGGTACAGGTAGAGGTATTGGAGTTGAAGTTAGAATTACAGATGAAAATAAAGAAAATCTTTTAGATAAAATTTCTACAACTGTGTTAAAAAAATTATTAAGAGGGACAAATTGGATAAAAAATGAGTTTGGAAATATCCAACTTGAAGCAGGAAAAACTAATAATTTT…
FSDG_00469[1153539-1154237]	Aspirin_2.5mM_overnight	0.701005	0.407533	NA	Integral membrane protein (intg_mem_TP0381)	NA	02_Pfam_A_v33_1:PF09529.11	CytoplasmicMembrane	10	TTGGAGGATAAGTTTGTATTATTTAGTAATCAACATTTTATAACAATGGGAATTGGTTTTGCTTCCTGTATTTTGTTAATATTTTTAGGTTTTTTTACAGAGAAAAAGGCTGCTTTTGCTAAAATTATAGCCATTGCTGTTTTAGGAATAAAGATAGCAGAGTTAATATTTAGACACTATTATTATGGAGAGACAGTGGCTGAACTTTTACCACTACATCTATGCCCAATAGTAATAATACTTTCTATTTTTATGATGTTTTTTCATAGTGAAGTTTTATTCCAGCCCGTTTATTTTTGGTCAATAGGAGCATTTTTTGCAATACTTACACCAGATATAAGAGATGGAATGAGCAATTTTGCTTCTCAAAGTTTTTTTATAACTCATTTCTTTATTTTA…
FSDG_00470[1152029-1153480]	Aspirin_2.5mM_overnight	0.0913817	0.924758	trkH	Trk system potassium uptake protein TrkH	COG:COG0168	UniProtKB:P0AFZ7	CytoplasmicMembrane	10	ATGAACACTAAAATTATATCTTATGTTATATCAAATTTATTTAAAATATTGATGTTTTTATTTTTATTTCCACTTGCAGTAAGTATTTACTATAAAGAAGGATTAAAATTTTCAATGGCTTATATTATCCCAATAATCATTTTATGCATACTGAGTTATTTTTTATCAGATAAAACTCCTGAAAATCAATCTTTTTTTTCAAAAGAAGGTTTAGTTATTGTTTCTCTATCTTGGTTACTTATATCATTTTTCGGAGCATTACCTTTTATTATCAGTGGTTCTATTCCTAATATGGTAGATGCATTCTTTGAAAGTGTAAGTGGTTTTACCACAACGGGTGCTAGCATACTTTCAGAGGTTGAAAGTTTAAGTAAGTCTATATTATTTTGGAGAAGTTTC…
FSDG_00471[1150949-1152025]	Aspirin_2.5mM_overnight	0.544859	0.0777552	NA	Glycosyltransferase family 9 (heptosyltransferase)	NA	02_Pfam_A_v33_1:PF01075.18	Cytoplasmic	9.97	ATGTTTAGTCAAAATGACAATATAAATATTTTAGTTATAAGATTTAAAAGAATAGGAGATGCCATTTTGAGTTTGCCTCTATGTCATTCTTTAAAATTGACTTTTCCTAATTCAAAAGTAGACTTTGTTCTATATGAAGATGTTGCTCCACTTTTTGAAGGACACCCTTATATAGATAATGTTATCACTATAACAAAAAAAGAACAAAAAAATCCTTTTAAATATATAAAGAAAGTCTATAATGTTACAAGAAAAAAATATGATATTATCATTGATATTATGTCCACTCCTAAAAGTGAATTATTTTGTATGTTTTCAAGAAAAACTCCTTTTAGAATAGGTAGATATAAGAAAAACAGAGGTTTTTTCTATAATTATAAAATGAAAGAAAAAGAATCT…
FSDG_00472[1150164-1150943]	Aspirin_2.5mM_overnight	0.628201	0.368367	NA	CDP-alcohol phosphatidyltransferase	NA	02_Pfam_A_v33_1:PF01066.22	CytoplasmicMembrane	10	ATGGTAAAAAAGAAATATATTGCCCCTAACCTTATTACAGCAGGAAATATGTTTTTAGGTTATTTGAGCATAACTGAATCAATAAAAGGTAATTTTGAAATGTCAATACTATTTATTTTACTTGCTATGGTATGTGATGGTTTAGATGGAAAGACTGCAAGAAAATTAGATGCATTTAGTGAATTTGGAAAAGAGTTTGACTCATTCTGTGATGCTGTTTCTTTTGGTCTTGCTCCTTCTATGTTAATTTATTCAATACTAACAAAAAATGTTCCAGGAAGTCCATTTATAGTTCCAGTTTCATTTCTATATGCACTTTGTGGAGTAATGAGATTGGTTAAATTTAATATTATAAATGTTGCTTCAAGTGAAAAAGGTGATTTCAGTGGAATGCCTATT…
FSDG_00473[1145987-1149724]	sTSB_overnight	-0.346496	0.676451	purL	Phosphoribosylformylglycinamidine synthase	COG:COG0046	UniProtKB:P74881	Unknown	6.58	ATGTCAGATTTAAGATTTTTTGTTGAGAAGAAAAAAGGCTTTGATTTAGATGCAAAAAGATTAAAAAAACAGTTTAAAGAAGAATTAGGGGTAAATGTTAAAGATTTAAGACTTATAAACTGCTATGATATTTTTAATCTTAACGATAACAAAGAAGATATTGAAAAGATTAAACAAATGATATTATCAGAACCAGTTACTGATACTATTACAACAGAGTTAGATTTAAAGGGAAAAAAATATTTTGCTGTTGAATTTTTACCAGGACAATTTGATCAAAGGGCAGATTCAGCCTTACAATGTATTGATATAGTGTCAAGTACAAAACAAAATGCAGATGTATTAACTTCAAAGATTATTATATTAAATGACGAGATTAATGATGAAGAATTAAATAAA…
FSDG_00474[1145502-1145975]	Aspirin_2.5mM_overnight	0.353063	0.66597	purE	N5-carboxyaminoimidazole ribonucleotide mutase	COG:COG0041	UniProtKB:Q9WYS7	Cytoplasmic	8.96	ATGAAAGTAGGAATTATATTTGGAAGTAAGTCAGATGTTGATGTGATGAAAGGAGCAGCAGACTGTTTAAAAAAGTTTGGAATAGAATATTCTGCACATATTTTATCTGCACATAGAGTTCCAGAACTTTTAGAGGAAACATTAGAAAAATTTGAGAAAGAAGACTATGGAGTTATTATTGCAGGTGCAGGACTTGCAGCACATTTACCAGGGGTAATTGCTTCAAAAACAATTTTACCTGTGATAGGAGTACCTATTAAGGCAGCAGTTGAAGGTTTAGATGCACTGTTCTCAATAGTACAAATGCCTAAATCAATTCCTGTTGCAACAGTAGGGATAAATAATTCATATAATGCAGGAATGTTAGCAGTAGAAATACTGGCAGTTGGAAACAAAGAA…
FSDG_00475[1144511-1145224]	sTSB_overnight	-0.287939	0.848358	purC	Phosphoribosylaminoimidazole-succinocarboxamide synthase	COG:COG0152	UniProtKB:Q0TTB4	Cytoplasmic	9.97	ATGGAAAAAGGTAAATTTATTTATGAAGGTAAGGCAAAACAATTATATGAAACTGATGATAAGGATTTAGTTATTGTTCACTATAAAGATGATGCAACAGCAGGAAATGGAGCAAAAAAAGGAACTATCCACAATAAAGGAATAATGAATAATGAAATAACAACTTTAATATTTAATATGTTAGAAGAACATGGTATAAAAACTCACTTTGTTAAAAAATTAAATGATAGAGATCAACTATGTCAAAGAGTAAAAATATTTCCTCTTGAAGTTATAGTCAGAAATATAATAGCTGGTTCTATGGCTAAAAGACTTGGAATAAAAGAAGGAACTAAAATAAACAATACCATATTTGAAATTTGTTATAAAAATGATGAATACGGAGATCCTTTAATAAAT…
FSDG_00476[1143127-1144476]	sTSB_overnight	-0.597557	0.248867	purF	Amidophosphoribosyltransferase	COG:COG0034	UniProtKB:P00497	Cytoplasmic	9.97	ATGGGAATATTGGCTTTACACTCAAAGAAAGTTAGAAAAGATTTAGTAGGAATTGCATATTATGGAATGTATGCTTTGCAACATAGAGGGCAAGAAGGGGCAGGATATACTATTTGTGATTCAATCACTAATGGAGAAGTGAGAATAAAAACTGTTAAAAATGTTGGGCTTGTATCAGATGTTTTTAAAGTTGAAGATTTTCAAAAATATATTGGAAATATTTTAATAGCACATACAAGATATGGTAGTAAAAATACAGTTTCTGCAAGAAATTGTCAACCTATTGGTGGAGAATCTGCTATGGGATATATATCTCTTGTTCATAATGGAGATATATCGAATCAAGTTGAATTAAAACAAGAATTATTAAAGAATGGTTCATTATTTCAAACAGCAATA…
FSDG_00477[1141908-1142927]	sTSB_overnight	-0.349176	0.624045	purM	Phosphoribosylformylglycinamidine cyclo-ligase	COG:COG0150	UniProtKB:Q97TA2	Cytoplasmic	9.97	ATGATAAAATCTTATAAAGATTCAGGTGTTGATAAAGAAGAAGGATACAAAGCAGTTGAATTAATGAAGAAAAATGTTTTAAAAACTCATAATAAATCTGTTCTAACAAATTTAGGTAGTTTTGGAGCTATGTATGAACTAGGACAATATAAAAATCCTGTTTTAATTTCTGGTACTGATGGAGTTGGAACAAAATTAGAAATTGCAATGAAACAAAAAAAATATGATACAGTTGGTATAGATTGTGTTGCTATGTGTGTTAATGATGTACTATGTCATGGAGCAAAACCATTATTTTTCTTAGATTATTTAGCTTGTGGAAAACTTGATGCAGAAATTGCAGCACAATTAGTTTCAGGAGTTACAGAAGGTTGTTTACAATCTTATGCAGCCTTAGTT…
FSDG_00478[1141378-1141920]	sTSB_overnight	-0.51172	0.505322	purN	Phosphoribosylglycinamide formyltransferase	COG:COG0299	UniProtKB:P08179	Cytoplasmic	9.97	ATGTTTAAAATAATAGTGTTAGTATCTGGTAGTGGAACTAATATGTTGCAACTGATTAAAAATGATATAAAAATAGATTGTATAATTGCTGATAGAGAATGTAAGGCAAAAAATATTGCAGATGAATATAAGATTGATTTTGTTCTTTTAAATAGAGATAAGGAAATTTCTAAAAATTTATTAAAAATATTTGAAAAAAGAAAACCTGATTTAATAGTATTGGCAGGATTTTTATCTATATTAGATGGAGAAATATTGGAAAAATATAAGAATAAGATTATAAACATTCATCCCTCATTACTTCCAAAATATGGAGGTAAAGGAATGTATGGATTAAAAGTTCATCAAGCAGTTTTTGAAAATGGAGATAAAGAAAGTGGTTGTACAGTACATTATGTA…
FSDG_00479[1140551-1141357]	sTSB_overnight	-0.301342	0.321105	NA	hypothetical protein	NA	03_eggnog_v5_bacteria:COG3315.faa.final_tree.fa	Cytoplasmic	9.97	ATGGAAAAATTAGATGGAGTAGCTAATACATTATATGTTCCATTATATGCAAGAATTTATGTGTCAAAAAAATTTCCAGAATATTTTTATGATGAAATGGCATTAAAAATAGAAGAAAAATTTACATCTGGTATTTCCAAAGGTAGTTTTGAATATACAAATATGGCTTCTGTTGCTAGATATTATAATATGGATAAGATGATAATTAAATTTATCAAAGAACATAAAATATGTAATATTGTTATCCTAGGAATAGGTTTAGAAACAACTTATGATCGTATAACTCAAAAATGTGGGTTGGGAGAAGTAAATTATTATGGTATAGATCTTCCAGAGGTAATTGAAATTCGTAAAAAATATTTTACTAAAAGAAAACAAGAAACATTAATAGCTGGGGAT…
FSDG_00480[1138999-1140513]	sTSB_overnight	-0.420393	0.17112	purH	Bifunctional purine biosynthesis protein PurH	COG:COG0138	UniProtKB:P15639	Cytoplasmic	9.97	ATGAAAAAAAGAGCTTTAATTTCAGTATATGATAAGATAGGTATATTGGACTTTGCAAAGTTTCTAGTCAATAAGGGAATAGAAATTATTTCTACTGGTGGAACATATAAATATTTAAAGGAAAATAATATTGAAGTTATTGAAGTTAGTAAAATAACAAATTTTGAAGAAATGTTAGATGGTAGAGTTAAAACTTTACATCCAAATATACATGGTGGAATTTTAGCATTGAGAGATAATAAAGAACATATGAGGACTTTAAAAGAAAGAAACATAGATACTATTGATTATGTTATAGTAAATCTTTATCCTTTCTTTGAGAAAGTTAAAGAAAATTTATCATTTGAAGAAAAAATTGAATTTATTGATATAGGTGGACCTACAATGCTTAGATCTGCT…
FSDG_00481[1138388-1138981]	sTSB_overnight	-0.341081	0.471422	NA	Ankyrin repeats (many copies)	NA	02_Pfam_A_v33_1:PF13637.7	Cytoplasmic	8.96	ATGATAAAACTAAAAAATATTGGAGATTTTAAAGCTATTCCAGAAATTTTAAATGATATTATAAATGAAAATATCCCTATGTTAGATGAACATTTATTAAAAGGTTGGGATATAGAAAAAAACATAATAATTGACGAATACACTGATTTATCTCCTTTGGATTGTGCATTGATAGAAGGTTGTTTTAAGTCAATAAAATGGCTTGTGGAGCATGGAGTTAATCTTAATACAAAAGATAATCCTAGCTTTTTAACTGCTGTTAGGTATTGTGATGAAACTATTATTCAATATATTGTTTCTCATGGTGCAAAAGTAAATGTAACTAACAATGTAAAATCAGAAGCATTTATGGAAGCAATATATGGAGAACATTATGAAAATTTACCTCTCATTCATGCT…
FSDG_00482[1137084-1138364]	sTSB_overnight	-0.261069	0.117221	purD	Phosphoribosylamine--glycine ligase	COG:COG0151	UniProtKB:P15640	Cytoplasmic	9.97	ATGAAAGTTTTAATAGTTGGTTCTGGAGGAAGAGAGCATGCAATAGCATGGAAAATTTCTCAAAATTCAAAAGTAGAAAAAATATATGCTGCACCAGGTAATGCTTATAATAAAGTTATAAAAAATTGTGAAAATATAAATTTAAAAACTTCTGATGATATTTTAAATTTTGCATTAAAAGAAAAAGTTGATTTAACAATAGTTGGAAGTGAAGAACTTTTAGTTGATGGTATAGTTGATAAATTTCAAAAAAATAATTTAACTATATTTGGACCAAATAAAGAAGCTGCAATGCTTGAGGGTTCAAAGGCTTTTGCTAAGGAATTTATGAAAAAATATGGGGTTAAGACTGCTAAATATCAATCTTTTACTGATAAAGAAAAAGCTATAAAATATTTA…
FSDG_00483[1136774-1137028]	sTSB_overnight	-0.270479	0.686887	NA	hypothetical protein	NA	03_eggnog_v5_bacteria:32VBY.faa.final_tree.fa	CytoplasmicMembrane	9.82	ATGAGAATAAGATTATCAGGTGAAGTTGGTGGAATGGTTATTGTAGTTATTGCCGGTGTTATTGCTGCCTCAATTATTGATGGTATTCTGTCATTTATTGAGAAACATGTAGTTAAGGATAATGAAGGAGGTAAAAAAATGTTTTCTCTCATAAGAAAAGTCAATTGGATTTTCTTTATAGTATTTATTATTCTTGATTTAACGAATATTTTTCCACTGATTAGAACTATTTTATTTGCAATACTTTCACATTAG
FSDG_00484[1136353-1136760]	Aspirin_2.5mM_overnight	0.594299	0.36997	NA	hypothetical protein	NA	03_eggnog_v5_bacteria:323XC.faa.final_tree.fa	Cytoplasmic	8.96	ATGTTTGGATTATTTGGTGGAAAAAAGAAAAAAGAATTTATGAGTGATAATAGTAAGGCATATTTTCATATTTATTGTGCTAAAAATATTACTATTGATAATCAAAAATTTTCTGAGTTAGAACATATAAAGGGGGATGATTTAGAAGATGTCATAAAAGTATCTCCTGCTACACATACAGTTACTGCTAACTATGATCTACCTGCTAACAGCCTATTCAATAAAAGAATAAAAGCAAAAGATATATCCATCAATTGCCCAGCAATTGAAGCAGGAAAACATTATGTTATTGCAATTTATGAAGTAACACCAGAAGTTGCTTCAACAGAAGAAAATACACTTATGGATTACATACATGCTGAAGAATTAGAAAAAGGTTACAGCATTTGTTTATATAGA…
FSDG_00485[1134922-1136235]	Aspirin_2.5mM_overnight	0.522182	0.2286	mleN_2	Malate-2H(+)/Na(+)-lactate antiporter	COG:COG1757	UniProtKB:P54571	CytoplasmicMembrane	10	ATGGGAAGTATAATTGCAATTTTATTATTTTCATTATCACTTATTACTTGTCTTTTATTAAAGTTTTCAGTTGTATATGCACTTGTAATTGGTTATATAATTTTTATAATTTATGGACTTATAAAAAGACATAATTTAATAATTCTAATTAAAAAATCCTTTGAAGGAGTTTTAACTGTAAAAAATATATTGTTAGTTTTTATTCTTATAGGAATGATTACTGCACTATGGAGAGCCTCTGGAACAATAGCTTTTATTGTTTATATGGGTTCAAAATTAATTTCTCCCTCAATTTTAATACTTCTTACTTTTTTACTTTGTTCTATACTTTCAGTTTTAATAGGAACTTCCCTAGGAACAGCTGCCACTATGGGTGTTATCTGTGCTTCTATTGGAAAA…
FSDG_00486[1132934-1134856]	Aspirin_2.5mM_overnight	0.56036	0.405441	bpaC_1	Autotransporter adhesin BpaC	NA	UniProtKB:A0A0H2WHF1	Unknown	6.26	ATGAAAAAATCTGTGAGTTTAAAATTGATTGTTTTTAGTTTTCTTTTAGTTGTCAATGGTATTGCTTTTTCTGACCCAGAAATTAAATCAGGAAGTGGTTCCAATAGTACAGAGGCAGGAGTTGGTAATGAAGCTAGGGGAGATAATAGTTCTGCTTTTGGATTTGGCAATAAAGCAAGTGGAGAAAATAGTTCTGCTTTTGGATTTGGCAATAAAGCAAGTGGAGAAAATAGTTCTGCTTTTGGATTTGGCAATAAAGCAAGTGAAGAAGGTAGTTCTGCTTTTGGATATAGGAATGAAGCAAGTGAAATTAGTAGTTCTGCTTTTGGATTTCAGAATAAAGCAAGTGGATATGTTAGTTCTGCTTTTGGATCTCAGAATAATGCAAGTGGATCTAGT…
FSDG_00487[1131187-1132677]	Aspirin_2.5mM_overnight	0.322785	0.979833	cobQ_1	Cobyric acid synthase	COG:COG1492	UniProtKB:P9WP95	Cytoplasmic	9.97	ATGAAAAAAGCTAATTTAATGATAGTTGGAACTTCATCAGGAGCAGGAAAAAGTTTATTTGTTACTGCACTATGTAGAATTTTTTATAAGGATAAGTATAAAGTTTCTCCTTTTAAATCACAGAATATGGCACTTAATTCATATATTACAAAAGATGGAAAAGAAATGGGAAGAGCACAGGTTGTTCAGGCAGAAGCAAGTGGATTAGAACCTGATGTTAATATGAACCCTATACTTTTAAAACCATCAACTATGAATAAAATTCAAATAATAGTTTGTGGGAAATCTATTGGTAATATGTCTGGTGTTGAATACAATCAGTATAAAAAAAATTTAATTCCTATTTTAAAAGAAACCTATTCTAAAATAGAAAATGAAAATGATATAGTTGTGATTGAA…
FSDG_00488[1130246-1131163]	Aspirin_2.5mM_overnight	0.327059	0.709122	NA	hypothetical protein	NA	02_Pfam_A_v33_1:PF14132.7	Cytoplasmic	8.96	ATGAGTATAAGTTTTTATGTAAAGAACAAGAAAAAATTTTTAGGTTATGAGAAGGTTTTAAATGTTGAAAGTGCATTGACTATATTGGATAAGGAGCTTAATACCTACAATACTGGAAATATTGATATCAATGATTTGTTATTATCTCCTGTTTCTAATTATCAGTGTCTTTTAATAGGTGAAGCTAAAGTAAGTGCAAGAGGATTTGAATTATCTTATGATGATAAGAATAAAGATTATGCTGTAAGGATTTTTACACCATCTTCAAGAGAAGATTGGCTTTTAGCTTTGGAATATATAAAGGCATTGGCTAAAAAATTTAATTCAGAAATTGTAAATGAAAGAGGAGAAGTATATACAGTTGATAATATTGATAAATTTGACTATGAAAATGATATA…
FSDG_00489[1129252-1130226]	Aspirin_2.5mM_overnight	0.353108	0.22706	cobD_2	Cobalamin biosynthesis protein CobD	COG:COG1270	UniProtKB:P9WP93	CytoplasmicMembrane	10	ATGTTTAATTATTTTGCAGTAAAGTTTGGATTAGCTTATATTATAGATTTGATATTAGGTGATCCAAGATGGCTATATCACCCTGTTATCATAATAGGGAAGTCAATAAGTTTTTTAGAGAAATTTTTATATAAAGCTAAAAATAAAATACTTTCAGGAGCTATTTTAAATATTTTAACTTTAAGTGCAACTTTTATAGTTTCTCTATTTTTGGCAAGAATAGGATATGTTGTAGAAATATTTTTTCTTTATACAACACTTGCAACTAAAAGTTTAGCAGATGAGGGCAAGAAAGTTTATAGAATTTTAAAATCAGGAGATATTGAAAAAGCTAAAAAAGAATTATCATATCTTGTCAGTAGAGATACAAATACTCTATCACTTGATAAAATTATTATG…
FSDG_00490[1128827-1129255]	Aspirin_2.5mM_overnight	0.416987	0.261705	NA	hypothetical protein	NA	03_eggnog_v5_bacteria:COG3607.faa.final_tree.fa	Unknown	2	ATGAATAAAATTACTTGTATTTGTCTAGGTGTAAAAAACATGGAGAAAGCAATAAAATTTTATAGAGATGGTTTGGGATATAAAACAAATTGCAAAGAAAATAATCCTCCAGTTTGTTTCTTTGATACACCAGGAACAAAGTTTGAATTATATCCACTGGATTTATTGGTAAAAGATATTGATGAGAACAGTCTTAAAATTGGAAGTGGTTTTAGTGGATTCACCTTAGCATATAATGTTGGGAAAAAAGAAGATGTTGATAAAGTTATTGAATTAGTTAGAAATGCAGGAGGAAAAATTATTAAAGAACCTCAAAATGTTTTTTGGGGAGGCTATCATGCATATTTTTCTGATTTGGACAATTATTTTTGGGAAGTAGTATGGGGACCAGATTTTCAA…
FSDG_00491[1127734-1128810]	sTSB_overnight	-0.209602	0.436381	cobD_1	Threonine-phosphate decarboxylase	COG:COG0079	UniProtKB:P97084	Cytoplasmic	9.97	ATGAAAGACTTACATGGAGGGAATATTTATAAATTTCAAAGAGAAGGTAAGAATGATATTTTAGATTACAGTTCTAATATAAATCCCTTGGGAGTGCCACAAAAATTTATAGATATAGCAAAAGAAAATTTTGATAAATTGGTAAATTATCCCGACCCTTATTATATTGAATTAAGAAAGAAGATATCAGAATTTAATTCAGTAAATATGGATAATATCATTGTTGGAAATGGTGCAACAGAAATACTTTTTCTTTATATAAGAGCTTTAAAACCTAAAAAAGTGTTAATATTAGCACCTTGTTTTGCAGAATATGAAAGAGCTTTAAAATCTGTTTCTGCAAAGATAGAGTATTTTGAGCTTAAAGAAAGTGATCATTTTTATCCTAATATAATAAAT…
FSDG_00492[1126384-1127718]	sTSB_overnight	-0.0661088	0.787255	cbiA	Cobyrinate a%2Cc-diamide synthase	COG:COG1797	UniProtKB:P29946	Cytoplasmic	9.97	ATGAAAGCATTTATGCTTGCTGGTGTAAGTAGTGGAATAGGGAAAACAACAATATCTATGGCTTTGATGTCAGCTTTTAATAATGTTTCACCATTTAAGGTTGGACCTGATTATATAGATACTGGTTTTCATGAGTTTATAACTGGGAATAAAAGTTATAATTTAGATATATTCATGATGGGGGAACAAGGAGTTAAATATAGTTTCTATAAACACCATAAAAATATTTCAATAGTTGAAGGTGTCATGGGATTGTATGATGGAATGGATAATTCTTTGGATAATAATAGTTCTGCACATATTGCAAGATTTTTAGGAATACCTGTTATTTTGGTTTTAGATGGTGTTGGAAAAAGTACAAGTATAGCAGCACAAGTTTTAGGTTATAAAATGCTTGAT…
FSDG_00493[1126093-1126353]	sTSB_overnight	-0.0591403	0.886925	NA	hypothetical protein	NA	04_eggnog_v5_archaea:arCOG03110.faa.final_tree.fa	Cytoplasmic	8.96	ATGTTAAAAATTATAAAAGAAACTTTAATAGAGTTAATTGAAATACAAAAAGTGACCGATAAAATGACCGATAAAAATAGAGAGAGAATAAAATTAGTTATCAAATATTTAAGTCAAAATAATTCTATTAACAATAAAGAAGCACAAAACTTGTTAGATATTTCAGAATCAGCAGCAAAAAGATTTTTAAATAAATTGGTTAAAGAAAATATTTTAGAAGCTGTCGGAGAATATAAAGCAAGAAAATATATAAAAAAATAA
FSDG_00494[1125419-1126069]	Aspirin_2.5mM_overnight	0.160761	0.533946	cbiC	Cobalt-precorrin-8 methylmutase	COG:COG2082	UniProtKB:Q8EXP7	Cytoplasmic	8.96	ATGAGTTATATAAAAGTACCAGGAGATATAGAGAAAAGAAGTTTTGAAATTATTGAAGAAGAATTAGGAGATAAAGTGAAAAAATTCTCTGAAAGTGAATTACTTATAGTTAAAAGAATAGTCCATACTTCAGCAGATTTTGAATATGCTGATTTAATAGAATTTCAAAATAATGCAATAGAAAGTGGATTAAAAGCCTTAGAAAAAGGTTGTAAAATTTATTGTGATACAAATATGATAGTGAATGGACTTAGTAAACCTGCTTTAGCTAAATATAATTGTTCTGCTTACTCATTAGTTTCTGATAAAGAAGTAATTGAAGAAGCTAAAAAAGAAGGGCTTACTCGTTCAATAGTTGGAATAAGAAAAGCAGGAAAAGATCACGAAACAAAAATATTT…
FSDG_00495[1124615-1125394]	sTSB_overnight	-0.5257	0.369224	NA	hypothetical protein	NA	03_eggnog_v5_bacteria:2Z8RU.faa.final_tree.fa	Cytoplasmic	8.96	ATGAAAATAATTAGTAAATTTAAAGATTTTTACGATTACAAAGTTGTAAAATATGGAGTAGATGAAAAATTAGTCTATAATAGAAAAACTTATTATGACTACTATAAAATATTACATATAAATATACTTACAGATGAAAATGGAAGAGTTTCAATAGAAGATTTTAATAAAAATTTAAAAGAAAATATTAAATATTTTAAGCATAATAATCATAATAAAGTGCTTATTGTTGGAGAAAAAATAGTACACTTATTTTTTACTGAAAATAAAGTATATACTCATTTTGATATAAAAAATCCTAAAGATATAGGTGGAGAAAAAATATATAGATATTGGGCTTATTATACTGACACAAAAGAAATTATTTTTAATGATGGAAAAAAGTTTGAGTTTTTTATA…
FSDG_00496[1123866-1124618]	sTSB_overnight	-0.600682	0.35625	NA	hypothetical protein	NA	03_eggnog_v5_bacteria:2Z9Z5.faa.final_tree.fa	Cytoplasmic	8.96	ATGAAGATAATTAGCAAATTCAAAGATTTTTATGACTATAAAGTTGCAAAATATGGAATAGATGAAAAATTAGTTTATATTAGAAAAACTTATTGTGAGTATTTTCAAGTTTTGATTGGAAATATAAAAAATATAAACATAGATTATAGAATATCAGAAGATAATTTTAATAAAAATTTAAAAGATGATACAAAAGCTATAAATGAAAGAAATATTCATAAGATACTTTTTATTGGGGAAAAATTAGTACATTTATTTTTTACTGAAAATGGTGTATACACTCATCTTGATATAAAAAATAAGGAAGATTTGAGGAAGTTGACTGACTTTGAATATAAAAAAGAAATTACTTTTAAAGATGGGAAGAAGTTTAATATTTACAGTAGATTTAGAGAGGAT…
FSDG_00497[1122737-1123864]	Aspirin_2.5mM_overnight	0.351144	0.716778	cbiD	Cobalt-precorrin-5B C(1)-methyltransferase	COG:COG1903	UniProtKB:O87693	Cytoplasmic	8.96	ATGGAAGAAAAGGAATTAAAAAATGGTTATACAACAGGAACTTGTGCAGCAGCAGCAGTAAAAGTCGCTTTGGAAGCATTAATCTATGGTAAAAAAGCCACTGAAGTTGATATAACAACATTGAATTATAAAACATTAAAGATACCTGTACAAAAGTTAAGAGTTAGAAATAATTTTGCAAGTTGTGCTATACAAAAATATGCAGGAGATGACCCAGATGTTACTGATGGAATAAGTATTTGTGCTAAGGTACAATTAGTAAAAGAACTTCCAAAAGTTGACAGGGGTGCATACTATGATAATTGTGTAATTGTTGGTGGTAGAGGAGTTGGACTTGTAACTAAAAAAGGTTTACAAATAGCAGTTGGAAAATCTGCAATAAATCCTGGACCTCAAAAA…
FSDG_00498[1122094-1122792]	sTSB_overnight	-0.243731	0.600558	cbiE	Cobalt-precorrin-7 C(5)-methyltransferase	COG:COG2241	UniProtKB:P0A2H1	Cytoplasmic	8.96	GTGATAACTATCAAAGAATGGTTGGTGAATGTGGTGCAATTAAATAAAATAAATGTAGTAGGCTTAGGACCTGGGAATATAAAATATCTTTCTACTGCTGGAATTGATTGTATAAAAGAAGCTGAAATTATAATTGGAAGTACAAGACAACTTTCAGATTTAAAAACTATTATTTCAGAAAAACAAGAAATATATATTTTAGGGAAATTAAATGAGCTTATAACTTATTTGAAAGAAAATATAGAAAGAAAAATAACAATTATAGTTTCAGGGGATACAGGATATTATAGTCTAGTTCCTTATTTATCAAAAAATTTAACTAAGAATATTTTAAATATCATTCCTAATATTTCATCTTATCAATATTTATTTTCAAAATTAGGAGAGAATTGGCAAAAT…
FSDG_00499[1121142-1122107]	sTSB_overnight	-0.30094	0.410609	hpr	Hydroxypyruvate reductase	COG:COG1052	UniProtKB:C0CMQ8	Cytoplasmic	9.97	ATGGAAAAAAATAAGTTAAAAATATTATTTTTAGACAGAAATGCAGTAGGACCTTATGAATTAAAAGGGATATTTTCAAAGTATGGAGAATACACAGAGCTTAATCTTACAAATAATGATGATATAGCAAGTTATTTAAAAGATTATGATATTGTAATTTTAAATAGAATTAGATTAGGTAAAAAAGAATTTGAAAAAGCACCTCATTTAAAATTAGTTTTATTGACTGGAACTGGGTATAATCATATAGATTTAGTTGCAGCAAAGGAATATGGAGTAACTATTGCTAATGTGGCAAACTATTCTACTAATTCAGTATCTCAACTTACAATGACACTTTTGTTAAATGAATTAACAAGAGCAGAAAGATTAAGTCAAGAAGTAAAACAAAATAAATGG…
FSDG_00500[1120551-1121120]	Aspirin_2.5mM_overnight	0.0399553	0.942215	cbiET	Cobalamin biosynthesis bifunctional protein CbiET	COG:COG2241	UniProtKB:O87694	Cytoplasmic	9.97	ATGCACATATATGATAAAGATTTTACTCAAACAGAATTGCCAATGACAAAACAAGAAATAAGAGCAATTTCTATTGCTAAACTTATGTTAAAACCAAATTCAATTTTAATTGATGTTGGAGCAGGGACAGGAACAATAGGAATAGAAGCAGCAACTTATATGCCACAAGGAAAGGTCTATGCAATAGAAAAGGAAGAAAAAGGTTTAGATACTATAAAATTAAATGCAGAAAAATTTAATCTTGATAATTTTGAATTAATTCATGGGAAAGCACCTGATGCTATTCCAAATATTCCTTATGATAGAATGTTTATTGGTGGCTCAACTGGTGGAATAGAAGAAATTATAAATCATTTTTTAACTTATGCAAAAGATGAAGCCATACTTGTTATTAATTGT…
FSDG_00501[1119125-1120363]	sTSB_overnight	-0.782497	0.277879	NA	AAA domain protein	NA	02_Pfam_A_v33_1:PF13173.7	Cytoplasmic	8.96	ATGATAAGAATAGATAGAAAAGAATATTTAGATTTTTTAATAAAATCAAAAGACAAACAGATAATAAAAGTTGTATCTGGTGTAAGAAGATGTGGAAAATCCACTCTTTTTGAAATATATAAAGATTATTTACTTAAAAATGGAGTTGAGAAAATTCAAATAATATCTATCAATTTTGAAGATATGGATCATGAAGAACTTACAGATTATAAAAAACTTTATGAATATATAAAATATAAAATGCTTACAAATAAAAAAAATTATATATTCTTAGATGAAATTCAACATGTAGATAAATTTGAAAAAGTTGTAGACAGTCTTTTTATAAAAGAAAATGTAGATTTGTATATAACAGGTTCTAATGCTTATTTTATGTCAAGTGAGCTAGCAACTCTTTTA…
FSDG_00502[1118430-1119086]	sTSB_overnight	-0.473707	0.272928	NA	hypothetical protein	NA	03_eggnog_v5_bacteria:344TR.faa.final_tree.fa	Cytoplasmic	8.96	ATGGAATTAAAAGTAGACGAAAGCTATGATAATGAACTAAAAGAAATTGAATTTTATAAAAATTCAAGAATACATCAACTTATGTTACCTTATATTGGCTTTAATTATCAAGAACATAGAGTATTATTAGTTGCTGAAAGCCATTACCTTGGAAATGAAGAAGATAGAAAAAAGATAGCTAATTTTAAAGAATGGTACGAAGATAAAGGAGATATTACCTTATCTCAGGAAGGACATATAAATACAAGAGAAGTAGTTGAACAATGGTTTTCTAATGGGAATGGTCTTTTTCAAAAAATAAAAAAAGAACTTGAAAATGCTAACATTGATATAAAATATTTTTGGGAAAGAATTGCATTTATGAATTTTTTTATAGTTCCCTCAACAAATGGAAGTAGG…
FSDG_00503[1117758-1118318]	sTSB_overnight	-0.321831	0.797055	NA	hypothetical protein	NA	03_eggnog_v5_bacteria:2ZC5X.faa.final_tree.fa	Cytoplasmic	8.96	ATGCAAATCATATTACTCATTTTAAAATTACTTGGCTTTTTAATTCCTGAGAAAAAGAAATTTTATATAGATGATAAATGGACAATAGAATTACCAGCCAACTGGGATACAACTTCTAAAGAGATTGAACTTGAAGTGGAAAGTGATAATCACCCTATTATTGAAACTATACTTTTTCAACCAGGTAGTTATTTAAGTATAAAAGCGTATTATCTTGATATTTCCAAAGATGATATATATAAGAAAGTTGAAGCTGATATTCCAGATATTTTAGCAGTATTTGAAAATATAATGAGTAAAGTAGAGAATAAAAAAGAATATAAGATACCAAATCATAAAAGCCCAAAGTTTAAATCTTATGAATATACTTATTATGAATATGATAAGAATTTTTATGCT…
FSDG_00504[1117010-1117732]	sTSB_overnight	-0.545793	0.170212	cbiL	Cobalt-precorrin-2 C(20)-methyltransferase	COG:COG2243	UniProtKB:Q05593	Cytoplasmic	9.97	ATGACTAACAAATTTTATGGTATAGGTGTTGGAGTTGGAGACCCAGAAGAGATAACTTTAAAAGCAATAAACACCTTAAAAAAATTAGATGTAGTAATATTACCAGAAGCTAAAAAAGATGATGGTAGTGTTGCCTATGAAATAGCAAAACAATATATGAAAGAAGATGTGGAAAAGTTTTTTGTTGAATTTCCTATGTTAAAATCTCTTGAAGAAAGAGAAAATGCAAGAAAAGAAAATGCTAAAATAGTTCAAAAACTTTTAGATGAAGGGAAAAATGTTGGTTTTTTAACTATTGGAGATACTATGACATACAGTACTTATGTATATATTTTAGATCATCTTCCTAAGAAATATCTAGTTGAAACAATTCCAGGTGTTTCTTCATTTGTTGATATG…
FSDG_00505[1116315-1116995]	sTSB_overnight	-0.58441	0.200599	NA	hypothetical protein	NA	03_eggnog_v5_bacteria:2ZBVU.faa.final_tree.fa	Cytoplasmic	8.96	ATGAAAAAATTATTAGCTATATTATTTTTAATTATGACAGTTCAAGGTATTGCTGAAACAGTAGTAAAAGGAACCTATGAAACAAAAAAGAAAAGATATGTTGAATTAACTGAAACATTTGAAAAAGAAATATTCTTAAATTATACTTTACCAGATGATAAAAAAGAAATTGTAACTTATAAAGGAAAAGATTTTGATATTTTAGTAAGTAAAAATGATTTACTTGAACTTTATAATAGGCGTAGAGTAGATAAAATAGATGATATAAAAAGTAAAATATCATATAAAGATGAAAAATTTGAATATTTTAGGAATTATTTTTCTGAATTAATAGAAAAGAATAAAGCTGTTATCTATGACAAAAAAAACGATAAAGAAATAAATTATCTTGTAAAATTT…
FSDG_00506[1115503-1116276]	sTSB_overnight	-1.052	0.194342	cbiF	Cobalt-precorrin-4 C(11)-methyltransferase	COG:COG2875	UniProtKB:P0A2G9	Cytoplasmic	9.97	ATGGAGAAATATAAAGAAAAAGTTTACTTTATAGGAGCTGGACCTGGGGATCCAGAATTAATAACTATAAAAGGTCAAAGAATAGTTAAAGAAGCTGATGTTATTATTTATGCAGGTTCATTAGTTCCAAAAGAAGTTATAGATTGCCATAAAGATGGAGCAGAGATTTATAATTCAGCTTCTATGTCACTAGATGAAGTCATAGATGTTACTGTAAAAGCAATAAAAGAAAATAAAAAAGTAGCAAGAGTTCATACAGGAGACCCTGCAATCTATGGAGCACATAGAGAACAAATGGATATGTTAGATGAATATGGAATAGAATATGAAGTTATTCCAGGAGTAAGTTCATTTTTAGCTTCTGCTGCTGCTTTAAAAAAAGAATTTACACTACCTAAT…
FSDG_00507[1114156-1115409]	sTSB_overnight	-0.895702	0.201103	NA	hypothetical protein	NA	02_Pfam_A_v33_1:PF13749.7	Cytoplasmic	8.96	ATGAAAGAAAGCAGAGAATTAGAATTAAAGTCAACAATAACAAATACTTTTTTAAAAACAGTTAGTGCTTTTTCTAATTATAATACAGGAAAAATTATATTTGGTGTTGATGATAATGGAAAAATTGTTGGTTTAGAAAATATAGAAGAGCTTTGTTTAGATTTAGAAAATAAAATTAATGATAATATAAACCCTAAACCAGATTTTAAATTTATAAAAGATAAGAAAAAAAATATAATAACTCTAATAGTTGAAGAGGGAATGAATAAACCTTATCTTTATAAAGGAAAAGCATACAAAAGAAATGATACATCAACAGTTGAAGTTGATAAAATAGAATTAAATAGATTGACATTATCAGGGTTAAATCAGTATTATGAAGAATTAAAAGCTAAAAAT…
FSDG_00508[1113583-1114122]	sTSB_overnight	-0.606621	0.564739	NA	hypothetical protein	NA	03_eggnog_v5_bacteria:2ZBF8.faa.final_tree.fa	Cytoplasmic	8.96	ATGGTAGATATTAGTAAAATTGGTTCTGTTGAGGTTCTAAAAAGAAGTTTTGAAAGTTTAAAAGAAGCAAAGGTAGAGGTAGCTAAAATTTTAAAAAAGAAAGTTACAGCTGCTTCATGGAAAGCACTATATGAAAATTATATAGTAGCAAAACCAGAAATAACAGATATTAATATGATTGATTCCATTGAAAAATTAAAAAATAGTTTTACAAATCTAAAAGAAGCAAAAGAAAAAATTTCTAAAATTTTGAATAGAAAAGTTGCAGCTAGTTCTTGGCAAGTTTTATATGACAAATATGTTATTGAAGATTTATATTTTAAGGACAAAGTCTCAAAATACATATTCTACCTAGTAGAAATTGAAGGAAAGCCACAACTTGACTTTTTAGGAATAACT…
FSDG_00509[1112881-1113582]	sTSB_overnight	-1.09801	0.0626858	NA	hypothetical protein	NA	03_eggnog_v5_bacteria:2Z99D.faa.final_tree.fa	Cytoplasmic	8.96	ATGAAATATGAACTTTCTACAAATTTAGTGTCAATTAAAGAATTAAAACGTGATATAAGTGCAGAAGATTATGGTGAACTAAATGATACCTGGGCTACTTCTATACAAAATGCTTGGTTAAAAGGTGCTAATCTTGATAGACATGGTATTGTATGGATTAGCAGTAAATACTTACATACTTTATTACGTATAAAGAAAGACTTAGTTAATTATCATCTTGCTACAATAGGTAGATCTGGGGCTGATTATATTACTGGAACAGAGTTTATCTATTTACTTTCTAATATTTTTGATTCTGCAACTACTTTCCGTAGAAGAGACTATATTAGATATTCAGAAAGATTATATATTTTGATAAGAGATTCAGATAAAGCAGAAGTAATGAGAGCAAGATACTAT…
FSDG_00510[1112628-1112855]	sTSB_overnight	-0.879463	0.138917	NA	hypothetical protein	NA	03_eggnog_v5_bacteria:3337V.faa.final_tree.fa	Unknown	2	ATGAAAGTATTAAAAGATAAAATTTGGCAATATGAAAAACATGGTATTGATGGAGAAGTAGAACTATTCGGAGTAAATATATTTGACTATAAATGGGAAAACACTAAAGAAATTGCAGAAGGATGTGATTTTCCTATCTATAAAGTAGTTATAAATAAAAAAGAATATGAATTTGCAGCAAGAGAAGTTTGTAATAATGGTTGGTGCTTTTATTTACCTAAGGAATGA
FSDG_00511[1112098-1112625]	sTSB_overnight	-0.684621	0.334884	NA	hypothetical protein	NA	02_Pfam_A_v33_1:PF14300.7	Cytoplasmic	8.96	ATGAAGAGAAAATTTATCAATGTTACAAAAAAATATATAGAAGACTTAGCTCCTACGGATTTTTGTGTTGAACTTATTCAACCTGCTTGGGAGACAGTAAATATTTATGGAACTTATGAAGAATACGAAGAAACATTAAAACCTTATACAATAGAACAAAGATATTTACTTGCAATGCATTGGCTTGGAGTAGAAGTTGCTAATGGAGGTTTTCAACAATTTTTAGGTAACTCTACTGCTATTGTTTGGGAAGATGCATATAAAGGATATCAAGCTATTGGCTCAGAGAAATTAGCTTATCTGATTGAAGAACTAATAAAAATTTATGGTAGAAATATTCCTTTTGATAGGGAAGAAAGAGTGAATATATTAGAAAGTTTTAGTGAAAAAAAATTAGAA…
FSDG_00512[1110623-1111870]	sTSB_overnight	-1.12636	0.0602339	NA	hypothetical protein	NA	03_eggnog_v5_bacteria:COG4277.faa.final_tree.fa	Cytoplasmic	8.96	ATGAGTAAATCAATAGAAGAAAAATTAAGAATATTAAGTGATGCTGCCAAATATGATGTTTCATGTTCTTCAAGTGGAAGCAGTAGAAAAAATACAAATAATGGATTGGGAAATGCAGCTATAAATGGTATATGCCATTCATGGTCAGCAGATGGAAGATGTATTTCTTTACTTAAAATACTTATGACAAATTATTGCATGTACGACTGTAAATATTGCATTAATCGTAAAGGTAATGACATTGAAAGGGCAATATTAACTCCTGATGAAATTGTAAAGTTGACTATAAATTTTTATAGAAGGAACTATATTGAAGGACTTTTTCTAAGTTCAGGTATTATAAGAAGTGCAGATTATACAATGGAGCTTATGATTGCAGTTGCTAAAAAACTTAGACTT…
FSDG_00513[1109779-1110510]	sTSB_overnight	-0.673622	0.15664	NA	hypothetical protein	NA	02_Pfam_A_v33_1:PF13566.7	Cytoplasmic	8.96	ATGCCAAATTATTATTATGATGGAAGTTTTGATGGACTACTAACAGTTATTTATATAGCATATAAAGATAGAAAAAATAATGAACTTAGGATAACAGTTAAAACTGAACAACTTCTCTTAGGACTTGATGATATTAATGTTATAACTAATTTTTCCAAAGCTAGGCGTGTTGAAAAAGCTATATGTGATAAATTGTCACAAAATTTTTTAAATAATATACAAACATGCTTTTTATCATGTGATGAAAATAAGGATATTGTAATAGTTCATACAGTATACAAAGCATTAAAACAAGGAGAAGAAATTTTACATTCTCTCGATGAACATGCTTTTTATGTAAATAAACTTGTAAAACAAGTGTTAAATGAAAGACATAGATATCTTGGAGTACTGAGATTT…
FSDG_00514[1108756-1109766]	sTSB_overnight	-0.698935	0.200564	cbiG	Cobalt-precorrin-5A hydrolase	COG:COG2073	UniProtKB:O87697	Cytoplasmic	9.97	ATGAAATTAGCATTTTGGACTGTAACAAAAGGTGCAGGAAATATTGCAAGAGAGTATAAAGAAAAGTTAAAAGAACATCTAAAAGATTATGAAATAGATGTTTTTACTTTAAAAAAATATGATGTAGAAAATACAATACAAATAGAAGATTTCACCATCAATATAAATGAAAAATTTTCACAATATGATGGACATATTTTTATAATGGCAAGTGGAATTGTAATAAGAAAAATAGCAAACTTAATAGGAACAAAAGATAAAGACCCAGCTGTACTTTTAATAGATGAGGGAAAACATTTTGTAATTTCTCTTTTATCAGGGCATTTAGGTGGAGCAAATGAGTTGACCTATTCACTTGCAAATATTTTAAAACTTGTTCCTGTTATTACAACAAGTTCA…
FSDG_00515[1108014-1108763]	sTSB_overnight	-0.327495	0.426295	NA	Cobalt-factor III methyltransferase	COG:COG1010	UniProtKB:O87689	Cytoplasmic	9.97	ATGAATAATGGAAAAATTTATGCAGTGGGAATAGGACCAGGAAATATGGAAGATATAAGTGTAAGAGCATATAATATTTTAAAAAATGTAGATGTTATAGCTGGATATACAACTTATGTTGATTTAGTTAAAGATGAATTTCCAGATAAGGAATTTTTAGTTTCAGGAATGAAAAGAGAAATAGAAAGATGTAAAGAAGTTTTAGAAATTGCTAAAACAGGGCAAGATATAGCTTTAATAAGTAGTGGAGATGCTGGAATTTATGGCATGGCAGGTATTATGCTAGAAGTTGCTATGGAAAGTGGAATAGAAGTTGAAGTTGTACCAGGAATTACCTCAACAATAGCAGGTGCAGCATTAGTTGGAGCTCCACTTATGCATGACCAAGCTATAATAAGT…
FSDG_00516[1107066-1107812]	sTSB_overnight	-0.495798	0.332781	cbiJ	Cobalt-precorrin-6A reductase	COG:COG2099	UniProtKB:O87691	Cytoplasmic	9.97	ATGATTTGGGTAATAGGTGGTACTAAGGATTCAAGAGATTTTTTAGAAAAATTTATAAAATATGATAGTGATATTATTGTTTCAACTGCAACAGAATATGGAGCAAAATTAATAGAAAATTTACCTGTAAAAACTTCATCTGAAAAAATGGATAAAGAAGCTATGCTAAAATTTGTGGATGATAATAAAATTACAAAGGTAATAGACATAAGTCATCCTTATGCTTTTGAAGTTTCTAAAAATGCTATGGAAGTTGCAGAAGAAAAAAATATTAAATATTTTAGATTTGAAAGAGAAGAAATTAATATCTTACCTAAAAAGTATAAGAAATTTGAAGATATAGAAAATTTAATAAAGTATATTGAAAATTTGGAGGGAAATATTTTAGTTACTTTGGGA…
FSDG_00517[1102573-1107000]	sTSB_overnight	-1.37773	0.0187791	recD	RecBCD enzyme subunit RecD	NA	01_HAMAP:MF_01487	Cytoplasmic	9.94	ATGAACAAGAGGGAAAGTATCATTGCACTTTATCAATATATAGCTGAGGTGATAAAGAGTTTAAAAACTGAAAAAAAAGATATTCATAATGAAGAATGGTATTATTTTTTAGAAAATCTTCCAAAACATTCAGGAATTACTTTTAACTATTTGGATAACAAAAATAATTTATCAAATCAGAAAATTTTACAAGTAGAAAAATTACCTTTTTTAAAACCTTTAGCTATTGATGAAGAACTTTTGGAATGGGTTGATGGTGATTGGAATGACTATAAATCATCTGTTAAATTATTAAAAGAAAAGATAGTCAAAATTGAAGGTTCTGTTAAGGTAGTAAATATTTCAGAAGAAGAAAAAGAAAAATTAGAAAAACTTTTAAAAGATAGAAAATTATGGATA…
FSDG_00518[1101468-1102586]	sTSB_overnight	-0.431074	0.123289	fieF	Ferrous-iron efflux pump FieF	NA	01_HAMAP:MF_01425	CytoplasmicMembrane	10	ATGAAGAAAATTAAGGAAGAAAAAAGAGAAACTGTTATCATAAAAACAAGTATTTTAGGAATTTTTATAAACTTGTTATTAGTTATTTTTAAAGCAATAGTTGGGTTAATTTCTAATTCTATCGCTATTATATTAGATGCAGTAAATAATTTAAGTGATGCACTATCTTCTATTATTACAGTTATTTCAACAAAGATAGCAGATTCAGAACCTGATAAGGAACATCCTTTAGGTCATGGTAGAATTGAATATTTAAGTGCCATGATAGTTGCAGGAATTATTTTTTACGCTGGTATAACCTCTTTAATAGAATCTATTAAAAAAATTTTTAATCCAGAAGAAGTTAATTATTCTAATATTACTTTTATAATATTGGTAGTTTCTATTCTGCTAAAACTT…
FSDG_00519[1100412-1101224]	sTSB_overnight	-0.242644	0.539673	NA	hypothetical protein	NA	02_Pfam_A_v33_1:PF10670.10	Unknown	2.5	ATGCTATCTAAAAAATTATTAATTGGAGCTCTTGTAGCAACTATGTCTGTATCTTCTTTTGCACATTTTCAAATGATTTATACAGCTGATTCTAATATTTCTGGGAAATCTTCTGTACCATTTGAATTAATTTTTACACATCCATCAGATGGAGTTGAAGCTCACAGTATGGATATTGGAAAAGATGAAAAAGGAACTATAAATCCTGTTGTAGAATTTTTCTCTGTTCATAATGGAGAAAAAACTGACTTAAAAGCAGGTTTAAAAGCATCAAAATTTGGACCTACTTCAAAACAAGTTACTTCTTATAAATTTAATTTAGATAAAAACTCTGGATTAAAAGGTGGAGGAGATTGGGGATTAATTTTTGTTCCTGCTCCATATTACGAAGCATCAGAA…
FSDG_00520[1099627-1100277]	Aspirin_2.5mM_overnight	0.264936	0.851585	NA	hypothetical protein	NA	02_Pfam_A_v33_1:PF01863.18	Cytoplasmic	8.96	GTGGAGTATACAATTACAAAAAAGAAAATCAAAAATTTTATAATAAGAATATATCCTGATTTAAGGATTGCAGTATCTGTACCCTTACATGCAAGTAGTAAAGATATAGAAAATTTTATTCAAAGTAAAAAAGAATGGATAGAAACAACCTTAAATAAATTAAAAATGGCTAAGGAAAATAAAAATAATTTTAAAAAAAATACTATAAAAATTTTAGGAAAAGATGTAGAGAAAAAAAATATTGAATCAGATTTAGAAAGAATAAGATTAACTGATACAAGTGTTTATATTTATTCAAAAAATATTGATAATGCTGAAATAGATAAAAAATTATTTGAATGGAAATTTGAAGAGTTAAAAAGCATTTTAGAGGAATATCTAGGAAAATATACAAAATTA…
FSDG_00521[1098929-1099573]	Aspirin_2.5mM_overnight	1.90115	0.133483	NA	hypothetical protein	NA	Prodigal:002006	CytoplasmicMembrane	10	ATGTTAGAATTAACTAAATTGATTATGGGAGGAGAAAATTTTGTAGTGGATAAACTATTAAAATTAAAGGTTAAATATACGATTTTTATATCAATATTTTTTGTAATTTTCTATAAAGGAGCTGAATTTTATACATATACAGTTGATAATGTTCCTTCGTATTTTATGGAATGGGAGAGAAATATTCCTTTTTTACCCGTTTTTATGTTGCCTTATATGACATCAGCACCATTCTTTTTAGTAACTATATTTTTGGAAAAGAATGAAAATAGTTTAAAATTACTTATGAAAAGAGCAATCTTTTTAACAGTAGTTTCTACTTTTATATTTGTCATATTTCCAATGAAATTTTATTTTCCAAAACCTGAAATTGATAATCAAATTTTTAAATTTCTTTTT…
FSDG_00522[1097736-1098710]	Aspirin_2.5mM_overnight	0.581493	0.418621	asrC	Anaerobic sulfite reductase subunit C	COG:COG2221	UniProtKB:P0A1Y2	Cytoplasmic	9.97	ATGATTAGAGATTTGAATACTAAAAAAGTAATGAAAAATGCTTTCAGAATAACTAAAACTAAATATAAAACTGCACTTAGAGTTAGAGTTCCAGGAGGATTAATAGATCCTGAATGTCTGATGTTAGTTTCAGAAATATCTTCAAAATATGGTGATGGACAAATTCATATAACAACAAGACAAGGTTTTGAAATTCTTGGTATAGATATGGAAGATATGCCTGCTGTAAATGAAATGGCTCAACCTTTAATTGAAAAATTAAATATAAATCAAGATGAAAAAGGAAAAGGTTATTCAGCAGCTGGAACAAGAAATGTTTCTGCTTGTATAGGAAATAAAGTTTGTCCTAAGGCTCAATATAATACAACTAATTTTGCTAAAAGAATTGAAAAAGCAATA…
FSDG_00523[1096916-1097719]	Aspirin_2.5mM_overnight	0.305605	0.812519	asrB	Anaerobic sulfite reductase subunit B	COG:COG0543	UniProtKB:P26475	Cytoplasmic	9.97	ATGTGTAATTGTGATAATCCTTATATACCTAGTCCAGCTAAAATTATTGACATTATAAAACATACAGATATTGAATGGACTTTCAGAGTTAATGCTGATACTAGCAAAACAAAGCCAGGACAGTTTTATGAAATATCTTTACCTAAATTTGGAGAAAGTCCTATATCAGTTTCAGGAATAGGTGAAGATTTTATAGATTTCACTATTCGTTCAGTGGGTAGAGTAACAAATGAAATATTTGGATATAAAGTTGGAGATAAATTATTTATCAGAGGTCCTTATGGAAATGGTTTTGACTTAAATGAATATATTGGAAGAGATTTAGTTATTGTTGTTGGGGGTAGTGCCTTAGCACCAGTTAGAGGAATTATTCAATTTGTATATAACAATCCAGAAAAA…
FSDG_00524[1095845-1096912]	Aspirin_2.5mM_overnight	0.11111	0.792663	asrA	Anaerobic sulfite reductase subunit A	COG:COG1145	UniProtKB:P26474	Cytoplasmic	9.97	ATGAAACTTAGATTAAGTATTGAGGAGTTTGATAGGGGCTTAGAAGAATTATCAAAAAAATATTTGATATTTGCTCCTAGAACTTTTGAAAAGAGGGGAACATATTCTGACACAGATGTTGTTAGGTATGCAAAGGTAAATAATTTTTCTGAGATGAATTGGAAAGATAAATCTCATTTTCCAGCAAAAGAAGCATTATTACCTGTTAATGAAATTCTATTTTATTTTACAGAAGATGAGTATAAAGCAGCCTCAGAAGATACCAGAGAAAGATTGGTATTTTTAAGGGCTTGTGATATGAATGCAATAAAAAGAATAGATCAAATATATTTGGGTAATGGGGCTAGCAATGATTTTTTCTATGCTAGAACTAGAAAAAAAACAAAATTTATTGTTGTG…
FSDG_00525[1094970-1095656]	Aspirin_2.5mM_overnight	0.468406	0.41926	NA	Cyclic nucleotide-binding domain protein	NA	02_Pfam_A_v33_1:PF00027.30	Cytoplasmic	8.96	ATGAAAACTAAAAATAGTGATATAGAAAGAATAGAAGTTTTTCAAGGAATATTAAAAAATTCTATAAATGAAATTAAAAATAATTCAGATATAATAGAATTGAAGAAAAATAAAGCACTCTATTCAGATAGACAAGTTTTAGATTATGTATATTTTTTAGTTTCAGGAAATGTAAGTCTTGTAAAATCTAATGAAAATGGGGAGAATAAAGTTATTTTTTTATTAAATAGTGGTGCTATGATAAATGAACCATTAATGAGGAAAAATACTTCTGGTATAGAATGTTGGGGTTTTGAAGATGCAAAAATTCTTAGAATAAGTTTTAAAACTTTTGATAAAATTATGGCTAAGGATTATATTTTGACTAGAAACTGTATGTTATTTATGGAGAAAAGAATA…
FSDG_00526[1093475-1094842]	sTSB_overnight	-0.579451	0.22243	mepA_2	Multidrug export protein MepA	COG:COG0534	UniProtKB:Q2G140	CytoplasmicMembrane	10	ATGCAAGAAGAAATAAAAGAACTTAATCCTTTGGGCTATAAAACAATAGGAAAATTATTAAAATCATTAGCTATACCAGCAATTATTGCCAACTTAGTTAATGCACTATACAATGTTGTTGACCAAATATTTATAGGACAAAGAGTAGGATATTTAGGAAATGCTGCAACAAATATTGCTTTTCCAATTACAACTATATGTTTAGCAATAGGACTTACTTTGGGGATAGGAGGAGCTTCAAATTTTAACTTAGAATTAGGAAAAGGCTATCCAGAAAAATCAAAACATACTGCTGGTACAGCTGCAAGTACACTAATTATAATAGGGATTATACTTTGCATAATAGTTAGAATTTTTTTAGAACCTTTGATGATTGGCTTTGGAGCAACAGACAAAATT…
FSDG_00527[1092185-1093258]	Aspirin_2.5mM_overnight	0.674344	0.0602525	aroC	Chorismate synthase	COG:COG0082	UniProtKB:P12008	Cytoplasmic	9.97	ATGAATACTTGGGGTAATAAAATAAGATTATCTATTTTTGGAGAGTCTCATGGAGAAGCAATAGGAATAGTTATAGATGGTTTAGAAGCTGGAGCTAAATTGAATTTAGAGAATATAAATAAATTTATTGAAAGAAGAAAAGCTGGAAAATCTTCTTTTACTACTTCAAGAAAAGAAAAAGATGAGTATAAAATTTTAAGTGGCTATAAAGATGGTTACACAACTGGTGCTCCTCTTTGTGTGATATTTGAAAATACAAATACCATTTCAAAAGATTATGAAAATTTAAAAAATTTATTGAGACCTAATCATGCAGATTATCCAGCAAGAATAAAATTTAAAGGTTTTAATGATATTAGAGGTGGTGGACATTTTTCTGGAAGAATAACTTTGCCTTTG…
FSDG_00528[1090936-1092201]	Aspirin_2.5mM_overnight	0.599357	0.885282	aroA	3-phosphoshikimate 1-carboxyvinyltransferase	COG:COG0128	UniProtKB:Q482G5	Cytoplasmic	8.96	ATGAATAAAAAAATTATAAAAGCTGATAAATTAGTTGGTGAAGTTACTCCTCCACCATCAAAAAGTATATTACATAGATATATAATTGCTAGTTCTTTGGCAAATGGTGTATCTAAAATAGAAAATATTTCTTACTCTGATGATATAATAGCAACCATTGAGGCTATGAAAAAATTAGGTGCTAAAATAGAAAAAAAAGATAATTATCTTCTAATTGATGGCAGTAAAACTTTTGATAAAGAATACTTAAATAATGATAATGAAATTGAGTGTAACGAATCAGGCTCAACACTTAGATTTTTATTTCCATTATCAATAGTTAAAAAAAATAAGATTTTATTTAAAGGAAAAGGAAAATTATTTAAAAGACCTTTAAGTCCTTATTTTGAAAACTTTGAT…
FSDG_00529[1090441-1090926]	Aspirin_2.5mM_overnight	0.577172	0.565425	NA	hypothetical protein	NA	03_eggnog_v5_bacteria:2ZCGH.faa.final_tree.fa	Unknown	2	ATGTTATTTTATGAAGATTTAGTTAGAAAAATTGAAGAGGAAAAAATAGAAAATATTAAAAAGATTGAAAAGTTTGGATTGAATGGAACTAAAAGTTTAGGAGGCTATGGTATTGGAATTCCACTTATCCTTATAGGTCTATTTGAAGTTTACTCATATACTGTTTATCATAAATGGTATCTTTTACTTATTGGAATAATTTTCCTTGGTATAGGATTAAAGCAATTAAAAACAGTTTTAACATATTCTTATGTTATAGATACTGAAACAAAAAATTTAAAATTTGGAAAATTAAATTTACAATTTGATAATGTTCAAACTGGTACTTTAAAAGAAATGAAATTAGGTAAAAGAGTTACTCCTGTTATTGATATGATTACCAATGATAAAAAACAAATT…
FSDG_00530[1089675-1090406]	Aspirin_2.5mM_overnight	0.519516	0.733834	NA	hypothetical protein	NA	03_eggnog_v5_bacteria:32XQQ.faa.final_tree.fa	Cytoplasmic	8.96	ATGGAAATAAATTATTTAGAAATGAAAAGAGTGGCAAATGAATTGATAGAATTTATTGAAAAATATAATTTGAATGACTATAATGGTGAGATAGTTTTAAGATTCCTCAAAGAATTAATATATGATGTAATAGATAATAAAAAAAATATTTTAGAAAAAAAACAAGAGATAAGTGATATAATGGAATCTTTATTTCCACTTAGAACTGGATTAACTGAAATGTATGTTGAAGATAGAGATAAGAAAAAGATGTTTCAATTAAATGAATATTTAGAGAATTTAAAAAGGAAATTAATTTTTTCTATGGGAGAAGTTTCTAATAATTTAAAAAGACCAATACAAAGTTTTTATGGTGGAATGTATAATGAACAAATTTTGACAGAAGCTAAAAGATATTAT…
FSDG_00531[1088915-1089535]	Aspirin_2.5mM_overnight	0.669987	0.890636	nudL	putative Nudix hydrolase NudL	NA	01_HAMAP:MF_01592	Cytoplasmic	9.97	ATGATGAATAAAAATAGAATTTTATTAAGAGATAGATATTTTGAAAGTGCAATAATGATTTGTATCACAAATATTGATGGAAAAGATTATTTTATACTTGAAAAGAGAGCAAAAAATATAAGGCAAGCTGGAGAAATTTCTTTTCCTGGTGGGAAAAAAGATAAGAAAGATAAGAATTTCAGAGAAACAGCAATAAGAGAAACTCTTGAAGAATTACAAATAAAAAGAAAATCAATTTCAAATATAAGTAAATTTGGAATTTTAGTTGCTGCCACAGGAGTTATTATTGAATGTTATCTTTGTAAATTAAATATAAAAAGTTTAGATGAAATAAAATATAGTAAAGATGAAGTTGAAAAATTATTAGTTGTTCCTATTGACTTTTTTATGAAAAATAAA…
FSDG_00532[1088464-1088928]	Aspirin_2.5mM_overnight	0.268945	0.545463	hldE_1	Bifunctional protein HldE	COG:COG2870	UniProtKB:P76658	Cytoplasmic	9.97	ATGAATATAAGTAGAAAATTAGCTACTGAGCTTGTAGAGGAAGCAAAAAAAAGTGGTAAAAAAGTGGTGTTTACCAATGGCTGTTTTGATATACTTCATACAGGACATGTAACTTATTTGAATGAAGCTAAAAGACAAGGAGATATTCTTATAGTTGGGGTTAATTCAGATAAGTCAGTAAAGAAATTAAAAGGAGAAACTAGACCTATAAATTCTGAAAATGATAGAGCCTTTGTTCTTGATGGATTAAAAGCAGTTGACTACACAGTTATATTCAATGAGGACACACCAGAAGAATTAATAGCTTGTTTAAAACCATCTATACATGTTAAAGGCGGAGATTATAAAAAAGAAGATTTACCTGAAACCAAAATTGTTGAAAGTTATGGTGGAAAAGTT…
FSDG_00533[1087989-1088450]	Aspirin_2.5mM_overnight	0.881834	0.735426	tsaE	tRNA threonylcarbamoyladenosine biosynthesis protein TsaE	COG:COG0802	UniProtKB:O05515	Cytoplasmic	9.97	ATGGAAAAAGTTTTAACTTTTAGTCAAATAGATGAACTTGCTAAGAAATTAGCAAACTATGTGGAAGAAAATACAGTTATTGCTTTAATAGGCGAATTAGGAACTGGAAAAACAACTTTTACTAAAACTTTTGCTAAGGAATTTGGAGTAAAAGAAAATTTAAAAAGCCCAACATTCAACTATGTTCTTGAATATTTATCAGGTAGAATGCCACTATATCATTTTGATGTGTATAGACTATGTAATTCAGAAGAAATCTATGAGATAGGTTATGAAGATTATATAAATAATGGTGGAGTTGCACTTATTGAGTGGGCAAATATTATTTTAGAAGATTTACCAAAAGAATATATTAGAATAGAATTTAAGTATACAACAAAAGAAGATGAAAGACTTGTA…
FSDG_00534[1087364-1088008]	Aspirin_2.5mM_overnight	0.246494	0.687669	tsaB	tRNA threonylcarbamoyladenosine biosynthesis protein TsaB	COG:COG1214	UniProtKB:O05516	Cytoplasmic	8.96	ATGCTGATTTTGGGAATTGATACTTCAACTAAAATTTGTACTTGTTCTATATTTGATAGTGAAAATGGTATTATTGCTGAAACAAGTTTATCAGTAAAGAAAAATCACTCAAATATTGTAATGCCAATGATTGATAATTTATTTAAAATTTCAGATTTAACTATAAATGATATAGATAAAATTGCAGTTGCAATAGGACCTGGTTCATTTACAGGTGTTAGAATTGCACTAGGGATTGCTAAGGGCTTGGCTATGGCACTTAATAAACCTTTAATTGCTGTCAATGAACTTGATATTTTAGAAGCAATAGCAAGTGGTAATGAAAATGAAATTATACCTTTGATTGATGCTAGAAAAGAAAGAGTGTATTATAAATATCAAAATAAATATGTAGATGAT…
FSDG_00535[1084971-1086989]	Aspirin_2.5mM_overnight	0.25726	0.736004	NA	hypothetical protein	NA	02_Pfam_A_v33_1:PF03235.15	Cytoplasmic	8.96	TTGAAAGCAAGTGAAAGAAAAATTACAAAATTATTTTCAGAAAGCGACACAGTATTTTCTATTCCTGTTTATCAGAGAGATTATAATTGGCAAGAAAAGCAATGTCAAAGACTGTTTAAAGATATATTACAAACTGGAAAGAATGATAAAATAACTTCATATTTTTTAGGAAGTATAGTTTATATACATGATGGAATTTATGGTACAGGTGAAAAAGAATTTCATGTGATTGATGGACAACAAAGAATGACAACATTAACATTATTGTTTCTGGCAATTTATTATAAATTAAAGGGAACTATATTGGGAAAAGCTGATAAAATTTATAATCAGTATGTTATAAATCCATATTCTGAAAAAGAAATTAAATTAAAATTACTTCCACCTGAAGAAAATCTT…
FSDG_00536[1084303-1084956]	Aspirin_2.5mM_overnight	0.120053	0.496543	NA	hypothetical protein	NA	03_eggnog_v5_bacteria:2ZHA7.faa.final_tree.fa	CytoplasmicMembrane	10	ATGCTATTTAGAAGTTTCTTTTTAGAATATTGTATAAATATTAGAAATCTTAATTTAAAAGTTAGCTGGAAAGAGCAGCCGTTTTATAGAAAATTGATATTAACTTTAATTTTTATAATTGCTATGATAGGAATACCATTTGTTATAATAAAAAATGTAAATTATTATTATTTTCTTTTTGTTGGGTGTATGTTACTTTTAGTAGGAGTAGGCTGGGATTTTACATCACATGGACAAAAAGAGTTGCTTCCTATTATTAAAAAACATTCTTTACAAAGAATGGATGTTCTTTTAAAATTACTAAAAAAATATTCTATATCTATTTCAGATAAGGAAACTATCACTTTACTTATAGAAGAAGCAAAAGTAAAAAAAGACACAAATAACCCATTTATTGAA…
FSDG_00537[1083463-1084242]	Aspirin_2.5mM_overnight	0.407258	0.965124	NA	Region found in RelA / SpoT proteins	NA	02_Pfam_A_v33_1:PF04607.18	Cytoplasmic	8.96	ATGGATAAGCTAATAAAGGAAGAGTTTTTCAAGGAGTTTTCAATTGATGAAGATTACTTTCTTTCAACTGGCTTAGATTGGAATGAATTAGAAAATATATATGAGGATTATATTGAATTAGTTCCTCTTTTAGAAAAAGAAGCAGAATATATTGTATCAAAGTTAATAGATGTCCCTTCTGTACATTCTGTTAGAAGACGAGTGAAAAAACCCACACATCTTATTGAAAAAATAATTAGAAAGGGAAAAAAATATCAAGAAAGAAATATAAGTGTTTTAAATTATAAAGAAATTGTTACAGATTTAATTGGTATAAGAGTTTTACATCTTTTTAAAGATGATTGGCAAAATATTCATCATGAAATTTTAAATCTTTGGGATATTAAAGAAACTCCTCAA…
FSDG_00538[1082515-1083450]	sTSB_overnight	-0.0864713	0.746425	NA	hypothetical protein	NA	03_eggnog_v5_bacteria:2Z7V1.faa.final_tree.fa	Cytoplasmic	8.96	TTGCAAGATAATAAAGAAAATGAACATGAAGAAAAAATCAGTAACATTGAAAATAGTGAAATAGAAGAAGCTGTAAAAGTTGAAGAAATCAAAGAAGATGTTAAGGAAGAAATTGTAGTAGAAGAAAATATTACAAATAAAGACCTTAACCTTACTTTAAAAGAAAATGACTTTTTTGAAACAGCTTCAGAAATAAAATTTAATAGTATGTTTTTAGACTATTTTCCAATAAAATATAGAAATTTTTCAAAGATGTTTGTACCTTTGAAAATAATAACATTAGGGGTTACAAATGTTGATTTTGGTTTTACAACATTGGATAATGTATCTGTAAAAATTTTAGAGTTTTCAAAATTTAAGTTGATTGAATTTAGAAAAAAAGAATTTAGACTTGCTATT…
FSDG_00539[1081679-1082476]	Aspirin_2.5mM_overnight	0.027255	0.848381	NA	SIR2-like domain protein	NA	02_Pfam_A_v33_1:PF13289.7	Cytoplasmic	8.96	ATGTTAGATAATAATATAAAGTTTAATCTTTTTATAGGAGAAAATTTTAATGAGTTAGTCTCATTACCAACAAATCAATTAATTATAAGGAATCTATTATCAGTAACAGATAGAGATGTTATTGTTTTAAATAATAGTTTATCTCTGCCTGAGCTTGTACAAAAATTAATGGATAAAATTCTTTATGGTAAAAAGGAAATTGTTGAAATCATCAGCAATATTTTTTCTATGGAAAATAAATCTGATTTAACTTTTTATAAAAATATTTTTGATTCTAATATATTTTCTTCAATAATATCAACAAATTATGACTATGCTGTAGAAGAAAACTTTTTAAATTTGATAAAAATAAATACTCCTTTTAACGTGAGTCATGATGAAAGTGGAAGAATAGCTTTT…
FSDG_00540[1080086-1081525]	sTSB_overnight	-0.572616	0.306083	clsA	Major cardiolipin synthase ClsA	COG:COG1502	UniProtKB:P71040	CytoplasmicMembrane	7.88	ATGCAAGATATTTCTAAAATTTTATTAACATTTGTGGAATTTTTTTTACATTATGTCTGGATAGCAAATTTATTTTTTATCATTGTTATTATTATGATAGAAAAAAAGAATCCACTGTATACAATTTTTTGGATATTTTTATTAACTGTTATCCCTTATTTTGGATTTTTTATCTATTTATTTTTTGGTTTAACTTTTAAGAAAAAAAGAGTTGCTAATAAAATTTATAAATTAAAAAAATTAAGAAGTAGAAAAAATGTTTCCGAATCTGATAGAGAAGAATTAAGAAGATGGAAAGGACTTATTACCTATCTTGAAATGAGTACAGATAACTATATTACTTCCAATAATGATATTCAACTTTATTTTACTGGCAAAGAATTTTTTTCTAATTTAAAA…
FSDG_00541[1079141-1080073]	sTSB_overnight	-0.742767	0.137214	thrB	Homoserine kinase	COG:COG2334	UniProtKB:Q8UHA8	Cytoplasmic	9.97	ATGGGAGTATTTACTAATCTTTTTCAAGATGAAATAGATTTTATTGAAAAAAAATATAAAATAAAAATTTTAGAAATAAAAAATATTGATAATGGTATATTGAATTCAAATTTCTATATAAAAACTAAAAATAAAAAATATATACTTAGAATTTATGAGGCTAATAGGACAATAGATGAAGAAAAACAGGAATTGATGTTATTGGATAGAATTGTAGATTTTATTCCAGTGGGTACAGCTATAAAAAATATTGATAATGAATATATAAGCATTTTTAATAATAAAAAATTTGCCTTATTTGAGTATATAGATGGAAATTCTATTACAAAAATAGATACTCATATAATTAGAGAAATTGCTATATATCTTGGAAAATTACATTCATTTACAAAAGATATT…
FSDG_00542[1077981-1078949]	sTSB_overnight	-0.454027	0.432467	NA	hypothetical protein	NA	Prodigal:002006	CytoplasmicMembrane	10	ATGTATATAATAAATATTATGTGGCTTGTTGCACCAATAGCTTTGTTGACAATTTTATTTATATTGTTAATGTCAAAATCACTTATAAAAAGCAAAAAGGTTTTTTTCGCATTTTTTGTATTAATTTTAATTTATGCAATTTTAGGAGTTGCTTGTTATTATTTTTATGAAGAATTTTTCTCAAATCAATATATAAGTCTTTTAATTAGTCTTTCTTGTATTGGACTTGGAGGATTTATTAATTTAATTGTAGTTTATTTAGGAATAGCAAAGTTAAAAAGAAAAAATAGTAAAGAAGAACTTTTAAGATTGCAACATGATATTGAAAAAAATATACAAGTTGAAGATAAATGGCTTAATATGTTATTTTCATATACAGCTGATAGGTGGATAGTTTCA…
FSDG_00543[1077058-1077984]	Aspirin_2.5mM_overnight	0.257334	0.449872	htpX	Protease HtpX	COG:COG0501	UniProtKB:Q9PA93	CytoplasmicMembrane	10	ATGAAAGGTTTAGCTGAATTAAAAAATAAAATTGTTAAAGTACCTCATATGAATATATTTAAAATAGGTACTTGGGTTACAATGGGATTATTTGCAACCTATCTACTAATCTATATATTTGTGGGACAGGAGATGTTAAATTATTTTCCATTACTAATATTATTTGCTTTTGCAACTCCTTTTATATCACTTATGATGTCAAAAGCTAGTGTAAAGAGAGCATATAATATAAGAATGATAGGAGATGGTGAAGCAAGAACAGAAAAAGAAAAGTTAGTGGTGGACACAATAACTTTATTAAGTCAAAAATTAGGTTTACAAAGACTTCCAGAAATTGGAGTTTATCCATCTAATGATGTCAATGCTTTTGCAACAGGAGCAAGTAAAAATTCTGCTATG…
FSDG_00544[1076023-1077024]	Aspirin_2.5mM_overnight	0.839595	0.510988	NA	hypothetical protein	NA	03_eggnog_v5_bacteria:COG1466.faa.final_tree.fa	Cytoplasmic	8.96	ATGTTTTATTTTTTATATGGAAATTCTCCAATGATAGAGTTTGAAACTGAAAAAATTACAGATGAAATTTTAGAAAAATATCCAAATATTATACCAAAATTTTTTGATTGTTCTTTAAAAGAAGAAAATGAATTTTTATCTGCTTTACAAGTTAATTCAATTTTTAAAACAGTTGATTTTTTAGTTTTAAAAAGAAGTGAAAATTTAAAAAGTTCTGGCATACAAAAACTTTTTAAAAGTATTAAAAACTATAACTTAGACGAAAAAAATATTATAATTATTTATAATGTACCTATACAATACGGAAAAGTTGTTTCAGACTATGAATTAACTAAGGCTAGTATTAAATTAATTGAAGAACTTGCTACTTTTAAAGATTGTACTGTTATAAAAGAAAGT…
FSDG_00545[1074835-1075860]	sTSB_overnight	-0.0386774	0.646065	NA	hypothetical protein	NA	02_Pfam_A_v33_1:PF14213.7	Cytoplasmic	8.96	ATGAGTTTAAAAAAAGAGGAAAAAGATAAGATTAAAGAGTTTTTATTAAAAACTATTTCTATTGGTGAAAATCCATATAAAGCTATGGAAAATAATTTTAAAATTAGTCGTCAAACAGTTTCTAAATATCTAAATGAGCTTGTTGAAAAAAATTATATAACAAAAAATAGTAAAGGTAATTATGCTATTAATTTTTATATTTCTGAATCTAAAATATATAAAAATAAAAATTTAGAAGAAGATATTGTTTATGATGAGCTTATAAAAAAGTATGAAATTGATAAAAAAAATAATGTCAAACATATATTAGTATATGCTTTTACAGAGATGTTAAATAATGCCATTGAACATTCTGAAGGTACAGAAATTTCAATTCATTATACTGAAAATTATTTTAAT…
FSDG_00546[1074295-1074744]	sTSB_overnight	-0.576009	0.285737	NA	META domain protein	NA	02_Pfam_A_v33_1:PF03724.17	Unknown	2.5	ATGAAAAAATTATTAATATTAGGAATTACGGCAGTGGCTTTAACAGCTTGTACAGAGGTTAATGTTCCATTCTTATCTTCAACAAAAACAGAAAGTTCAAGTTCATCATCAGCTCCTGTTTTTGCTAGTTTAAAAGAACAATTAAATGGTAGGGAATTTGTTATAGTAACAGAAGGATATAATAAAAAAACAAGTATAGGTTTCCAAGGAGATAGAGTTTATGGTTTCAGTGGTATCAATAGATACTTTGGAAACTATCAAATAAGTGGAGGAAAATTTATTTTCTCTGACTTTGGGCTAACTCAAATGGCAGGAAGTGAAGAAGAAATGACAAAAGAATTACAATTTCTTGACCTTTTAAGAAAAAATAAAAGTATAAAATTATCAGGTGATACTTTA…
FSDG_00547[1073772-1074266]	sTSB_overnight	-0.51926	0.384633	crr	PTS system glucose-specific EIIA component	COG:COG2190	UniProtKB:P69783	Cytoplasmic	9.97	ATGGGGTTATTTGATATTTTTAAAAAAAAAGAAAAAACTATTGTTACCATATATTCACCAATGAATGGAAAGGTTATTGAGCTAAAAGAAGTTCCAGATGAAGCCTTTGCACAAAAAATGGTAGGAGATGGTTGTGCTATTGAGCCAGATAAAGGTATTATATGTTCACCTATTGATGGGCAACTTATGAATATTTTTCCAACTAATCATGCTATTATATTTGAAACCATTGATGGTTTAGAAATGATAGTTCACTTTGGAATTGATACTGTCAAATTAGATGGAAAAGGATTTCAAAAATTAAGAGAACCTGGTCCAATAAAAATTGGAGATGAAATTGTAAAATATAATCTTGATGATATAAAAGATGGTGTTCCATCAACAAGAAGTCCTATTATT…
FSDG_00548[1073026-1073757]	sTSB_overnight	-0.118825	0.468429	NA	L%2CD-transpeptidase catalytic domain	NA	02_Pfam_A_v33_1:PF13645.7	Unknown	2	ATGAAGTTACTTAAAAATATTTTTACATTGATTTTTTATTTTATTTTTTCTTTGTCATTATTTGCAAAAATAAATTTTTCAAATAATTTTAATTTAGATATAAAGAAAAAATTTTCTGATAGAGATATAAAACTTATGTATACTGAATTATCTTTAAATGATAAAGTTAGCTTTTCATGTTTTAATAATGCAATGCATGGTTTAGAAAAAATTGAAGACTTAGAAATTTTCAATAACTCAAATGATAGTCTTTTAGTTATGGTTGATTATACTAAACCCTCAACAGAAGAAAGATTATTTATTGTTGATTTAAAAGAAAAACGACTTCTTATATCGAGTCTTGTTACTCATGGCAGAGGAACAGGAGATTTATATGCTACAAAATTTTCTAATAAAAAT…
FSDG_00549[1072400-1072963]	Aspirin_2.5mM_overnight	0.456125	0.511769	cobU	Bifunctional adenosylcobalamin biosynthesis protein CobU	COG:COG2087	UniProtKB:P0AE76	Cytoplasmic	9.97	ATGGGGAAAATAATATTTTTTACTGGTGGAAGTAGAAGTGGTAAAAGTAAATTTGCTGAAGAATATATTTATGAAAATCAATATATGAATAAAATTTACTTTGCAACTGCAATAGCTTTTGATAAGGAAATGCAGGATAGAATAGAAAGGCATATTAAAAGAAGAGGTAATACTTGGAAGACTATTGAAGGTTATAAAAATCTTGTATCTCTTGTAAAAAATGATATAGACGATGCAGATGCCATATTATTTGATTGTGTTACAAATTTTGTTTCCAATTATATGATAATGGATAGGGAAATTGACTGGGATAATGTTGATTTATCTGTTGTGCATGAAATTGAAGATAAAATTGAAGAAGAAACAACTAACTTTTTAAAGTTTATAAAATCTAAAAAA…
FSDG_00550[1071554-1072387]	Aspirin_2.5mM_overnight	0.278823	0.892921	cobS	Adenosylcobinamide-GDP ribazoletransferase	COG:COG0368	UniProtKB:P36561	CytoplasmicMembrane	10	ATGAAAGGGTTTTTATTACTTTTATCTTTTATGACAAGAATACCAATGCCAAAAATAGAATATGATGAGGAGAAACTTGGAAAATCTATGAAATATTTTCCAGTTGTAGGGATAATAGTAGGCTTTATATTACTATTCTTTTGTATAATTTTTAATTTTATTTTAAAAAATATAAGTTATTCTGCTGTTTTGCCTTTAATGATTATTGTTGTAATTTTAACTGATTTAATAACAACAGGGGCATTACATCTTGATGGTTTAGCTGATACTTTTGATGGAATTTTCAGTTATAGAAGTAAACATAAGATGCTTGAAATAATGAAAGATTCAAGATTAGGTAGTAATGGAGCCTTAGCTTTAATTTTATATTTTTTATTAAAATTTATTTTACTTTTTTCA…
FSDG_00551[1070969-1071544]	Aspirin_2.5mM_overnight	0.13311	0.69724	pspB	Putative phosphoserine phosphatase 2	COG:COG0406	UniProtKB:D3DFP8	Cytoplasmic	9.97	ATGGGTAAATTAATTTTAGTTAGACATGGACAGACAGAGATGAATGCACAAAATCTATATTTTGGAAAGTTAAACCCTCCTTTAAATGATTTAGGTATAAGTCAGGCTTATCAGGCAAAGGAAAAACTTTTAAATATAGATTATGATAATATTTATTCTAGTCCTTTGGAAAGAGCAAGGCAAACGGCTGAAATTTGTAATTATTTGGATAAGGATATAATATTTGATTCTAATTTAGAAGAAATAAACTTTGGAATTTTTGAAGGTTTAAATTTCAAGGGGATATCAGAGAAGTATCCAAATGAAGTAAAAAAAATGGAAGAGGATTGGAAAAGTTATAACTATATTACAGGTGAAAGTCCAAAAGAAATGTTTCAAAGAGCTATATCATTTTTAAAA…
FSDG_00552[1069890-1070954]	sTSB_overnight	-0.129146	0.784474	cobT	Nicotinate-nucleotide--dimethylbenzimidazole phosphoribosyltransferase	COG:COG2038	UniProtKB:A1JTP8	Cytoplasmic	9.97	ATGAAAGATAAAAATTCTTTATTTGACTTAATAAATAAGATAAAGGCTGTTGATAATGAAGCGATTAACAAAGCTCAAATTGAACTTGATAGAAAAATGAAACCTAAGGATAGTTTAGGGATTTTAGAAGATATTTGTAAAAAAGTAGCTGGAATTTATGGATACCCTTTAAAAAAATTGGAAAAAAAATGTCATATTGTAGTGGCTGCTGATAATGGTGTTATTGAGGAAGGGGTTTCATCTTGCCCTATTGAATATACTTCAATAGTTTCTGAGGCTATGTTAAATCAAATAGCTTGTATAGGAATATTTACAAAGACTTTGAATATAGACTTAAATGTTGTTGATATAGGTATGAAAAATGATATAAAAAGAGATTATCCTAATTTAATTCATAAA…
FSDG_00553[1069181-1069879]	sTSB_overnight	-0.0462522	0.508305	NA	hypothetical protein	NA	UniProtKB:P72255	Cytoplasmic	9.97	ATGAGTGAAAAAGATAATCAAGGACATAGAGAAAGAATTAGAGAAAAATTTTTTAATAATGGAATTGATGGCTTTGCAGAATATGAAATCTTAGAATTGTTACTTACTTATTGTATTCCAAGAAAAGATACTAAGTCAATAGCCAAAGAGCTTCTAAATAAATTTAAGACCTTAGACAATGTATTCAAAGCAGACTTTGATAAGTTGTTTGCTATTGATGGCTTAGGAAAAAATAGTATAGCTTTTCTGAAATTAATAGGTGAATTGCCAAGTATTATATATAAAGATGAATTAAAAAATAAAAAATTAATAAATAAGGAAACATTAAAAATTTCAAATAAAGATATTTTATTAAAATATTTAAGAAATAAAATAGGATATGAAGAAATTGAAAAGTTT…
FSDG_00554[1068238-1069167]	Aspirin_2.5mM_overnight	0.302845	0.394359	NA	hypothetical protein	NA	02_Pfam_A_v33_1:PF04468.13	Cytoplasmic	8.96	ATGGAAAATATTGTAAATAATATAAATACAGAAGTTACAAATACAAATCCAGAGAGATTACACACAGTTTTGATTGTTAGCTTTGAAACAACTAAGAAAAGGTATTATTTTGAAGTACTTGGTAATAAAAGATTTAAAAAAAATGATAGAGTAATAGTAGAAACTATAAGAGGTACAGAATTGGGGATAGCCTCAAATGATCCTATACAGATGAAAGAAAAAGATTTAGTTTTACCTATAAAACCTGTCTTAAAATTAGCAAATGAAAAAGAGATTGAAATTTATAATTTACAAAGAAAAGAAGCAGATGATGCCTTTATAGTTTGTAAAGAAAAAATTCAAGATCATCAACTTGAAATGAAATTAGTTGCTTGTGAATATACTTTTGATAAGTCAAAA…
FSDG_00555[1067628-1068236]	sTSB_overnight	-0.0998548	0.572553	yfiC_1	tRNA1(Val) (adenine(37)-N6)-methyltransferase	NA	01_HAMAP:MF_01872	Cytoplasmic	8.96	ATGTTAAAAGATGATGAAATTATAGAAAAATTAGATGAAAAATTTAAAATAATCCAAAAAGTTGGAGGATATAAATATGGAGAGGATACCATATTACTTTTTAAATTATTTCAAGCCTCTTTAAATAAAAAAAATATAAAATTATTGGATATAGGAACTGGAAATGGGATATTACCAATACTTTTATCTGATAATGAGTTTTTAAGTGAACTTGTTGGGATAGATATACAAAAAGAAAATATTGACAGAGCTAATAAGGCTTTACAATTAAATAAAATAGAAAAGAATATTCAATTTGAATGTATGGATATTAGAGAATACAAAAAATCAAATTATTTTGATATTATAATTTCTAACCCTCCATATATGAATGACAATGGGAAAAAAATTAATGAGAAT…
FSDG_00556[1066337-1067344]	Aspirin_2.5mM_overnight	0.232517	0.316512	gpsA	Glycerol-3-phosphate dehydrogenase [NAD(P)+]	NA	UniProtKB:P64191	Cytoplasmic	9.26	ATGGCAAAAATATCTGTTATTGGTTCAGGAGGTTGGGGAATAGCATTAACTATTCTATTGCATAAAAATGGACATGACTTAACGATATGGTCTTTTGATAAAAAAGAAGCAGAAGAATTAAAAAAAACTAGACAAAATAAAACTAAATTACCTAATATATTACTTCCAGAAGATGTAAAGGTAACTGATGATTTAAAAGAAGCAGTTGATGATAAAGATATTTTGATACTTGCTGTTCCATCAAAAGCAATAAGATCTGTATCAAAATCCTTAAAAAATATTATTAAAGATAATCAAATTGTTGTCAATGTTGCAAAAGGATTAGAAGAAGATACATTGGAAACTATGACAGATATTATTGAAGAGGAATTAAAAGATAAAAATCCAAAAGTGGCAGTT…
FSDG_00557[1065995-1066318]	Aspirin_2.5mM_overnight	0.0903269	0.97751	NA	hypothetical protein	NA	03_eggnog_v5_bacteria:33138.faa.final_tree.fa	Unknown	2	ATGAAAAAGATTATTTTAATGTTAGTTAGTATTTTAGTTATCAATGCTTGTACTTCAACAAAAAATGCTTCTTTTAATGAAGTGGAAGCCAGTTTAAATCAAAAATATGGAGCTTTATCAAACGAATACTATAAAATGCTTGAAAACCCAATAGCAGAAAAAGACAGAAGAAGTATATTAAATAAGTTTGAAAGTTTTAGAACAGAAGTTAGAGATTTAAAGAAAAATAGAAAAAATCCATCTTCAAATGAAACAAGAGTTCTTAATTCATTTATTGATAAATCAAGTACTAATATTCAATATTTAAATGATTTAGGAGAATAA
FSDG_00558[1065711-1065947]	sTSB_overnight	-1.06882	0.766729	NA	hypothetical protein	NA	NA	NA	NA	ATGAGAAAATTATTTATTTTTGTTATTTTATTACTAGTTGTTGGAGTTTCAAGTATGGCCGCTAGCTTTTATTGTGCTCCAAGATATATAGATGAAGAATTTCACCATTATAATTCTGGAATTTGTAATACTGCATATAATGATAATGAAAATTGTTATCAAACTAATAATTATAATTGTGATAACTATTATAATGGAAGACGTGGAGGCTGTTGTCATTCAAATTGTAGATGGTAA
FSDG_00559[1064058-1065641]	sTSB_overnight	-0.0823142	0.606182	NA	hypothetical protein	NA	03_eggnog_v5_bacteria:COG2509.faa.final_tree.fa	Unknown	5.48	ATGAAAGTTAATATTAGCAATATAATAGTATCAATTAATAAAAACCAAGAGAAAGAGATATATAGAGAATTAGAAAAAAATGGAATTTCTAGGGATAATATAGAAAATCTAAAATATTTAAAAAAATCCATTGACAGTAGAAAGAAAAATGATATTAAATTTATCTATACTTTGGAAATTAGTTTAAAGAAAAATATAAATTTAGAAAAATATTCTAAGTTAAGTTTAGCAAAAGATGAAATTTATGATAAGAGAATGCCACTTTATCCTAAAAGAGAAATTGCTGTTGTGGGGACAGGACCTGCTGGGCTTTTTTCAGCTTTAAGATTGGCAGAATTAGGATATATCCCCATTGTTTTTGAAAGAGGAGAAGAAGTAGATAAAAGAAATATTACAACA…
FSDG_00560[1063076-1064047]	sTSB_overnight	-0.22098	0.921813	kdsD	Arabinose 5-phosphate isomerase KdsD	COG:COG0517	UniProtKB:P45395	Cytoplasmic	8.96	ATGTTAGATACAGAAATTATAGAAATTGCCAAAAATATTTATAACACTGAAATTAAATCATTAGAATTGAGAATGAATAAATTATCAGAAAATTTTGTTAAAGTAGTAAGAAAAATATATGATTGTAAAGGAAAAGTTGTAGTTACAGGTATAGGAAAAACAGGAATAATTGGTAAAAAAATATCTGCAACTTTTGCTTCAACTGGAACAACAAGTATTTTTATGAATTCAACAGAGGGCTTACATGGAGATTTAGGAATTATTAATCCAGAAGACATAGTTTTAGCTATTTCAAATAGTGGAGAAAGCGATGAAATTCTTGCAATAATACCAGCAATAAAAAATATAGGTGCATATATAATTGCAATGACAGGAAATATTAATTCAAGACTTGCAAAG…
FSDG_00561[1062279-1062821]	Aspirin_2.5mM_overnight	0.123545	0.749708	yqgN	putative protein YqgN	COG:COG0212	UniProtKB:P54491	Cytoplasmic	8.96	ATGAATAAAAAGGAAGCTAGAACTTTAATTAAAGAAAAAAGAATGAAGTTATCCCAAGCATATATTGATGTTGCTAGTGAAAAAATATTTGAAAAATTACTACAAAATGAAGATTTTAAAAATGCAAAAGCTGTTATGAGCTATATGGATTTTAAAAATGAAGTTAAGACAGATAAAATAAATGATTTTATAAAAAATTCTGGGAAAATATTAGTTTTACCAAAAGTTATAGATAAAGAAACTATGATTGCAATAGAAGATAAAAATCAATATATTATAAGCCCTTTTGGAAATAAAGAACCTAATGGAGAAGAATATAGAGGAAATATTGATGTGATTATCACACCAGGAGTTGCTTTTGATAGAAATAAAAATAGAGTAGGCTTTGGTAGAGGATAT…
FSDG_00562[1061699-1062286]	sTSB_overnight	-0.00159506	0.994119	NA	hypothetical protein	NA	04_eggnog_v5_archaea:arCOG00905.faa.final_tree.fa	Cytoplasmic	8.96	ATGGACGAAATATCAGAATTATGGGAAGATTTAAAGTTTGAAGCTGGTAGCATAGGGAATGAACTATTGCCAAAAGATAGACAAGAAGTATATATTGGAATGGGAGATAGAAATGCAGATGTTCTATTTATAGGAAATGATCCAAAACTCTATTTAGCAGAAGACTACAAAGTTGAGCCTCAATCAAGTGGAGCATTTTTAATAAGACTTTTAGATGTTGTTGAATATTTACCTGAAACATATTATATAACTACACTTAGTAAAAGAGAAATAAAAATAAAAAATTTTAATGAAGAAGAAAGAAAAAAATTAATAGATTTACTTTTTATGCAAATTTTATTAATTTCTCCAAAAATTGTTGTCTTTCTTGGAAAAGAAGTTGCTCAATTAGTTGAAAAT…
FSDG_00563[1060907-1061689]	Aspirin_2.5mM_overnight	0.160204	0.722397	yycJ	Putative metallo-hydrolase YycJ	COG:COG1235	UniProtKB:C0SP91	Cytoplasmic	9.97	ATGAAAATTTCAATTCTAGGAAGTGGAAGTGCTGGAAATTCAACTTTTGTAGAAATAGAAGACTATAAACTTTTGGTAGATACAGGTTTCAGTTGTAAAAAAACTGAGGAAAAATTAGAAAAGATTGGAAAGAAATTATCAGATATTTCAGCAATTTTAATAACTCATGAGCATAGTGACCATATAAATGGAGCAGGAGTTATAGCAAGAAAATATAATATTCCAATCTATATTACTCCTGAAAGTTATAGAGCAGGAGCTATAAAATTGGGACAAATAGATAAATCCTTATTAAATTTCATTGATGGTGATTTTATTCTTAATGATAAAGTAAAAGTTTCTCCATTTGATGTTATGCATGATGCTGAAAGAACTATTGGTTTTAAATTAGAAACTCAG…
FSDG_00564[1060184-1060900]	sTSB_overnight	-0.392915	0.364583	sdh_2	Serine 3-dehydrogenase	NA	UniProtKB:Q9KWN1	Cytoplasmic	9.26	ATGAAAATTGCTTTAATTACAGGTGCTACTTCTGGTATAGGCTATGAAATATCAAAAAGATTATTAAAAATGAATTACACTGTCTATGGTATTGGTAGAAATTTTATAAAAAATAATAAGAATATTTTTAATGAATATGAAAATTTTATTCCTGTTACTTGTGATTTATCTAAACTTGATGATTTAGAAAAAACATTGCACTCCTTAAAAAAGATAAAATTTGATTTAATAGTAAATTCTGCTGGTGTAGGATATTTTGGTTTGCATGAAGAAATGAATATATCAAAAATTAAAAATATGATAACAATTAATTTACAAGCACCTCTTGTAATTACACAATATTTTTTAAGGACATTAAAAGAAAATAGAGGTATAATAATAAATATTTCATCAGTTACT…
FSDG_00565[1057979-1059850]	sTSB_overnight	-0.266608	0.409661	NA	hypothetical protein	NA	03_eggnog_v5_bacteria:COG1533.faa.final_tree.fa	Cytoplasmic	8.96	ATGTTATATATAGTAACAGCATTATATATTGAAGCAAAACCTTTGATATCATTATTTAATTTAAAAAAAGATAATACTTATACAAAATTTCAAGTATTTTCAAATAAAAATATAAAATTAATTATAAGTGGTACAGGTAAAATAAAATCTGCCACTGCTTTAACATACTTAATTTCAAATAAAGATATTAAAGAAAATGATTATATAATAAATATTGGTTTTATAGCAAGCTCAAATAATAATTCTCAATTAGGGGATATAGTATATATCTCAAAAATTCAAAATGCTTATTCAGATACAACTTTCTACCCTGAAATGATTTATAAACATAATTTCTTAGAGGGAAGTTTAACTACTTTTGATAAAATAATTGAGAATAAAATTGAAAATGTAGAATAC…
FSDG_00566[1057729-1057956]	sTSB_overnight	-0.510593	0.394759	NA	RelB antitoxin	NA	02_Pfam_A_v33_1:PF04221.13	Unknown	2	ATGGCTACATTAACAATTAATACAGATGAAAAAACAGCTGAAAATTTTTATGTTTTTTGTGAAGAACTTGGCTTGGATATGTCAACTGCTATAAATTTATTTATTAGGACTTGTTTAAGAGAAAAAAGAATTCCTTTTGAACTTAGTTTATTAAATAAAAAAAGTTCCAAAAATTTAGAGAATACACCCCCTTCAATAGAAGAATTAATGGAAAATTTAGATGTTTAA
FSDG_00567[1056991-1057656]	Aspirin_2.5mM_overnight	0.127243	0.50097	NA	YjbR	NA	02_Pfam_A_v33_1:PF04237.14	Cytoplasmic	8.96	ATGAGAGAGATAAAAGATTTTATCAAAAATAAAAAAATAGATTTGAAAAGGCTTAAAGGATTTGGTTTTAAATTAAAAGATAACTCTTATTACTATCATACTTTTTTATTAAAAAATCAATTTAAGATGACAGTTAAAATTAATTTAGATAATTCAATTTTTACTGAAATAATAGATACAGAAACTAATGAACCTTATGTATTATATCTTATAGAAAACAGAAGTGGATATAGTGAAAAAGTCTACAAAGCATATAGTGAAGTTTTAGAAAAAATAAAAAAAGAATGTTTTGAAGATGAGATATTTAAAGCTAATTATACAAAAGAGATTGTAGCTTATGTTAAAAATAAATATGGAGATGAATTAGAATTTTTATGGGAAAAATCTCCTAAAAATGCT…
FSDG_00568[1055586-1056887]	Aspirin_2.5mM_overnight	0.332365	0.816002	NA	hypothetical protein	NA	03_eggnog_v5_bacteria:30WRN.faa.final_tree.fa	Cytoplasmic	8.96	ATGTTTTTATTTAAGAAAAAAGAAAATTTATTTGTAGATATATTAGATTTAAAAGTAGATTGTAGTAAAATTATAAATATAAGAGAAGCAAAACTTGTTTATGTAAATGGTAAAGGTAAACTTACTGTTGAAATAGGAAAAACTGAACCTAATATTTGGCAAGCACCTTCTAAAATAAAGTTAAATGATATTCCTCTTATACAAAGTAAAGTTTCTGATATTCCTACTTGGTGTAATTTACTTGCAACAGGTTATGGTATAGAAAATGCTAATTGTAAAGAATTATTAGAAATACAAGAAAAAATTAATTCTGACTATGTAAATTTAGAAACATCTATAAATAATATGAAACCTTTATTAACTTTATTTAAAAGTGGATTTTATCTAATTGCTGATGCT…
FSDG_00569[1054844-1055494]	Aspirin_2.5mM_overnight	0.779562	0.255505	NA	hypothetical protein	NA	04_eggnog_v5_archaea:arCOG01656.faa.final_tree.fa	Unknown	2	ATGAGGTTGCTTATTTTATTTGTAAAAAATAAATTTTTAGGAGAATATAAGGTGAAAAATGCAGTAATTTATATACATGGGAAATATGGGACAGCAGAGGAAGCTGAATATTATAAAAAATTTTTTAAAGAAGCAGATGTTATAGGCTTTGAATATACTTCTGAATATCCTTGGAATTTTCAAAAGGAATTTTCTACTTTCTTTGATGAGATTTGTACAAAATATAAAAAAATATCAATAATTGCAAATAGTATTGGAGCATATTTTACTATGCTTTCATTAACTAATAAAAATATTGAAAAAGCATTTTTTATTTCACCAATTGTAGATATGGAAAAGTTAATTACTGATATGATGTTTTTAGAAAATATAACTGAAAAAGAATTATATAAAAAGAAA…
FSDG_00570[1054207-1054875]	sTSB_overnight	-0.025515	0.50691	NA	hypothetical protein	NA	06_KOFAM_v96:K02169	Cytoplasmic	8.96	ATGAATTTTAATAAACATTACAATGTATATGAAAAATATTCATTGGCACAAAAACAGGTTGCTAAAAATCTGTTAGACTATATGGGAAAATCTAATATTTTTGATACTAAAATTAATTCTATTTTTGAGATAGGTTGTGGAACAGGTATTTTTACAAAAGAATATAGAAAATATTTTCTTCATTCTGATTTAATTTTAAATGATATATTTGATGTAAGAGATTTTATAAAAGATATAGATTATAACATATTTATACAAGAAAATATTGAAGAATTAGATATTCCTAAAAGTGATTTAGTTGTGTCTAGTTCTGTTTTTCAGTGGATAAAAGATAAAGATAGTCTTATAAGAAATATAGCAGAAAATACTGATAATTTATGTTTTTCTAGCTATGTTTCT…
FSDG_00571[1053599-1054189]	Aspirin_2.5mM_overnight	0.0959949	0.438477	NA	hypothetical protein	NA	03_eggnog_v5_bacteria:COG2830.faa.final_tree.fa	Cytoplasmic	8.96	ATGTCTAAAATATATTTTTTTAATGGTTGGGGCATGGATAAAAACCTTTTAAATCCAGTTAAAAATTCAACTGAATATGATATAGAAGTTATAGATTTTCCTTATAATATAGATAAAAATTCTATTGATAAAGATGATATTTTTATAGGATATTCTTTTGGTGTATATTATTTGAATAAGTTTTTATCAGAAAATAAAGATTTAAAATATAAGAAAGCTGTTGGAATTAATGGACTTCCAGAAACTATTGGAAAGTTTGGAATAAATGAAAAGATGTTTAATATAACTCTTAATACATTAAATGAAGAAAATTTAGAGAAATTTTTGATAAATATGGATATAGATGATAGTTTTTGTAAATCAGATAAATTTTTTGATGAAATAAAAAATGAATTACAA…
FSDG_00572[1052465-1053598]	sTSB_overnight	-0.128761	0.591715	bioF	8-amino-7-oxononanoate synthase	COG:COG0156	UniProtKB:P12998	Cytoplasmic	9.97	ATGCAAAAAGAAAAAATTATACAAGAACTAGAAGAATTAAAAAATGACAATAGATTTAGAACTATAAAGACTAATGATAAAAGTCTTTATAATTTTTCTTCTAATGACTATTTAGGTTTAGCACACGATAAAGATTTATTACAAAAATTTTATCAAAATTATAGTTTTGATAATTACAAACTATCTTCATCTTCATCAAGATTGATTGATGGTTCATATTTAACAGTTATGAGATTAGAAAGGAAGGTTGAGGAAATCTACGGAAAGCCTTGCCTTGTTTTTAATTCAGGTTTTGACGCTAATTCATCAATAATAGAAACTTTTTTTGATAAGAAATCTTTAATAATAACTGATAGATTAAATCATGCAAGTATCTATGAAGGTTGTATTAATTCAAGA…
FSDG_00573[1051754-1052368]	sTSB_overnight	-0.943633	0.26589	NA	hypothetical protein	NA	02_Pfam_A_v33_1:PF13526.7	Cytoplasmic	8.96	ATGGAAAAAGAAAAATTAATTGAAGAGATATTAGAAAAAGAATGGGCATATTTTTCAAAATTAAATAATATTGGAGGAAGAGCAGCTTGCCAAGATAATAGAGAAGATTTCATTATAATGAGAAAATCTCAATGGGAAACTTTTAATGAAGAAACTCTTTTGTCTTATTTAGATGATTTAAATTCAAAAAATAATCCTTTATTTCAAAAGTATGGGCAGATGATGAAATATAATTCTCCACAAGAATATAAGAAAGTAAAAGATATTTTAGAAAATCCAAGTAAAAATAAAATAACTTTAATAGAAAAAATTATGTCTATTTATATGGAGTGGGAAAAAGAATTTTTCAAAAAATATCCAATATTTTCATCTATGGGCAGACCCTTGTACTCAACAGAA…
FSDG_00574[1049702-1051516]	sTSB_overnight	-1.57795	0.0208819	NA	hypothetical protein	NA	02_Pfam_A_v33_1:PF13228.7	Unknown	5.48	ATGTATTTAGATGAATTAAATAGACAAAGAGAAAAATGTCAGACAGAGGGAAATATTTTAAAAGAGATAGAAATTTTAAGAGAAATTTTAGCTGAAACTGAAAAGCAATATGGTATTGAAAGTGATGAATATATTAAAGCCTTAAATGAATTAGGAGGAACTTTAAAATATGTTGGTTACTATGATGAAGCTGAAAGAAATTTAAAAAAGTCTTTGGAGATTATAAAAAAGAAATATGGAGATAATAATCTTGCTTATGCTACCAGTCTTTTAAATCTAACTGAGGTATATAGATTTGCACAAAAATTTAATTTACTTGAAGAAAACTATAAAAAGATAGTAAAAATTTACCAGGATAATTCAGCTGATAATAGTTTTTCTTATGCAGGGCTATGCAAT…
FSDG_00575[1048613-1049683]	sTSB_overnight	-0.451304	0.366985	NA	EamA-like transporter family protein	NA	02_Pfam_A_v33_1:PF00892.21	CytoplasmicMembrane	10	ATGAAAGTAAAAAATATGGCAACTTTATTTGCTTTACTTGCTGCTTCAATATATTCAATAAATATTCCCTTATCTAAATTGTTATTAAAACATGTTGAAACAACAATGATGGCAGGTTTATTATATTTTGGTGCAGGGATAGGATTAATAATTCTTACTAATATTATGAAATTTATAGGTATCTCAAAAAAGCAAGAGCCTTTAACAAAAAAAGAATTACCATATACAATAGCTATGGTAATTTTAGATATTATTGCACCAATTTTATTAATGCTTGGTATATCAATGACAAATTCTGCCAATGTTTCACTTTTAAATAATTTTGAAATTGTTACAACTTCAATTATTGCATTGGTAATTTTTAAAGAGATTATATCTAAAAAACTTTGGATAGCTATT…
FSDG_00576[1047498-1048451]	sTSB_overnight	-0.652988	0.276202	NA	MORN repeat variant	NA	02_Pfam_A_v33_1:PF07661.14	Unknown	2	ATGAAAAAATATCTATTAGGAGCTTTTCTAGTTATTGCTATGAATTTATTTGGAGCTAAATTATCAGAAGTAAAAGGTTTAGAAAAATTAAAAAATTACAATGAAATTAAAGATATGCAAGTAGAAAAAATAATTAATTATGATGTAACAAAAAGTATATCTAAAAAAATCTTTTCAGCCGAAGATAATAAATTTAACGGTGCTCTTGTAAAGAATGAAAATAATGATATAGTAGAAATTTCTTTTTATAAAAATGGTATAAGTGATGGAGTCTCATATACTTATTATCTAAATGGAGATTTAAAAAGTGTTTCAACATATAGAAAGGGAATGATAGAAGGTCCACAAGTTTTATATCGTCCTAATGGAAAATTGGAAAGTGAACAAGTATTTGAAAAT…
FSDG_00577[1046682-1047368]	Aspirin_2.5mM_overnight	0.0342722	0.960646	NA	MORN repeat variant	NA	02_Pfam_A_v33_1:PF07661.14	Unknown	2	ATGAAAAGATATTCATTTATTTTTCTAATTATTTTATCAATATTTTTATCTTCTTGCTCTGCTATTAATGAATTTTTTGCAGAATCAGAAGTAAGAGATGCTAAGAAAATATCTTACTATGCACCAGTTGTCTATCAAAGACCATACGAAGAAACTGGAAATACTGCCTTAGTGCAAACTTTTGAAAACGGAAAACAAAATGGACCTTTTGAAGTTCATTATCTTGATGGAAAATTGCAAATAAAAGGTAATTATAAAGATGATAAAAAAGATGGTATATGGGAATATTATCGTGAAGATGGAACATTAGAAGGAAAAGTAACTTATAAGAATGATGAGGCTAATGGAAAATATGAAGCATATTTTGAAAATGGGAAAACATTATATTCTGACGGAACT…
FSDG_00578[1045306-1046292]	sTSB_overnight	-0.946852	0.0931808	xerC_7	Tyrosine recombinase XerC	NA	01_HAMAP:MF_01808	Cytoplasmic	9.97	ATGGAAATAAAGAAAATTGATGAAAAAAACTTGGTTGTTAGCCAAAGAAAAAAAAGAAATAGAGATACTAAAAAAACTATATTTGAAATATATAAATCTGAAAAAACTGTTAAAGATTATATGTTTCATTTAAAAGATTTTCTTCATTTTGTATATGATGGAGAAAATAATTTTTCTATTTCTGAGGTAATTCCATTGATGCAAGATATTGAAAAAGAAGATGTTGAAGCATATATAGTACATTTATTTGAAGATAGAAAATTAAAAAAGACTTCTGTAAATACTATTTTATCTGCATTAAAATCTTTATATAAAGAGCTTGAAAGCAATGGTTTAAAAAATCCAGTTAAATATATAAAACTTTTTAAAGTGAATAGAAATATTGAAAATATATTAAAA…
FSDG_00579[1044975-1045271]	sTSB_overnight	-0.524789	0.176579	NA	Stress responsive A/B Barrel Domain protein	NA	02_Pfam_A_v33_1:PF07876.13	Cytoplasmic	8.96	ATGTTAAATCATATAGTTATGTGGAAAATAAAAGAAGATGTTACAGATAAAGAAAAGGTTAAGTTAGGTATAAAAAATGGCTTAGAAGGGTTATTTGGTAAAATTGAAGAATTAAAAGAAATTAAAGTTGAAAGATTTATGGAAAGTACAAGTACTCACGATATTGCATTATTTGTTAAGGTTGATAATGAAGAAACATTAAAAAAATATGCAACAAATCCTTTACATGTTGAAGTAATAAAAAAGTATATCAAACCTTATGTTTATGATAGAGTATGTATAGACTTTTTTGAATAA
FSDG_00580[1043984-1044853]	sTSB_overnight	-0.967837	0.18874	NA	hypothetical protein	NA	03_eggnog_v5_bacteria:2ZXBD.faa.final_tree.fa	Cytoplasmic	8.96	ATGAAAAAAATCGGACTTATTGTGGTTTTAACACTTAGCTTTTTATTATTAACTAATTGTAATAAGGATGAAAAAAAGGAAACTGTTGCAGTAAAATATGAAAATAAAAATCCAAAGATTAAATTTTCTGATGATACTTATAAATTATTTGAAGAATTTGCAGAAAATAAAAAAGAAATAATGGAAAAATTAAAGACTTTAAATAAAGATGAAGCAAATAAACTTTATGAACAATATGTGGAAGATAATGAGAATATTTTATATAAAATAGTAGAAGTAACAGAAAAATTTTTAGATAGTATTTACTATGGTTCAGCAGAGGAACAGTTTACAGAAAAAGATTGGAATGATACTAATAAAATTTTAAATAAATATGATTTAGAGCTTTGGGATATAGGA…
FSDG_00581[1042364-1043983]	sTSB_overnight	-0.84602	0.287964	NA	hypothetical protein	NA	03_eggnog_v5_bacteria:32WSE.faa.final_tree.fa	Cytoplasmic	8.96	ATGAAAAAAATTTTAATTATCATATTTACAATAGCAATTTTTGTTATAGGAGGTATATTTGGCTATAAAAAAATTCTTTCTATTGAGAAAGAAAATAAAATTATTCAATTATTTAATAAAGACTCTTTAGAGAATTTTTCTAAAAATAAAAATGAAATGTTAGAAAAATTAAAGACATTGAATAAGGAAGAGGCAGATAAACTTTATGAACAATATTTAGAAAGTAATAATATAATATTGGAAAATTTAAATATAGAACATGATAAACTTTTGTCAGGTGGTATCTATAATAATGAGGATACTTCTGAAAATTTCACTGATGAGGAATGGAAAATAGCCAATAAATTTTTAAATAAATATGATTTAGAACTTTGGTATCTTGCAAGAGGTACTTGCATA…
FSDG_00582[1040744-1042363]	sTSB_overnight	-0.20091	0.44914	NA	Tetratricopeptide repeat protein	NA	02_Pfam_A_v33_1:PF13174.7	Unknown	5.48	ATGAAAAAAATTTTAATTATTATATTTACAATAGCAATTTTCGTTACAGGAGGTGTATTTGGCTATAAAAAAATTGTGTCTGATGAAAGAGAAAAGAAAATTATTCACATGTTTAATAAAGATGTTTTAAATAGTTTTGTTGAAAATAAAAAATCTGTTATAGAAAGATTAAAAACTTCTAATAAGGAAGAGGCAGATAAAATCTATAATGAATATTTAGAAACTAACCAACTTATATTAGAAAATATAAACACAGAGCATTTAGATTTTTTAAATAATATCTATAATAAAGATTCAGAATATTACTTTACAGAAAAAGATTGGAAAACTGCCAATAAATTTTTAAATAATTATGATTTAGAGATTTTTGATTTAGCCGAGACAGAGGTTAGTATAATA…
FSDG_00583[1040190-1040654]	Aspirin_2.5mM_overnight	0.456881	0.163799	NA	hypothetical protein	NA	03_eggnog_v5_bacteria:2ZC54.faa.final_tree.fa	Unknown	2	ATGGGACTTATGGATTTAGTAAAAAAAGCATTTTTAGGGGCTACTGATGAGGAGAACAGAAAAAATAAAGCAAAAATGAGAGAAATATTTAATGAGAGTGTTCCTAATGGTGATGATTACAAATTGATTTATTGTCACATGGAAAATTTTACTAATGCAATTATTGTTAAAGTTACAAAGCATGCTAATTTTATTGTTGGATATAAAGAAGGAGAAGTTGTAGTAATTCCTGTTAATCCAGATTTATTAGATTATGATAAGGCAATTATTTTCAATAAAAAGAATGGAAGTACAACTAAAACTTCATTGGGATATTGTATAGTATCTAATCCAGAAATTTCTTTTCAATTTGTACCTATTACTTATGAACCAGCATTAGCTGGAAAAAAAGATTATTCA…
FSDG_00584[1039607-1040167]	Aspirin_2.5mM_overnight	0.204672	0.586115	NA	hypothetical protein	NA	02_Pfam_A_v33_1:PF08747.12	Cytoplasmic	8.96	ATGGTGAAGATAATGAAAGATAGATTTAAAGAATTGATAAAAAAAATCAAAAGTGATGAATTTTATAATAATAGAGGTTTAGCAAATGAAGTTCCTTTTTATATTTTTGACTATAACTCTAAATATGAGTTAGAAATAAGGGATTTTGTAAAAAATAAATTATTACCAAGTTTGGAAGATGATGATAGATTAAAAGCAGTGGAAATTGATATATTTGAATTACTCCTTGAAAGTATGAGAAATGATAATATTTTAGATGCGGCTTTTGAAATTGAAGAAAAAAAAGGTACAAAATTTTTATACGAAAAATTAAAAAAGAGTTTTAATACTGAAATAATTATGAGGTATATTTCACAAAAAGCTAAGGATAAAAATTTTTTGATATTAACTGGTGTTGGA…
FSDG_00585[1039021-1039605]	sTSB_overnight	-0.619712	0.331971	NA	hypothetical protein	NA	02_Pfam_A_v33_1:PF08849.12	Cytoplasmic	8.96	ATGGAATACAGAGCTATCACAGCAGAAAATTTCTATTTAATTGAGATGAGAAATACTTGTAAATTTATTTTAGAAAATAAGACTGAAGAAGATTTAAAAAATTTATTAAAAGCAAATAATATTTTAGAAACTGTTAGTGAAAGTAATTTTTCAAAAAAATTTAATACTATAAATAAAAGACTAAAATCTTTAACTGATAATTTAAAAAAACAGATAGTAGATACTGATTTAGCTTCTGTTAGATTTATTAATCTTTATAGTATACTATGTAATGAAAGATTTATATTGGAATTCTTAGAAGAAGTAGTCAAAGAAAAATATGATAATTATGATTATTATATAAAAGAAAGTGATTTTTCAAACTATATGGAAACTAAGTCTGAACAATCAAAAGTTATT…
FSDG_00586[1036990-1039005]	Aspirin_2.5mM_overnight	0.318921	0.246658	NA	Putative ATP-dependent Lon protease	NA	02_Pfam_A_v33_1:PF13337.7	Unknown	2	ATGGATATAAATGAAATTGGAAGTAAAGTTTTTGAAGGAAAAATTGTAAGAAAAGATTTAGTTTCAAAAATAAAAGGAGGAGCAAATGTTCCTGTTTATGTTTTAGAATATTTACTTGGAATGTATTGTAATCAAACTGACGAAGAAAGCATTGAAGAGGGAATGTCAAAAGTAAAAAAAATACTTGCTGAAAATTATGTTCGCCCTGATGAAGCAGAAAAAGTAAAATCTAAAATAAAAGAAATTGGAGTATACAATGTTATTGATAAAGTAACAGTTGTTTTAAATGAAAAAAAAGATAGATATGAGGGACATCTTTCAAATTTAGGTGTTAGCAATATTGAAATTCATAAAAGTTATATAAAGGATTATGAAAAATTATTGAGTGGTGGAATATGG…
FSDG_00587[1034468-1036981]	Aspirin_2.5mM_overnight	0.118046	0.582472	NA	PglZ domain protein	NA	02_Pfam_A_v33_1:PF08665.13	Unknown	5.48	ATGGAAATAGATAAAATTAAAGAAATGCTTGAATATAGATTTAGTTTAACTACCGAACTTCCACAAAAAAGACATATAATTTTTTGGTATGATTCAAAAAAAGAATTTAAAGATTTAATGGATGACTTAAATTTAACTGATGTAAAAATAATTAAATTAACTAAGTCTGTTGATAAAAAAGGAGAAGCTATCTATACAAATATATTTAAAACAAAATATACTTTGGAAGTTATTGATACTGAGTCTAATTATTTAATTTATAGTGAATATCCTAGAGTTATTGATAGTGAAAATTATCTTTTAGATATAGAAAAATACTCAGAATTTTTTGAAGCAGATAAATCAGCAATGATAGTTGAAGAATTAAAATTAGATAGAACTAATTATAGATTTGGAGAA…
FSDG_00588[1032120-1034381]	sTSB_overnight	-0.487245	0.254008	NA	Subtilase family protein	NA	02_Pfam_A_v33_1:PF00082.23	Cytoplasmic	8.96	ATGAATGATATTCTTCAATTAAAAGGTAAATTTGAGCAAAGAAAAAATGAATCTAAACCTGGAGCTTCAAATATTCCAAAAGAAAAAAAAGTTAGATTAGAACATTTAAAAAAATTGAAAGATGATTTAATTAATGTTAGGAAATTTTGGAAAAATGAAAAACTTTTAATTAATCCATTAATAAGTTTATATTATAGAACTGTTGTTGCAAAAAGCAATAGAGTGAAATCTATTCTTGAAACTTCTCCAAAGAAAAATAATGATAGTATTGTAGGAGCAAAATTTTCTGATTCAGATATTAAAAAACATATAATTACTCATTGCATAAGTAGTAAAGTTTTAGATGATGCAATAATTAATTTAGAAACTATTATCAATCTTTTTTATAAAACATTTGGA…
FSDG_00589[1031085-1032113]	sTSB_overnight	-0.803908	0.260066	NA	ATPase family associated with various cellular activities (AAA)	NA	02_Pfam_A_v33_1:PF00004.30	Cytoplasmic	8.96	ATGAAAAAAGGAAATGTTATAAATTTAATAAAATATTATTCTGAAAATAACGATTTAGCTTTTAGAAATGAGGCTTATGAAATAGCCAAAGATTTTGATAAAACTGGGGATTATCAATTAGCTGAATATATTATGGGATTACTTTCTGATGTAAATACTTTTATTCCTCAAATAGATGAAAATAAATTAGTATTTCTAAAAAAATTAGAAATAAATGATGAACCTTTACCACTTCCTGATGAAATTAAGAAAGATGTTATTGGGATAGTAAATGCTGTTGGTCATAATATAGGGATAAATAAATTTTTATTTCAAGGTGCACCAGGAACTGGGAAAACAGAAACAGTAAAACAACTTGCTAGAATATTGGATAGAAATTTATTTGCAGTAGATTTTGCA…
FSDG_00590[1029331-1030959]	sTSB_overnight	-0.924197	0.30019	NA	putative AAA-ATPase	NA	02_Pfam_A_v33_1:PF09820.10	Cytoplasmic	8.96	ATGAAGAAAATCCCAATAGGAATAAATGATTTCAAAACCTTAATTGAAAATAATTATTACTATATTGATAAAACAAAACATATAGAAGATATTTTAAATGATGGTTCAGAAGTTATTTTATTTACTCGTCCAAGAAGATTTGGAAAAACATTAAATATGTCAATGTTAAAATATTTTTTTGATATTGAAAATAAAGAAGAAAATAAAAAGTTATTTAATGATTTATATATAAAAAATTCTGAATATATAAGTGAACAAGGGAAACATCCAATTATATATATTTCATTTAAAGATTTAAAAGCTAAAAATTGGGAAGATTCTATTTTCAAATTGAAAAATCAATTAAAAGATTTATACAAAGAATTTCTTTATTTAAAAGATAGTTTAGATGAGATTTCA…
FSDG_00591[1027698-1029257]	sTSB_overnight	-0.48014	0.368968	NA	Helicase HerA%2C central domain	NA	02_Pfam_A_v33_1:PF01935.18	Cytoplasmic	8.96	ATGGAAAAAATAAAAATTGGAAGAGTAGTTGAAATTGAAGGTCTAAATATTATTATTGAAATTAATGAAAAAGAAATCTCAGAAAAAATAAACTTTAAAGTAGGAAATCAAGTTACTCCTGTATTAATAAATAAACTTATATCAATTGCATTATTGAATGGTAAGGAATTAATTGGAAAAATTGAAAAGATTGTTGAAAATAATAGATTTTATACAGAAGAAAATTTTAAAAAACAAAATAATAAAATTTGTATTTTTGCTAGTCTTATTGGGATATATAATTATTATACAAAAAAATTTGATGAAGGAATAAATAATTTTCCATTTATAAATTCTGAAGTTTATTCTATTTCCTCAGAAATAAAGAAAAATATTATGAGTATAAGTTCTGAATATAAA…
FSDG_00592[1026268-1027698]	sTSB_overnight	-0.914188	0.14352	NA	SIR2-like domain protein	NA	02_Pfam_A_v33_1:PF13289.7	Cytoplasmic	8.96	ATGGAGTATATTTATCAAAAAAGTTTATATCAATTTTTAAAAAAAGAAGAAATTAATAAAATTTTTATAAATGAAGACTCAAAAGAAAATAAAGAAGTAGAAATTGATGATGATATTTTAGATTTTTTCTTACAAAACTTAAAAAAAATTATAAAAAAAGAACCATTTGAAAGTAGAAATGAAGCAGAAAAAAAGAAATTTGATGATATTTTAAAAAGACTAAAAGAGAAAAATTTAACATTTTCTAGAGATAAACTAGAAAATTTATTAAAAGAAAAATATGGAATAATTAGAGAAAAAATAGCTCCTTTCATTACTTCTGATAATCTTAATTTTTTAATTAGTAATGGCTGTTCTATTTATACTGGTTCTAAAGGTATAAATAATACAACAAAAAGT…
FSDG_00593[1024430-1026268]	sTSB_overnight	-1.21437	0.163226	NA	AAA domain%2C putative AbiEii toxin%2C Type IV TA system	NA	02_Pfam_A_v33_1:PF13304.7	Cytoplasmic	8.96	ATGTTTCCGATATTTATGTGGGTTAAAAAATATAAAAGTTTAGAGAATTTTCAAGTAAATTTTGATAAGAGTTATAATATTAAATTTGAATATAAAGAAAATAGAATAAAAAAATTAATAATTAAGAAGAATATAAATAAAATTCCTAAACATTTTTATGGTAGAAATATAAATAGCATAAATATTATAATTGGTAAAAATGGGACAGGGAAAAGTAGTATATTAGAAATGATGAGTTTATTTGATAGAGTTAATGGAACTTATAAAAGCTATGTTGACTATCCTAGAGAGTTTTTAATAATCTATAAAACTAATAATGAAAAAGAATTTGTATTAGAGGGATATCATGAAAATGATGATGATAAATATTTTGAATTTTTAAAGATGCCTAAAGACTCG…
FSDG_00594[1023395-1024417]	sTSB_overnight	-0.390921	0.352193	NA	hypothetical protein	NA	03_eggnog_v5_bacteria:30WWX.faa.final_tree.fa	Cytoplasmic	8.96	ATGATAAGGATAGATGTAAGTGAGATAAAAAACTGGGAATTAATAAAAAAGAAACATTCAGAATGGTATGAAAAGAAAATTTTGCCTAACATAAAAAAAGCACATACTTTATTATTATCTAAAAAAACAAAAGATGATTCTATAAAAAAATACAAAGAACTACTTAAAAAGATAATAGAGAGAGGTGAAAATTATGTTATAGAAGAGGAATTATTTCTAGGTTATGATGATGATGAAATAAAAAATATATTAGATTTAATAAAAAAATTAAAAAATGATTTTAAAAAGTCAAATTTATCTGAAGATTACTTGCCTCATAAACTATTTTCTTATGATAAATTTCCAAATCACACAGGAGAATGGAATAGACATAAATTATTATCTTTAATGGAAATAGAG…
FSDG_00595[1021301-1023379]	sTSB_overnight	-0.809915	0.268899	NA	KAP family P-loop domain protein	NA	02_Pfam_A_v33_1:PF07693.15	Cytoplasmic	8.96	ATGTTTTATTCAGAAAAACCAATAATTTCAAAAAATGAAGATTTATTAGGGAGAAAAAAAGCTGTCAGTGACCTAGCAAAAGAAATTGAACATTATAAGAATAAAGATAGTTTAACAATTGGAATAGTTGGTAAATGGGGAAGTGGAAAAACTTCATTTATAAATATGGTATTGGAAAGTTTTAAAGGCAACAATAATTATATAGTAATAAAATTTAATCCTTGGAATATTTCTTCAAGAAAACAACTTATAAGTGATTTTTTTCTTCAATTATCCAATAATATAAAGAAAGAAAATGAAAGTAATGAAATTATAGGAACTATTGGGAAATCACTAGGAACACTATCAAAATTTTTTAAACCACTAGGTCTTATTCCACCTCTTTCACTATTAGGTACT…
FSDG_00597[1016637-1017407]	Aspirin_2.5mM_overnight	0.699734	0.801903	NA	hypothetical protein	NA	03_eggnog_v5_bacteria:32SEQ.faa.final_tree.fa	Cytoplasmic	8.96	ATGAGTAAAAAGAAAGAATATATTGCAATTATTTCAGAGGGAGAAAAAACAGAAAAACAAATAATAAATAATTTACAAAGAAATTTTCCAACTTTTAGTAATAAAATAATATTTTTATCATATAAAACGAATATCTATAAACTTTTTAAAGAAATTGAGAGAGATGAAGATATTGATATTATAAATCTTCTGAAAGAAAGACAAATCAAAGCTAATAAAATAAGAAATGATGTTGAAAATATTGATGTTTCTAATATTAATAGTGACGATATTTCACAAATTTACTTATTTTTTGATTATGATGGGCATGATCCAGAGTATTCAAATGAAAAGATTAGCCAGATGATAGAAATATTTAATAATGAAACTGAGAATGGAAAGTTATATATTAGTTATCCA…
FSDG_00598[1015532-1016644]	sTSB_overnight	-0.337313	0.310165	NA	AAA domain%2C putative AbiEii toxin%2C Type IV TA system	NA	02_Pfam_A_v33_1:PF13304.7	Cytoplasmic	8.96	ATGTTAATAGAATTTAAAGTAGAAGGATTTAAAAATTTTGAAAAAGAATTAGTTTTTGATTTGAGTAAAACAAGAAACTATAATTTTAATGAAAATGCAATAAAAGATGGAATTGTAAAAACAGGATTAATATATGGAATTAATGGAAGTGGAAAATCAAATTTAGGTTTAGCTATTTTTGATATAATTTTACATTTAACAGATAAAGAAAAAACTATTAATCTATACGATTATTATTTAAATCTTACTAACAGTAACACTATGGCAAAATTTTATTATAAATTTAAGTTTGGAAATGATATTTTAGAATATGAATATCAAAAAGATAAGCCACAAAATTTAGTGAGTGAAGTAGTAAAAATAAATAATAAATTAATAGCAGAATATGATTATTTAACT…
FSDG_00599[1011636-1015388]	Aspirin_2.5mM_overnight	0.158089	0.852394	NA	hypothetical protein	NA	04_eggnog_v5_archaea:arCOG05219.faa.final_tree.fa	Cytoplasmic	8.96	ATGTCTGATTTAGCTATAAAAAATATTTTGCAAAAAGATATTGAAAGAAAAATAAATGGGGTTGTAAAGGCAGATAGTAATGAAAAAGACACTGTAATTACAGAATTAAATGAATATGTTGTTACAGAAGAAATTAGAGAAAGATTAACAAAGTTTTTTGATAAATATGTTGATTCAATTAATTTTCCAACTGAGGATATGGGAGTATGGATTTCAGGTTTCTTTGGTTCAGGAAAATCTCATTTTCTAAAAATGATAGGACATATTTTAGAAAACAATACTTATGATGGAAAAAAAGTCGTAGATTTTTTTAAAGATAAAATAGATGATGCAATTTTAATGGGAAATATTGAAAAAGCTGCTGAAATTCCAACTGATGTAATTTTGTTCAATATAGAT…
FSDG_00600[1010554-1011477]	sTSB_overnight	-0.603876	0.189746	NA	hypothetical protein	NA	03_eggnog_v5_bacteria:325CB.faa.final_tree.fa	Cytoplasmic	8.96	ATGAGCTTTAAAGATGATACAGAAAAAAGTATGTCAAATTATATTAAAAAGCCAGTAGTAGATAATGAAAATAATATTAAAAATTATGATACATCTTTTTGGTCGCCAATATTAATTGATGATTTAAGCTTAGCTTTTTTATATAGTCAACAATTTCCTATTTCTAGCTCTGTACCTAAATCAACATATAATACTGCTTATATTATTAAACCAAAAAAGAAAATTGCTGAGAAAAAAATAAATATTGAAAATAATATTGACACAATTGAAACTCTTTTACCTAAAATCAATGCTGAGCTTGAAAAAATAAAAAAAGAAAGAAACAAATCTTTTTATCCATTAAAATTTGATAAAAGAGAGCTTGAAGATACACTTTATATAAAAAATAGGAAACTTAAA…
FSDG_00601[1009842-1010534]	sTSB_overnight	-0.888635	0.02698	NA	hypothetical protein	NA	03_eggnog_v5_bacteria:30WDE.faa.final_tree.fa	Cytoplasmic	8.96	ATGGATGAGGGTCAAATTGCTGTTATAGTATCAATTTTAATACTTATATGGCTTGCTTTTTTTTGGAAATCACCAGAAGAAAAATTTAAAAGAAAAATAAAAAAAACTATTGAAAAACAAAAATCTCATTTTTCAGAAATTTCTATCATTTTAACTGCTGGAATTTATACTGTTGGTATTGATTTTCCACAAGGGAAATATACTTTAACTGCAAAAGAAAATTATGGAGATGTTATTACTTCTGATAATGTTAAAAATGGAATTAATCAAACTTTAGGAGTTGGATATAGAGATATTGCATCTGAATTTAATAATCTAATATTAGAAAATGGAGATACTTTAACAATAGATGGTGAGTTAGTGCTAAAACTTTATTCTCAAAGGGTTAATTTAGTAGTA…
FSDG_00602[1009195-1009809]	sTSB_overnight	-0.85116	0.0175113	NA	hypothetical protein	NA	03_eggnog_v5_bacteria:30WDE.faa.final_tree.fa	Cytoplasmic	8.96	ATGTCTGATGATAATATAAAAAAATATGGGGAAGTTTGCTTTACTCTCTTAAATGGAACATATATCACTGGTATGGACATACCTGAAGGAAAATATAAGCTTGTAGCTAAACACGGCTGTGGTGATGTATATAGTTCCAACGAAGAAATGGGAATAAATGAATATATGGAAGCAGAAACTAAAATTGATGATAGTGATGAAGATAATCAAAATGCTACTGAATTTTCTAATCTTGTGCTAAAAGTAGGAGATAAAATAACTATTGTAGATAGTTTAGTCTTAGAATTTTCTTCTAAAAATGCTAATTTAACTCAAAGTATTGTTAGAAAAGAAATTGGAAAAGAAGTAACTTTAAAAAAAGGTGTATATACTTGTGGGAAAGATTTTGAAATAGGCATT…
FSDG_00603[1008866-1009165]	sTSB_overnight	-0.820544	0.159558	NA	hypothetical protein	NA	03_eggnog_v5_bacteria:341W1.faa.final_tree.fa	Unknown	2	ATGAAAAAAATTATTATTTTCTTATTATTAATTTTATCAATTTGTATATTTAGTCAAGAGAAAAAAGAATATGAACCATATTTAATAAGAAATGGAGAAAAATTACTTGCTTATAATGACGATGCAGATGATACAGAAGAAGATGAAGAGTATGATACGGAAGAGTATGATTCAGCAGAAGAAGATCCATATTATTGGGAAACTTATATTGAAGATGATACAGTAGAAAATGATATAGATCTTTATGAAGACCCAATAGAAGATGATACAGAAAAAAATATGGCAGATTTTAGAAAATAA
FSDG_00604[1008012-1008806]	Aspirin_2.5mM_overnight	0.21837	0.492863	murI_1	Glutamate racemase	COG:COG0796	UniProtKB:Q8Y7N7	Cytoplasmic	8.96	ATGGCAGAAAAAACTCAAAGAATAGGTATATTTGATTCTGGTTTAGGAGGAACAACCGTACTTAAAGAAATGATAAAATCTCTTCCCAATGAGGACTATATATATTATGGAGATAATGGAAATTTTCCTTATGGTTCTGGAAAAACTAAAAATGAACTTCAAAAATTGACTGAAAGAATCTTAGATTTTTTTGTAAAAAATAATTGTAAATTAGTAATAGTAGCTTGTAATACTGCTTCAACTGCTGCTATTGATTATTTAAGAGAAAAATTTTCCTTACCTATAATTGGAATTGTAGAAGCAGGAGTGAAAATAGCAAGTAAAAATACTAAAAATAAAAATATTGCTGTGATATCAACTAAATTTACAGCAGAATCTCATGGTTATAAAAATAAAGCT…
FSDG_00605[1004674-1007940]	sTSB_overnight	-0.357595	0.393611	NA	hypothetical protein	NA	02_Pfam_A_v33_1:PF00176.24	Unknown	5.48	ATGAAACTTGATTTATTAGACATAGAAACTCAATATATAAATAATAGAAATTTAAACTATGCTAAAAAACATTATATAGAATTAGAGGATGGAATTATAAGATTAGAAATAACTTATATTGATAAAATAAATTCTACATTTATAGAGATGGAAAGTATAATTGCTGGCTATGAAAATGAAACTTCTCTAACAATAAATGATGAAGGAAATTATGAGCATAGTTCATGTACTTGTGGTTTTCATAATTCTATGGAACCTTGTGGACATGTTTGGCAATTAGCAAAATATGTTATGGATAATAATTTAGAAGCTCCTTACAAGTATGAAAAAGATGAAGTTAGAGAAGAAACTATTGAAAAATATTTTGAAAAAAGAAGTAAAATAATTCAAGAAACAATT…
FSDG_00606[1003571-1004611]	Aspirin_2.5mM_overnight	0.680309	0.362916	glpX	Fructose-1%2C6-bisphosphatase 1 class 2	COG:COG1494	UniProtKB:P0A9C9	Cytoplasmic	9.97	ATGAAAAGAGAGCTAGCTTTGGAATTTGCAAGAGTTACAGAAGCAGCAGCACTTGCTGCATATAAATGGGTTGGTAGAGGAAAAAAAGAAGCAGCTGACCAAGCTGGTGTAGATGCTATGAGAACTATGCTTAATAGGCTTGCAATTGATGGGGAAATAGTAATAGGAGAAGGAGAAATTGATGAAGCTCCTATGCTATATATAGGAGAAAAAGTTGGACAAATCTATAATGAAGAAGAAAAAGATTCAGTTACCTATGTTGACCCCGTGGATATTGCTGTTGACCCTGTTGAAGGTACTAGAATGACTGCCCAAGGACAACCAAATGCTATAACTGTGTTAGCTGTTGGTAAAAAAGGAAGTTTCTTAAAAGCTCCTGATATGTATATGGAAAAATTA…
FSDG_00607[1003260-1003574]	sTSB_overnight	-0.443906	0.368958	NA	Septum formation initiator	NA	02_Pfam_A_v33_1:PF04977.16	Unknown	2	ATGAATAAAAGATTGTTATGGCTTATAGTAATAATTATTTTATTATTATCAAGTTTTAATGTTGTACCTCAAATTAAACATAGTCTTTCTAAAAAAAAGAGTACAAAGGAAGAAATTATTGCTGTTAATAAAAAAATTGAAGAAGTAAAAGCAGATATAGAAAAATATGATAAAAAGATTGCTTCCTTAGATGATGAATTTGAAAAAGAAAGAGTAGCAAGGGATATGTTCCAGATGGTAAAGGAAAATGAAGTAATATACAAATATGTAGAAAAAAATAATAATAAAACTGAAAATACTGAGGAGGAAAAATGA
FSDG_00608[1002743-1003267]	Aspirin_2.5mM_overnight	0.283317	0.706531	def	Peptide deformylase	COG:COG0242	UniProtKB:P96113	Cytoplasmic	9.97	ATGGTTTATGAAATAAAAAGATATGGAGAAGAGGTATTAAAACAGATTGCAAAAGAAGTAGAATTTAATGAAATAAATGATGAATTTAGAAAATTTTTAGATGATATGGTTGAAACTATGTATGAAACAGATGGAGTTGGACTTGCTGCACCACAAGTAGGAGTGAGCAAAAGAGTTTTTGTTTGTGATGATGGAAATGGAGTTGTAAGAAAAGTTATAAATCCAATAGTTGTTCCTTTAACAGAAGAAACACAAGAATTTGAAGAGGGATGTCTAAGTGTTCCAGGAATATATAAAAAAGTTGAAAGACCTAAAAGAGTCCTATTAAAATACTTAAATGAAAATGGTGAAGAAGTAGAAGAAATTGCAGAAAATTTTTTAGCTGTTGTAGTACAACAT…
FSDG_00609[1000433-1002733]	sTSB_overnight	-0.283983	0.355276	priA	Primosomal protein N'	COG:COG1198	UniProtKB:P17888	Unknown	5.48	ATGCAATACTTTGATATTTATATAGACTCAATGAAAGGAATATACACTTACTCTGATAAAAATGATGAATTTGAAGTTGGAGAAAATGTTATTGTACCTTTTAGAAATATAAAAAAATCAGGTTTTATAATAAGAAAAAATTTTAAAGAGAGTTTTGAGTTCAAAGTATTGAATATTTCATCTAAGGTAAAAAATTCATTAAAATTATCAAATGAGCAAATAAAACTTATAGAATGGATGGTAGATTATTATCTAGCTTCCTATGATAGTGTAATAAAGGCTATGATACCAAAGAAAATTAAAATATCTTATAACAATGTTTATTCTATTAATCTTAATAAACTTGATATTTTAAGTAAATATTTGAATAATGAGATAATTAAATATATTTTTTCTTTA…
FSDG_00610[998243-1000417]	Aspirin_2.5mM_overnight	0.385886	0.338711	spoVD	Stage V sporulation protein D	COG:COG0768	UniProtKB:Q03524	CytoplasmicMembrane	10	ATGATCTATTTAGTATTTTCTCTTGCAGTGGTCAGTAACTGGGGAAAGAAACAATTATTTTCAAAAAGAAGCAGTATAATGTTATTGATTATACTCTTTTTTCTAATTCTTTATGCACTTAGATTGCTTGGTATACAATATCTTCAAAAATCAAAATATGAAGCTCTTATGAATGAGCAATTATTAAGTATCAGTAAAGAAAGTGGACAAAGAGGTCTAATATATGATGATAAAGGGAAAAAATTAGCTTTTAATAAGAGAAAATACACAATTTCTATTAATCCATCTCTTTTAAATGATGAAAAATTACACGATGAAATTATAAAAGATATTGAAGCGATAAGAGATAGTAAGATAGTAAAATTAGAAGATAATGTGGTAGAAAATTTATTAAAATTA…
FSDG_00611[997009-998259]	sTSB_overnight	-0.156871	0.543337	NA	Virulence factor BrkB	NA	02_Pfam_A_v33_1:PF03631.16	CytoplasmicMembrane	10	ATGAAAAATTTATTTGAAAATTTTGGTTCAAAGAAATTTAATACTAAAAATTTAAAATTGATGTTGAAAAGAGCATACGAAAAGTATCAAAGTGCTAATTCTAGCTTTTGGGTAACATCTCTATCTTTTTATACTATCTTGGCAATAGTTCCAATACTTGCTATTCTAGTTAGTTTAAGTAGTTGGTTTGGAGCAGAAGACTATATAATAAATCAGATTAAAGATATAGCTCCTCTAAAAGGTGGAACATTGGAATTACTTACTGATTTTTCAAATAATTTATTAATGGATGCCAGAAGCAATGTTTTAGCAGGAGTAGGTTTCTTATTTTTAGGTTGGACGTTTATACAAATGTTCTCTCTTATTGAAGCTTCTTTTAATGAGATTTGGCATATAAAA…
FSDG_00612[996664-996993]	sTSB_overnight	-0.414313	0.364493	NA	hypothetical protein	NA	03_eggnog_v5_bacteria:32MUU.faa.final_tree.fa	Unknown	2	ATGAAAAAAGTTTTAGCAATATTAGCTCTATTATCTATGACTTGTGGAGCAACAGAAATTTTATCAGAATATTATGTTATGGAAAAAGTTTTACCACTTTTGACAGAAGCACAAACTTATACAATAAATGGACAAGAAGTAAAAGCAATCAAAGTTGACAATAAAGTTTTAAAGGCTTTAAATACAACAGATGATCCTTTTTACTACTATAATTCAGCTAAGGAAAAGAAAATGGTAAGATTAGGAGATTATATTTTAACACCTATGACTTTTTCCTCAATAGATTCAGCAAGTTCGAGTTATTTTAATAATAATTTTATAAAAAAATAA
FSDG_00613[995456-996646]	Aspirin_2.5mM_overnight	2.7717e-05	0.910428	NA	Aspartate aminotransferase	COG:COG0436	UniProtKB:C6C2Z3	Cytoplasmic	9.97	ATGAGAATTTCAGATAGGGTTAAAAATATGAAATATTCAGCTGTTAGAAAATTAGCTCCTTTGGCTACTGAAGCAGAAAAAAAGGGAATAAAAGTTTACAGATTAAATATAGGGCAACCTAATATAGAAACACCTAAATTGTTTTTTGAAGGTTTAAAAAATATACCAGATCATGTTATAAGATATGCAGATTCAAGAGGAATATCTGTTTTATTAGAACAAGTTATAGAAGTTTATGCAAGAGATGGTCATTTTCTAAAAAAAGAAGATATAATTGTTACAGAAGGTGGAAGTGAGGCTTTAACATTTGCAATGCTTGCTATTTGTAATCCAGATGATGAAGTTTTAATTCCAGAACCTTTTTATTCAAATTATAAAAGTTTCTTAGATATTTCAGGA…
FSDG_00614[992523-995234]	sTSB_overnight	-0.00658156	0.763678	NA	PD-(D/E)XK nuclease superfamily protein	NA	02_Pfam_A_v33_1:PF12705.8	Unknown	5.48	ATGAATAAATTAATTTTTAATTATTTAGCTTACAATAATCAAAATCAAAATGAATTATATTTTAAAATGAATAAAATCATAAATGAAGATAGTTCAGACAATACTCTTGTTGTTGTAGAAAGTGGAATGGCACAAAAACATTATTTTGCTTATGTGAATAAGTCAAAATTATTAGTAAAAAATAATATTATTGCTTTTGAAGATTTTTTAGATAAAATTTTTCTTTCAAATAAAAAAGTTTTAGGAGATATCAAAAGATTTTTTCTATTTTATTCTTGTTTAAAAGAAGATATTAAAAAGAAATTAAATATCAGTAATTACTTTGAATGTATAGAAATTGCAGATGACTTTTTTGAATTTTTTTCCTATATAAAAAATAAGGATATGTTAAAATTTTTA…
FSDG_00615[989306-992530]	sTSB_overnight	-0.463426	0.337145	recB	RecBCD enzyme subunit RecB	NA	01_HAMAP:MF_01485	Unknown	5.48	ATGAATAAAATAAAAAATTTAGTTCTAAAAGCTAGTGCAGGAACAGGTAAAACTTATAGACTTTCACTTGAATATATAGCTGCCTTATCTAAAAAGGGAGATATAGAACCAATAGATTATAAAAATATCTTAGTTATGACTTTTACAAGAAAGGCAACTGCTGAAATAAAAGAGGGAATATTAAATAAACTTTCTGAATTTATGGAAATATATGAGATAAGTAAAAATTCTGAGCTTTCTGTAATAGAAGCTATTTCAAACAGTAAATTGATAGATAATAAAAAAAGAAATAATTATCTTAATCTTATTGAAAGTATTAAAAATATTGAGCAAAATTTACTTATAGATAATAATTTTTTAGAAAATCTATCAAAAGTTAATAAGGAGATTATTAAGAAT…
FSDG_00616[987645-989030]	sTSB_overnight	-0.766797	0.100483	glgA	Glycogen synthase	COG:COG0297	UniProtKB:P39125	Cytoplasmic	9.97	ATGAAAGTTCTTTTTGCAACAGGGGAAGCATTTCCTTTTGTAAAAACAGGTGGCTTAGGAGATGTTTCATATTCTCTACCAAAGGCCTTAGTACAAAAAGAAAAAGTAGATGTTAGAGTTATTTTACCTAAGTATAGCAAAATTTCAAAAGATTATTTTAAAAATGCTAAACACTTAGGACATAAAGAAATCTGGGTTGCTCATCACAATGAATATGTTGGGATAGAGGAAGTTGAACTAGAAGGAATTATCTATTATTTTGTAGATAATGAAAGATATTTTAAAAGAATTAATGTCTATGGTGAATTTGATGATTGTGAAAGATTTTTATTTTTCTGCAAAGCAGTAGTTGAAACTATGGATATTACAAAATTTAAACCTGATATTATCCATTGTAAT…
FSDG_00617[986465-987628]	sTSB_overnight	-1.24659	0.0149242	glgD	Glycogen biosynthesis protein GlgD	COG:COG0448	UniProtKB:P39124	Cytoplasmic	8.96	ATGATTAGAAATTATATGGCAATAATTTATTTAGGTGAAAATAAAGAAAATATTAGTCCTTTAACAAAAGTTAGAGCTTTGGCATCTATTCCTGTTGGAGGCTCATATAGAATTATAGATTTTTCCCTATCTAATGTTGTTAATGCAGGAATTAGAAATGTGGGGTTATTTTGTGGTAATGAAGAATTAAACTCCTTAACTGACCATATAGGCATGGGAGCAGAATGGGATTTGGCAAGAAAAAAAGATGGTATATTTATTTTTAAACAAATGTTAGACAGTAATTTTTCTTTGAATCAGTCAAGAATTAGAAAAAATATGGAATATTTTTTCAGGAGTACACAAAAAAATATAGTTGTGTTAAACGCTCATATGATATATAATTTGGATATTGCTGAT…
FSDG_00618[985295-986443]	sTSB_overnight	-0.893204	0.274555	glgC	Glucose-1-phosphate adenylyltransferase	COG:COG0448	UniProtKB:P39122	Unknown	2	ATGAAGAAAAAAAGAATCATTGCTATGATATTAGCAGGTGGACAAGGTACTCGTCTTAAAGAATTAACAGAAGATATTGCAAAACCTGCTGTGGCTTTTGGAGGCAAATATAGAATAATTGATTTTACTTTAACAAATTGCTCTAATTCTGGTATAGATACTGTTGGTGTGTTAACTCAATATGAACCACGTATTTTAAATAATCATATCGGTAGAGGTTCTCCATGGGATTTAGATAGAATGGACGGAGGAGTTACAGTTTTACAACCTCATACAAGAAAAAATGATGAGAAAGGTTGGTATAAAGGAACAGCCAATGCTATCTATCAAAATATTAAATTTATAGATGAATATGATCCAGAATATGTTTTAATTTTATCAGGCGATCATATCTATAAA…
FSDG_00619[983439-985265]	sTSB_overnight	-1.14081	0.100775	glgB	1%2C4-alpha-glucan branching enzyme GlgB	NA	UniProtKB:P30537	Cytoplasmic	9.97	ATGTCAGGACAAGTGGAACAATATTTATTTCATCGTGGAGAATATAGGCAAGCCTATGAATATCTAGGAGCACACCCAACACGAAATTCTACTATATTTAGAATATGGGCACCAGCTGCAAAATCAGTAGCTGTTGTTGGAGATTTTAATGATTGGACAGCAAGAGAGGAAGATTATTGCCGAAAACTTAATAATGTAGGTCTTTGGGAAGTTGAAATAAAAAAAGTTAAAAAAGGTTTTTTATATAAGTATCAAATAGAAACTTCTTGGGGAGAAAAGATATTAAAATCTGATCCTTATGCATTTTATTCTGAACTTAGACCACATACTGCTTCTATTGTAAATGGAATACCAAAATTTCGTTGGGGTGATAAAAAGTGGCTTAATAATAGAGAAATA…
FSDG_00620[981039-983411]	sTSB_overnight	-1.11346	0.147325	glgP	Glycogen phosphorylase	COG:COG0058	UniProtKB:P39123	Cytoplasmic	9.97	ATGGAATTTAATAAAGAAAAATGGAAAGAGAAATTAGAGGAGAGATTATTAGAAAATTTTTCAGTTACTTTAAAAGATGCAAGTCCTTTTGAAGTATATAGAGCCTTGGGAGAAACTGTTATGAGTTTTATAGCTAAGGATTGGTATGAAACAAAACAGGAATATTCTAAGACAAAACAAGCATTTTACCTATCAGCAGAATTTTTAATGGGAAGAGCTTTGGGGAATAATTTGATTAATTTAGGAATTGATAAAGAAGTTAAAGAATTTTTACAAGAATTAGGAATAGACTATAACCAAGTGGAAGATGAAGAAGAAGATGCTGCACTTGGAAATGGTGGTTTAGGAAGATTAGCAGCTTGTTTTATGGATTCACTTGCCACATTAAATTTACCAGGA…
FSDG_00621[979529-981049]	sTSB_overnight	-0.299981	0.294813	malQ	4-alpha-glucanotransferase	COG:COG1640	UniProtKB:Q59266	Unknown	6.58	ATGAAAAGAGAATGTGGAATTTTATTAGCAATTAGTTCTCTTCCAAGTTCTTATGGTATTGGAGATTTTGGGAAAGAAGCATATCGTTTTGTTGATTTCTTAGTGTCCTCTGGACAAAGTTTATGGCAAATATTGCCATTATGTCCTGTGGAATATGGAAATTCTCCTTATCAATCACCTTCTACTTTTGCTGGAAATTTTTTATATTTAGATTTAGAAGATTTAGTTAATAATAAATATTTAACACAAAAGGATATTGATATATTAAAACAAGGAGTATCCTATATAGATTATGAATATATTAAAAGCCAGAAAAAGTCTTTATTGAGAAAGGCTTCTCAGGCTTTTTTTTACAAAAAGAAAGAAGAAAAAGATTTTAAAAAATTTCAAAAAGAAAAT…
FSDG_00622[973249-979248]	sTSB_overnight	-1.75046	0.00880651	NA	Autotransporter beta-domain protein	NA	02_Pfam_A_v33_1:PF03797.20	Unknown	4.72	ATGGATAATAATCTGTATAAGGTAGAGAATAATCTACGCTCAATTGCAAAAAGACATAAGTCAGTTAAGTATTCAATTGGCTTAGCAATTTTATTTTTAATGTTAGGAACAAGTGCATTTTCTGAAGATGTGATGACAAATGAACAAATAGCTTCATCAAAAGAAAATTTGAGAAATTCAATAGGAAGTTTACAATCAAAAATTAATCAAGCAAAAGCAGAAAATGAAAAGGGATTAACTGGATTAAAATTAGAATTAATTCAATTAATGGAACAAGGAGATCAAGTAGTAAAATCACCTTGGGCTTCATGGCAATTTGGAGTTAACTATATGTACAGTAAATGGAATGGTACATATAAAGGAAAAGGAGATAAAGCTGAAAAATATCCTTTTGAAGGA…
FSDG_00623[972580-972843]	Aspirin_2.5mM_overnight	0.526252	0.622507	NA	Antitoxin Phd_YefM%2C type II toxin-antitoxin system	NA	02_Pfam_A_v33_1:PF02604.20	Unknown	2	ATGATAGTTGTAAATTTTTCAGAATTAAGAAAAAATTTAAAGAATTATGGAGAGAAAGCTGTTGAAAACAAAGAAGAAATTTTTATATCAAGAAGAGATAAAAAGAATTTAGTATTATTAAGTGTTGATAAATACAATGAAATAATAAAAAAAATAGAAAAATATGAATATTGGAAAAAGATAGATGATGGTATAAAAGAATTAAATGCAGGTATAGGAGTTCATCATTTAATTGAGGTTGATGATGAAGATAAGAATAGATGA
FSDG_00624[971599-972381]	sTSB_overnight	-0.30664	0.46202	NA	hypothetical protein	NA	03_eggnog_v5_bacteria:2ZBAS.faa.final_tree.fa	OuterMembrane	9.49	ATGAAAAAAACTTTATTATTAATATTTTCTATTTTATGTGTTAATTCTTTTTCTTATGTTGAAAGAAACGATCAAGTTGGGAATAGAGGACTTGAACTTATAAGAGAAAGTAACATTAATCAAAATATGGGACTGTCTAAGGAAAGTGGAAGTACACAAATAATTGATGCATATAGAGGAAATGGAAAATTTGCTAAGACAAAAGGTTTTATGATAGGAACAACAAGTAATTTTGTTGCCTACCCTAATATTACAGCAGGAGTTACTGTTGCCTATGATAAATATAAATACAAACCTGATAACAATGATTATTGGGGAAGAGATTATGATGTAAATACTTATTTTTCATATAAATTGGATAAAAACTTATTTACAGTAGGCTTTGGATACTCTCAAGCA…
FSDG_00625[970894-971580]	sTSB_overnight	-0.170919	0.648887	ybhL	Inner membrane protein YbhL	COG:COG0670	UniProtKB:P0AAC4	CytoplasmicMembrane	10	ATGTATTACAATATGAATGATATTGATGTTAGAAGTTCTAATAATTTTTTAAGAAAAGTATTTTTATATATGATATTAGGTGTTGGAATTTCTTTTGGAACAGGAATATATTTATACCAATTTAATCAAGAACTATTAATTTCTTTATTAAGATATTTTAATATTTTGTTAATTGCTAGTGTTGGAATAGTTTTAGTATCAGATTTGATGTTAAGAAAATTATCAGCAGGTGTATTAAGAATATTATTTCTATTGTATTCACTTATAATTGGAACAGTTTTTAGTACTATTGGTTTTCTATATTCACCATTAGCTATACTCTATGCTTTTGGGACTGCACTTACAATATTTGTTGTGATGGCAATTTATGGATTTATATCAAAAGAAGATTTAAGTTCT…
FSDG_00626[968373-970871]	Aspirin_2.5mM_overnight	0.167836	0.624774	menE_2	2-succinylbenzoate--CoA ligase	NA	01_HAMAP:MF_00731	CytoplasmicMembrane	7.88	ATGTCAATAAAGTATTTATATGACAGAAAGAGAATAGCTGTTACCTATGGTGAGCAAAAAATTTCTTATGCAGATGTAATAAAATATGCAAATTATTATTCAGAATTTTTAGATATCACAAAAGGCGATAGGTCAGCTCTTATGATGGAAAATAGACCAGAATCTATTTTTTCATTTTTTTCAATATGGGCTAAAAAAGGTATAGCAATAAGTTTGGATGCTGGATATACAGTGGACCAACTTGCTTATGTTCTTGGAGACTCAACGCCAAAATATCTTTTTGTGTCAAATAAGACTAAAAAAGTTGCTGAGGAAGCTAATTCAAAACTAAATAATATTATAAAAATTATAAATGTTGATGAACTTGTGTTGCCAGCTGAGTATAAAATAAAAAAAGAA…
FSDG_00627[968211-968360]	Aspirin_2.5mM_overnight	0.0273864	0.561411	NA	hypothetical protein	NA	NA	NA	NA	ATGAATTTTTATTTAAAATTATTGATAAAAATTTTGGAAAAATCTATGACTGCAAAAGATAGTGAAATTTTAAAAAAATTAAAATCAGGTTATGACTTATCAAGTGAAGAAAAAAAAGAACTAGAAGAGCTTATAGATAATTTGATTTAA
FSDG_00628[967369-968202]	Aspirin_2.5mM_overnight	0.69166	0.333445	ttcA	tRNA-cytidine(32) 2-sulfurtransferase	COG:COG0037	UniProtKB:Q8ZP88	Cytoplasmic	9.97	ATGGAAAATCTAATTACAATTAAAGAAATAGATGAAATGTTTTTCTTAAACAAAAAAGAGAAGATTGAAGAAAGTTTAAGAACTACATATAGAAAAAAAATATGGAGAAATTTCATAAAAGCAATAAAAGATTTTGATTTAATAAAAGATGGGGATAAAATAGCAGTAGGAGTATCAGGAGGGAAGGATAGTTTACTACTTTGTAAATTATTTCAGGAATTAAAGAAAGATAGAAGTAAAAATTTTGAAGTAAAATTTATTTCAATGAATCCTGGTTTTGAAGCTATTGATGTATATAAATTCAGAGAAAATCTAATAGAAATGGGAATAGATTGTGAATTATTTGATGCTAATGTTTGGCAGATAGCATTTGAAGAATCACCAGAGAATCCTTGTTTT…
FSDG_00629[966278-967072]	Aspirin_2.5mM_overnight	0.0124838	0.899632	yigL_1	Pyridoxal phosphate phosphatase YigL	COG:COG0561	UniProtKB:P27848	Cytoplasmic	8.96	ATGAAGTTAGTAGTTTCTGATTTAGATGGAACTCTTTTAAATGATGACAGTGAAGTAAGTAATGAAACAATACAAGCAATAAAAAAATTAAAAAACAATGGTGTAGAATTTGCCATTGCAACAGGGAGGAGCTTTAACTCTGCCAATAAAATTAGAAAAAAGATAGGGTTAGAAATTTATTTAATATGTAATAATGGAGCAAATATATACAATAAAGATGGTAAAATGATTAAAAATAATGTTATGCCAGCTGATTTAATAAGAAAGATTGTAAAATTTTTAAATAAAAATAATATAGGATATTTTGGTTATGATGGAACAGGAGAAAATTTTTATGTTCCAGAAAATATGGAGATAGATCCTGTTCTTTTAAAAGAACATATCCCACATTATATTAGA…
FSDG_00630[965404-966267]	Aspirin_2.5mM_overnight	0.257388	0.812735	glpE	Thiosulfate sulfurtransferase GlpE	NA	01_HAMAP:MF_01009	Cytoplasmic	8.96	ATGATAAACTTGGTTGATAATATATCAGCATATTTTGATGATGATTTTATAAATATAATTTACAAAGATTTAAAAATCAATGGAGCTAGTGATGAAGAAATTGAAAAATTGTTAAAAGATAAACATAGAGATTTGCCTATGATGGAAATAAATACTTTTCAATTAAATAACTATAAGTTAGGAAGTATAAGTTTTACTTCAAGAGAATTAGAAAATTTAAAAATAGATTTTGTTGAAGAAAAATTGTTATCTAATGATTATAATGGAAATAACCCTACAAATAAAATAGTCTATTTAAAAGTATTATTTGATAAAGAAAGTAAAAAGATTTTAGGTTGTCAAATTGCAAATGAAAAAAATATTGAAGCAAGACTTAATGCAATTAAAACTATAATGGAA…
FSDG_00631[963413-965407]	sTSB_overnight	-0.210455	0.425229	aroB	3-dehydroquinate synthase	NA	01_HAMAP:MF_00110	Cytoplasmic	9.97	ATGAAAAAAATTTTTGATGATATTTATGTCGGTTCAAATATAATTTCAAAATTAAATGATTATACAAAAGATTTTGATAAAATCTTAATTTTTTCAAATGAAACAATAGCTGACTTATACTTTGAAAAATTTAAGTCAGCTTTGAATGAAAAAGATAAGATTTTTTATTTTGCAATAAAAGATGGAGAAGAATATAAAAATATTGAAAGCATATTACCAGTTTATGATTTTATGTTGGAAAATAATTTTTCAAGAAAATCTTTAGTTATCAGTCTTGGTGGTGGAGTTATCTGTGATATGGGAGGCTATATTTCAGCTACCTATATGAGAGGTATAGAATTTATACAAGTTCCCACTTCACTTCTTGCACAAGTTGATGCAAGTGTTGGAGGAAAAGTT…
FSDG_00632[962485-963306]	Aspirin_2.5mM_overnight	0.466889	0.0193084	NA	hypothetical protein	NA	02_Pfam_A_v33_1:PF16138.6	Cytoplasmic	8.96	ATGAAGAATAAAATATATAATTTCTTTATAATTTTTTTGTTTTTTGCTTTTCAAATTTTTATATATGCAGATATAAATTATGTAAACCCAAAAGGAATGACAATAGAAACAAGATATAATGTTCCTAATGGATATAAAAGAGTTAAGATTGAAAAAGAGAGTTTCGCTGAATTTCTAAGAAATCAAAAGTTAAAACCTTATGGAGAAAAAGCTCTATATTACAATGGCAAAGAGAAGCCAAATACTGGAATTTATGATAGTATATTGGATGTAGAAATAGGAAAAGAAGATTTACATCAATGTGCAGATGCTATTATCTTACTTAGGGCTGAATATCTTTATTCAAAAAAAGAATACAATAAAATTAATTTTCATTTTACCTCTGGTTTTGGAGCTAAA…
FSDG_00633[960811-962466]	Aspirin_2.5mM_overnight	0.158073	0.7434	sppA_1	Protease 4	COG:COG0616	UniProtKB:P45243	CytoplasmicMembrane	7.88	ATGTTCATTTTATCTGCATTGCTACAAGCAGTGATTGTTTCAATAGTTGTTATAATTGTTCTTCTTATTCCTATATTTTTTATTTTAGGAAAGTTTAAAAATAAAGATAAAGTTTCTTTAAAGGGAGTTAAAACGGTAGTTTTTAATTTAAATGAGCTTGTAGAAGATTATATGATATCTACTATATCTATCAATAAAACTTTATCTCATGAAGCACTTTTAAAAGCCTTAGAAAATTTAGTTAATGATAAAAAAATTGAAAAAATAATAATAGATGTTGATGAAGTTGATTTATCAAGAGTACATATTGAAGAAATAAAAGAAATTTTTGAAAAATTATCAGTCAATAAAGAAATTATTGCAATAGGAACAACTTTTGATGAGTATTCTTATCAAGTT…
FSDG_00634[960099-960617]	Aspirin_2.5mM_overnight	0.268521	0.546142	nudF	ADP-ribose pyrophosphatase	COG:COG0494	UniProtKB:P54570	Cytoplasmic	9.97	ATGAAATTTACACATATATCAAAAAAGCAAGTTTTTAAAAATGATGTAATAACAGTTTTTGAAGAAAAATTAGAACTGCCTAATAATAATATTGTAACTTGGACATTTACAGGAAAAAAAGAAGTTGTTGCAATAATAGCAGAGATAGAAGGAGAAATTATTTTTGTGAAACAATACAGACCTGCAATAAAAAAAGAACTTCTTGAAATTCCAGCAGGTTTAGTTGAAAAAGGGGAAGATGTTTTTCTTGCTGCTAAAAGAGAATTTGAAGAAGAAGTTGGTTATAGAGCAAATAAATTAGAAAAGATATGTACTTACTATAATTCAGCAGGGGTAAATGCAGGGCAATATCATTTATTCTATGCAAGTGATTTGGAAAAAACTCATCAACATCTTGAT…
FSDG_00635[959327-960097]	Aspirin_2.5mM_overnight	0.0544654	0.920404	NA	Putative TrmH family tRNA/rRNA methyltransferase	NA	UniProtKB:Q7A794	Cytoplasmic	9.97	ATGGAAATTATAGAAAGCAAAGAAAATAAATTAATAAAATCTTTAAAAAAATTAAAACAAAAAAAGTATAGAGATAGTGAAAATAAATTTTTAGCAGAGGGATATAAATTTTTAGATTATAATTATTCTCCTGAAATAATAATTATTAGAGAGGATATTTACCAATCTAATTTTTATTTTGAAAAATTAAATAAAATTTCTTGTAAAAAAATAGTTGTAACAACTAAAATTTTTGAAGAATTAAGTTCACAGGAAAACTCACAAGGAGTTATAATTCTATACAATAAAAAAAATAATGATTTAAAATCTCTTTCAAATAATTTAGTTATTTTAGATGATGTGTCTGACCCTGGGAACTTAGGAACAATCATAAGGATTTGTGATGCAACTAACTTTAAA…
FSDG_00638[956935-957720]	sTSB_overnight	-1.04921	0.343217	NA	ABC-2 family transporter protein	NA	02_Pfam_A_v33_1:PF06182.12	CytoplasmicMembrane	10	GTGAAAAAATATTTTAAAATTTTTAAAATAAGTTTGATTAGCTACTTAGAATATAGAGTAAATTTTGTGTTATCTTTTTTATTTTCCTTAGTTCCTTTTTCAGTGAGTGTTCTGCTATGGGTAGCTGTTGCTAAACATAGTGAATTTATAAAAGTAAAAGAAGTAGTTAGTTATTATTTTGTAATTCTTATAGTCAAAAATATAACTACAACAAATTCAATTATTAGATTTTCTGATGATATAAGGCTTGGAGAATTGAATAAATATCTTTTAAAACCATATAATTACTGTTTCTATAATTTAATGGCTGATTTACCAGAAAGAATAGTTTTTATTGTTATGAACTTTATTCCTTTAATTTTAATTTATACTTTTTTACATAATTATATTAATTTAGAT…
FSDG_00639[955903-956919]	sTSB_overnight	-0.127368	0.742849	btuD_1	Vitamin B12 import ATP-binding protein BtuD	NA	01_HAMAP:MF_01005	Cytoplasmic	9.12	ATGTCAGTGCAGGAAGTTAATAATGAATATGTAATTTTAACTGAAAATTTATGTAAAGATTATACTTATTATAAAAAAGAAGCTGGATTAAAAGGTAGTTTAAAAAATTTATTTCATCGTGAAAAAATTATTAAAAAAGCTGTACAAAATCTTTCTATAAAAATTCCTAAAGGAGCTATTGTCGGGCTTATTGGTTTGAATGGAGCAGGGAAAACTACAACTTTAAAAATGTTGACAGGTATCATAATGCCAACAAGTGGTAAAGTAGATGTGTTAGGATATTTTCCTTTTGATAAAAAGAAAGAATATTTACGCCATATTGCTATGGTTATGGGAAATAAAAGTCAACTTTGGTGGGATTTACCAGCATTAGATACATTTGAATTAAACAAAATAATC…
FSDG_00640[955134-955922]	sTSB_overnight	-0.510192	0.204316	NA	ABC-2 family transporter protein	NA	02_Pfam_A_v33_1:PF06182.12	CytoplasmicMembrane	10	ATGGAATATAAATTTAATTTTTTAGTAGGAGGAACTTTTGAGCTTGTATGGATGGCTATGTATATAATATTTATAAATGTAGCATTTTTACATACCAAAGATATAAATGGCTGGAATAAATATCAAATGTTAATGCTTACCTTTCAAGGTGGACTTATGGATTCAGTATTTACATTTGCAGTAGTACCAGGGCTAAAAAGATTACCAGAATTGATAAATATGGGAACATTAGATTTTTTATTGTTAAAACCTGTCAATAAAAAATTTAATATTTCATTTAATGAATTTGATATTCCACAAATAAAAAATATTTTTATAAATATATTTGGGATTATTTACTGTATAAAAAAACTCCACATAATACTAACACCTACAAAAATTTTAATATATATTTTATTG…
FSDG_00641[953188-954990]	Aspirin_2.5mM_overnight	0.509998	0.610504	pepF1	Oligoendopeptidase F%2C plasmid	NA	UniProtKB:P54124	Cytoplasmic	9.97	TTGAAAGATAGAAATGCAATAGATAAAAAATATAAATGGAACTTAAATGATATTTATGAAAATTATGATATATGGGAAAGTGATTTAGAAAAATTTGAAAAACTTACAAAAGAAGTTCCAAAATTTAAAGGTGAAATTAAAAAGAGTGCTGAAAAATTTGTAGAATTAGAAATATTAATGGAAAAGATAGCAAAACTTTTAGATAGATTGTATCTTTATCCATATATGTTAAAGGATTTAGACTCAACAGATGAAATTACTTCTATAAAAATGCAAGAGATAGAAATGATTTACTCAAAATTTGCAACTGAAACTGCTTGGATAAGCCCAGAAATGTTAGAAATTCCAGAAGAAACTATGAATGAATGGATAAAAAAATATCCTGAATTACAAGAAAGA…
FSDG_00642[952456-952935]	Aspirin_2.5mM_overnight	0.0383295	0.958186	luxS	S-ribosylhomocysteine lyase	COG:COG1854	UniProtKB:Q9RRU8	Cytoplasmic	8.96	ATGGAGAAAATAGCAAGTTTTCAAGTTAATCATAAAAAATTAAATAGAGGGATCTATGTTTCAAGATTTGATGAAATAAATGGTAATTATATAACAACTTTTGATGTGAGAATGAAATTACCTAACAGAGAACCTGTTATAAATATTGCAGAGTTACATACAATAGAACATTTAGGAGCAACATTTTTAAGGAATCATCCTACTAAAAAAGATGATATTATTTATTTTGGACCTATGGGTTGCAGAACAGGTTTTTATCTTATTTTAAAAGGAAAATTAGAATCAAAAGATATAGTTGAGCTTATGAAAGAAATGTTTAACTTTATAAGTAAATTTGAAGGAGATATCCCAGGAGCTTCTGCTGTGGAATGTGGCAATTATTTAGATCAAAATTTACCT…
FSDG_00643[951219-952442]	Aspirin_2.5mM_overnight	0.752498	0.137351	NA	Uracil permease	NA	UniProtKB:A0A2A5K1W4	CytoplasmicMembrane	10	ATGGAAAAACTTAGTTTACAAACAAAAATTGTTTTAGGAATGCAACATGTACTTGCAATGTTCGGAGCAACTGTATTAGTACCTTTTTTAACAGGGCTTAATCCATCAATAGCACTCATTTGTGCAGGAGTTGGAACTTTAATATTCCACAGTGTTACAAAAGGAATTGTACCTGTGTTTTTAGGTTCATCATTTGCGTTTATTGGAGCAACTGCATTGGTTTTTAAAGAACAAGGCGTAGCTATATTAAAAGGTGGTATTATATCTGCTGGGCTTGTATATGTTATTATGTCTTTTATTGTTTTAAAATTTGGTGTTGAAAAGATAAAATCATTTTTTCCACCAGTTGTCGTAGGACCAATTATAATGGTTATAGGGTTAAGACTTAGTCCAGTGGCA…
FSDG_00644[950732-951115]	Aspirin_2.5mM_overnight	0.750324	0.634566	NA	hypothetical protein	NA	03_eggnog_v5_bacteria:COG5496.faa.final_tree.fa	Unknown	2	ATGTTAGAAGTTGGAATGAAATTAGAAGTTGAAAAAGTTGTAACTGAAAATGATACTGCTGCAAAAGCTGCCTCAGGGTCTGTTGAAGTTTTAGCTACTCCTATTATGATAGCTTGGATGGAAGGAGCTTCTTTAAATTTGGTACAAAAAGAATTAGAAAATGGATTAACAACTGTTGGAACAGAAGTTAATATCAAACATTTAAAAGGAACTTTGGTTGGAAAAACTGTTAAAATAATTTCTGTTTTAAAAGAAATAGATAGAAAAAAACTTGTATTTGATGTAGAAGTTTTAGAAGATGGAATTGTTGTTGGAACTGGAACTCATACAAGATTTATTATTGATCCAATAAAATTTTATGAAAAATTAAAAAATACAAAATAA
FSDG_00645[950035-950658]	Aspirin_2.5mM_overnight	0.571416	0.307613	thiN	Thiamine pyrophosphokinase	COG:COG1564	UniProtKB:O34664	Cytoplasmic	8.96	ATGAAAATTGCTTATTTATTTTTAAATGGTGAATTAAGAGGAGATACAAAATTCTACTTGAATTTTATTAAAAAACAAAAAGGAGATATTTATTGTGCTGATGGAGGGGCTAATATCTGTTATGAATTAAATTTAATACCAAAAGAAATCTATGGCGATCTAGATTCTATTAAAGATGAAGTAAAAAAATTTTATCAAGAAAAAGATGTTGAATTTATAAAATTTCAAGTTGAGAAAGATTATACTGATAGTGAATTAGTTTTAAATGAAATTCAAAATAAATATGATATTATTTATTGCATTGCAGGTTTAGGTGGAAGTATAGACCACGAACTTACAAATATAAATTTATTAGATAAATATTCAAATTTGATTTTTATTTCTCAAAAAGAAAAAATT…
FSDG_00646[949199-950035]	Aspirin_2.5mM_overnight	0.118934	0.772548	NA	Deoxyribonuclease	NA	UniProtKB:D3SGB1	Unknown	2.5	ATGAAAAAAGGAAAATTATTATCAATTATATTTGCATTATTTTTTAGCTTATCTATTTTAAGTTTAGCAGATGAAGCATATATAGCAAGTTTTAATATTTTAAGATTAGGTGCTGCAAAAAAAGATATGGTACAAACTGCAAAAATACTAGAAGGTTTTGATATAGTTGGTTTAGTTGAAGTTATAAATAGAGATGGTGTTGAAGAATTGGTAGATGAACTTAATAAACAAAGTGATGAAAAGTGGGATTATCATATATCTCCATTTGGTGTAGGTTCATCTAAATATAAAGAATATTTTGCCTATGTATATAAAAAGGACAAGGTAAAATTTATAAAATCAGAAGGTTTCTATAAAAACGGGAAAAGCTCACTTTTAAGAGAACCTTATGGAGCAACA…
FSDG_00647[948285-949016]	sTSB_overnight	-0.416109	0.465287	serB1	Phosphoserine phosphatase SerB1	COG:COG0560	UniProtKB:P9WGJ3	Cytoplasmic	8.96	ATGATAGCAGCATTTTTTGATGTGGATGGAACAATATATAGAAATGCTTTACTTATTGAACATTTTAAAAAATTAATAAAGTATGAACTTTTTGATGATATTCAATATAGGTTAAAGGTTGAAGAAGCATATAATCTTTGGGACACAAGAAAAGGGAATTATGATGATTATTTACTAGATTTAACTAAATTATATGTAGTTGCTATAAAAGATTTACCTGTAAAATACAATGATTTCATCTCTGATCAAGTTTTATTATTGAAAGGTAATAGAGTGTATACATATACAAGAGAAATGATTGAATGGCATAAAAAAATGAAACATAAAGTATTTTTTATATCTGGTAGTCCATCATTTTTAGTTTCAAGGATGGCTGAAAAGATGGGAGTTGATGATTTT…
FSDG_00648[947827-948249]	Aspirin_2.5mM_overnight	0.914192	0.926359	nsrR_2	HTH-type transcriptional repressor NsrR	NA	01_HAMAP:MF_01177	Cytoplasmic	8.96	ATGAAAATAAAAAATGAAGTTAGATATGCTTTACAAATTGTATATTATCTTACTTTACATAGAGATAAGGATATTATTTCATCAAATGAAATATCTGCAGAAGAAAATATTCCAAGATTATTCTGTTTACGTATAATCAAAAAACTTGAAAAAGCAGGAGTTGTGAAAATATTTAGAGGTGCAAAGGGAGGATATATTTTAACAAGAGACCCTAAAAGACTCACTTTTAGAGATATTATAGAAATTATAGATGATGATATAGTATTGCAACCTTGTATAGATAGTTCTACTATTTGCTCTACTAGAGGTGCAGATTGTAGTATTAGACATGCATTGAAAAAAATTCAAGATGAATTATTAGATGATTTTGATAAGATTAATTTTTATGATTTAGTAGAA…
FSDG_00649[946466-947638]	Aspirin_2.5mM_overnight	0.277193	0.513045	sstT_1	Serine/threonine transporter SstT	NA	01_HAMAP:MF_01582	CytoplasmicMembrane	10	ATGGAAAAAGAAAAAAAAGGTGATACTCTGATTATTAAGTTGGTTCTTGGAGTAATAATCGGAATAATCATAGGATTGGTTTCAAATGAGCAAGTAATTTCTGTAATTTTACCAATTAAGTTTTTTTTAGGAGAATTAATATTTTTTGTTGTGCCATTTATTATAATTGGTTTTATTGCACCAGCAATAACTCAATTAAAAGCAAATGCTAGTAAAATGTTATTAACTATGTTAGGATTATCTTATTTGTCATCAGTTGGAGCTGCATTTTTTTCTGCAACTGCTGGCTATATATTGATACCAAAGTTGCATATAGTTTCTAATGTTGAAGGATTAAAAACATTGCCAGATATATTGTTTAAAGTTCAAATTCCACCAGCTATTTCAGTAATGGGAGCT…
FSDG_00650[945001-946284]	Aspirin_2.5mM_overnight	1.8616	0.000111714	NA	hypothetical protein	NA	UniProtKB:P42626	Cytoplasmic	9.97	ATGGAAACTAAAATTGAAAAAGTTCTTAAAATTCTTGAAGAAGAAATTGTTGCAGCGGAAGGTTGTACAGAGCCAATAGCACTATCATATGCAGCTGCAAAAGCAAAAAGAATTCTAGGCTCTGTTCCCAATAAAGTTGATGTATTCTTATCAGGAAATATAATAAAAAATGTAAAAAGTGTTACTATTCCAAATAGTGAGGGTATGGTTGGGATAGAACCTGCTATTGCTATGGGTATGATAGCAGGTGATGACAAAAAAGAACTTATGGTTATAAGTGATGTTACACATGAACAAGTGGAGGAAGTAAGAAATTTTTTAAATAAAAAAATTATAAAAACTCATGTTTACCCAGGAGATATAAAATTATATATAAGATTAGAAATTTCAAATGGAGAG…
FSDG_00651[944116-944958]	sTSB_overnight	-1.09289	0.0323192	pdxS	Pyridoxal 5'-phosphate synthase subunit PdxS	COG:COG0214	UniProtKB:Q5SKD9	Cytoplasmic	8.96	ATGGATACAAGATTTAATGGTGGAGTTATTATGGATGTAACAACAAAGGAACAGGCAATTATTGCCGAAGAAGCAGGAGCTGTTGCTGTTATGGCTTTGGAAAGAATACCAGCTGATATCAGAGCAGCAGGTGGAGTTTCCAGAATGAGTGATCCAAAATTAATAAAAGAAATTATGTCAGCAGTAAAAATTCCTGTAATGGCAAAAGTGAGAATAGGTCATTTTGTAGAAGCTGAAATATTACAGGCAATAGGAATTGATTTTATTGACGAATCAGAAGTTCTATCACCAGCTGACTCAATATATCATGTAAATAAGAAAAATTTTTCTACTCCTTTTGTCTGTGGGGCTAGAAATTTAGGTGAAGCATTGAGAAGAATATGTGAAGGTGCAAAGATG…
FSDG_00652[942599-944008]	Aspirin_2.5mM_overnight	0.387362	0.59941	gabR	HTH-type transcriptional regulatory protein GabR	COG:COG1167	UniProtKB:P94426	Cytoplasmic	9.97	ATGATTATTTTAAATTTAATTAACAAATCAAAAATTCCTTTATATATACAGATATATGCAGAAATTAAAAAATTGATTCAATCTAAAATCTTAAAGGCAAATGAAAAGCTACCATCTAAGAAAGATTTCATGGACTATTACAATATTAGTCAAAATACTATTCAAAATGCTCTTTATCTTTTATTGGAGGAAGGATATATTTTTTCCATAGAAAGAAAAGGTTATTTTGTTTCTAACATAGAAAATTTAATTGTACATGATGTTAAAATTGAAAATAAAACCCAACATAAAGAAAAAAAGAAAATTCATTATGATTTTTCCTATTCAGGAGTTGATAGTAAAAGTTTAGCAAAAACAATCTTTAAAAGAATTACTAAAGATGTTTATGATGAAGAAAAT…
FSDG_00653[941732-942499]	Aspirin_2.5mM_overnight	0.892179	0.546758	NA	hypothetical protein	NA	03_eggnog_v5_bacteria:30ZB1.faa.final_tree.fa	Unknown	2	ATGAAAAATTCGTTAAAAAAATTGTTGTTTGTTGTATTAACTGTGTTTTCTGTAATTTTTATAGGTGCTTGTGGAAAAAGTAAAATTGATAAAAAAGAAGTTATAGAAAAGTTTATTGCTGCATCTGAAAGTATGAAGAGTGGAGATATGCTTATAAATCTAAAAATGACTCAAAATCAAAATGGCAATAAAAATACTATGAATATGACAACTAATGCATCTTTAATTTTAGAACCTCTTGCAATGAAAATGGAAATGGAAGTGCCTGCTCAAAATATAAAAATGAATTCTTTTATAAAAGATAATGTTATGTATATTCAAAATCCAGCAGATAATCAATGGTATAAACAAGCTCTTAGTGATGAAATGTCTAGCCAATTTAAAGGATATATGAATTCT…
FSDG_00654[940839-941663]	Aspirin_2.5mM_overnight	0.118138	0.395934	nagB	Glucosamine-6-phosphate deaminase	COG:COG0363	UniProtKB:Q9KKS5	Cytoplasmic	8.96	ATGAGATTTATTGTAACTGATAATAAAAGAGCTGGTGATTGGGGAGCTGTTTATATTGCTAAGAAAATTAAAGAATTTAATCCCAGTCCAGAGAAAAAATTTGTATTAGGTTTACCAACTGGTAGTACACCACTTCAAATGTATAAAAGATTGATACAATTCAATAAAGAAGGAATTATTAGCTTTAAAAATGTGATTACATTTAATATGGATGAATATGTTGGACTTCCTGAAACTCACCCACAAAGTTATCATTATTATATGTATAATAATTTTTTTAATCATATTGATATAGATAAGGAAAATATCAATATTTTAAATGGTATGACTAAAAAATATGAAGAAGAATGTAAAAGATATGAAGAAAAAATTTTAGAAGTTGGAGGAATAGATTTATTT…
FSDG_00655[939919-940842]	Aspirin_2.5mM_overnight	0.439473	0.261993	NA	hypothetical protein	NA	02_Pfam_A_v33_1:PF16199.6	Cytoplasmic	8.96	ATGATAAGAAAAATTTATACATTAAATGATTTTTTAAAAGAAAAATTTAATGGAAAAATATATAAAGTTTCTCTTGATGGAGGCTTTACCTGTCCTAATAGAGATGGAAAACTTTCAAAAGGTGGTTGTATATTTTGTAGTGAAAACGGAAGTGGGGATTTCACTTCTGGGAGATTGAAATCTATTCATACACAAATTGATGAACAGATAGAATTAGTATCAAATAAATACAAAGGTAATAAATATATTGCTTATTTTCAAAATTTTACAAATACTTATGCAAATGTTAATTATTTAAGAAAAATTTATGGAGAAGCATTATTACATAAAAATATAGTAGGACTTGCAATAGCAACAAGACCTGATTGTTTGGAAAATGATGTTTTAGAATTATTGGAT…
FSDG_00656[939051-939617]	sTSB_overnight	-0.265823	0.564695	focA	putative formate transporter 1	COG:COG2116	UniProtKB:P0AC23	CytoplasmicMembrane	10	ATGACTGATGGACACAAAACACCGTCTGAATTAGTAGATTATATGATAAAAACAGGAATTGATAAGGCAACTAAACCCCTATTTAAACTAATGTTACTTGGAATTTTTGGAGGAGCTTTTATAGCATTGGGAGGAGCAGGAAATATTATTTCAGGTTCTACTTTAGTAAAAACAGATCCAGGTCTTGCAAAATTTATAGGAGCTTGTGTTTTTCCAGTAGGACTTATTATGGTTGTAATTCTTGGTTCTGAATTATTTACAAGTAATTGTTTACTTACAGTTGCTTATACTAATAAAAAAATTACTTTGATTCAACTTATTAGAAATATTATAACAGTTTATCTTTTTAACTATGTAGGAAGTTTTATTGTATCTTATATAACAGTAAAAGGTGGAAGT…
FSDG_00657[937591-938742]	sTSB_overnight	-1.26629	0.0676731	NA	IS200/IS605 family transposase ISEfa4	NA	ISfinder:ISEfa4	Cytoplasmic	8.96	ATGAAAACCAAAATAATTAAAAGAGCATATAAATTCAGAATATACCCTACCTTAGAACAAATTAGCTTTTTTACTAAGTCTTTTGGTTGTGTTAGAAAAGTTCATAACCTTATGTTAGATGATAGAAAGAAAGCTTATGAAGAATATAAATCAACAGGAATTAAAACTAAATATCCTACTCCTGCTAAATATAAAGAAGAATATCCTTATCTAAAAGAAGTAGATAGCTTAGCTCTTGCTAATACTCAATTAAATTTAGAAAAAGCCTATAAAAATTTTCTTAAGAATAAAGATTTTGGTTTTCCAAAATATAAATGTAGATCTAATCCAGTACAAAGTTATACTACAAATAATCAAAACACAATATATATTAAAGATGGATATATAAAACTTCCTAAA…
FSDG_00658[937252-937446]	undetermined	0	1	NA	hypothetical protein	NA	NA	NA	NA	GTGAGTAAACTAATAAGAGAAAATAAAATTGAAATATATGAAAGAAGGTTAAAAGGTAAAACTATTCACGCATTAGCTAAAAAATTTAATAATGTTGAATCTAAAATTAAACATTTCATTGTTTTAATTAGAAAACATGGATACACTATTTTAAGAAATAGTAAAAATAAAGTTTATTCTAAAGATTTTAAATAA
FSDG_00659[936540-937118]	sTSB_overnight	-0.0658689	0.498171	NA	HD domain protein	NA	02_Pfam_A_v33_1:PF01966.23	Cytoplasmic	8.96	ATGAAATATAATTTTAATGAGTTAAAAGAAATAGTAAAATCAAAGATGAGTTTAAAAAGATTTACACATACACTTGGTGTTGTTGAGATGTCAGAGAAGCTAGCAAAGATATATAATGCTGATATTGAAAAATGTAAAGTGGCTGCATTACTTCACGATATATGTAAAGAAATGGATATGGAATATATAAAAAATATTTGTAAAAATAATTTTATGAATGAGTTATCAGAAGAAGATTTAGAAAATAATGAAATATTACACGGCTTTGCAGGGTCATACTATGTTAAGACTGAATTAGGAATAAATGATAAAGAAATTTTAAATGCAATAAAATATCATACTATTGGAGCAAAAAATATGACATTGGTTGAAAAAATTGTATATATTGCAGATGCCATA…
FSDG_00660[934408-936513]	sTSB_overnight	-1.03208	0.00632035	rnr	Ribonuclease R	COG:COG0557	UniProtKB:O32231	Cytoplasmic	9.97	ATGAATTTAGAAAAAGATTTAGAAAAAGTAAAAGAGCTTTTAAAGGATGTCAAATACTTAACTTTTGAGCAAATTTCAAGTTTTCTTGATTGGACAGAACAAGATAAAAAAGATTATAAAGCTATACTTATGTCTTGGGTTGATTCAGGAGATTTAATTTTGAGTAAAAAAAATAGATTTTCATTACCAGAAAATTTAGGTTATGTAAAAGGAATTTTTAGAATTATAAAAAATAGATTTGCTTTTGTTGATAGAGAAGATTCGATAGAAAAAGAAGGAATATTTATTCCAAAAGAAGAATTTAATAATGCCTTAGATGGAGATACAGTTTTAGTAGAATTAACAGAAAAGAAAAGAAATGATAAAGGAGCAGAAGGTAGAGTTGTAAAGATAATTGAA…
FSDG_00661[933949-934395]	sTSB_overnight	-1.5277	0.300419	smpB	SsrA-binding protein	COG:COG0691	UniProtKB:O32230	Cytoplasmic	8.96	ATGATAATTGCAAATAATAAAAAAGCTTTTTTTGATTATTTTATAGAAGAAAAATATGAGGCTGGAATTGAGTTAAAAGGCAGTGAAGTAAAATCAATTAAAGCAGGGAAAGTGAGTATAAAAGAATCTTTTGTCAGAATTATAAATGATGAAATATTTATAATGGGAATGTCAGTTGTTCCTTGGGAGTTTGGAAGTGTTTATAATCCAGAGGAAAGAAGAGTTAGAAAATTACTTTTACATAGAAAAGAAATAAAAAAAATTCATGAAAAAGTAAAAATAAAAGGTTATACAATAGTTCCCTTAGATGTTCACTTATCAAAAGGCTATGTGAAAATTCAAATTGCAATAGCAAAAGGTAAAAAAACTTATGATAAGAGAGAAAGTATAGCTAAAAAA…
FSDG_00662[930373-933879]	sTSB_overnight	-0.432051	0.0904912	NA	hypothetical protein	NA	Prodigal:002006	OuterMembrane	9.49	ATGAAAAGAAAATTCATTTTTTTACTAATTCTATCAGCTATAATAATAAATAATAATTCCTATTCAGATAATGCAACTGCTGATTCAGATGAAGTTGTTATAGATTTAAATGATAATACTATGACATCAGAAAGTGGGGTTGCAGTTACTAATGGGAATATGAAAGGTCTATTTTATAGATTACAAAGAGATCCAGTGACGGGTGAGATAACATTTACAAATAATGCTTTAATGAATATAAGTCAACCAACGGGAAATATAAAAATTGAAACTGAAAGTGGTAAAGTTTCTCAAAAAGATGAAAGAGGAGAATTTTATAATAGTTTTGCTTATATAAATGTTGCTAAAATGACAGGAGCAGAAGCACCTAATGACAAAATTTATTTTGGAAGCCCATAT…
FSDG_00663[928167-930080]	sTSB_overnight	-0.0484725	0.681195	thrZ	Threonine--tRNA ligase 2	COG:COG0441	UniProtKB:P18256	Cytoplasmic	10	ATGTTAGTAAAATATAATGGTGAAAGTAAAGAATTTAACAATAATGTTAATATGTTTGAAATAGCAAAAGGATTTTCTAATTCACTTGCTAAGAAATCAGTTGGTGCAAAAGTTGATGGTAAAAATGTGGATATGTCTTATGTTTTAGATCATAATGCAGAAGTTGAATTTATAGATATTGATAGCCCAGAAGGAGAAGATATAGTAAGACACTCAACTGCTCATTTAATGGCACAAGCTGTGTTAAGATTGTATCCTGATACAAAAGTTACAATAGGTCCAGTTATAGAAAATGGATTCTATTATGATTTTGATCCAGTAGAACAATTTACAGAAGAAGATTTAGAAAAAATTGAAGCTGAAATGAAAAAGATTGTAAAAGAAAACATAAAATTAGAA…
FSDG_00664[927636-928151]	Aspirin_2.5mM_overnight	0.482721	0.158463	NA	hypothetical protein	NA	03_eggnog_v5_bacteria:32YF2.faa.final_tree.fa	Unknown	2	ATGAAAAAAATATTATTAATATCGGTTTTATGTTTAGCTATTATTGCTTGTGGAAAAAAAGAGAAAGCACAACAAGAGGCTACACAAGCGACAGAAACTACACAAGGGCAAAGTACTGAAGTACCTAATCCTTTTATTGAAGCTAAAAATTTAGAGGAGGCTTCTAAAATAGCAGGATTTACTTTATCTGTTCCAGCAAATTATGAAGATTATAAAAAGCAAACAATTCAAGCTATTGAAAATGATATGATAGAAGTAATTTATTTTAATGATACAGATAATGAAGGATTGCGTATAAGAAAGGCAATAGGTACAGATGATATAAGTGGAGATTATAACGAATATAAAGATGTTGAAACTGTAAAAGTTGGAGATGTAGAAGTTACTGAAAAAGGTAGT…
FSDG_00665[925772-927487]	sTSB_overnight	-3.82123	0.0596422	irtA	Iron import ATP-binding/permease protein IrtA	COG:COG1132	UniProtKB:P9WQJ9	CytoplasmicMembrane	10	ATGAAACAAAAAAGCAATTTTACTTTTCTTCTTTCTTATGCAAAAAATGAAAAATATAAATTATATCTTTCAGCTTTTTTAAGTGTATGTAGTTCAATACTTATGGTTGTACCTTATATACTTATATATAATATTATTTTGGAGCTATTAAAAACAGATTTAGACTATAATAGAATTAAGAAACTAGCTATCTATACTGCAATTTTAATAGTTGTAAGATTAATATTATTTATATTATCTGGGGTATTTTCACATGTAGCAGCATTTAATATACTTTATAATATTAGAATGCAGGCAGTAAAACATTTAGGAAATATTAATTTAGGATATTTTAGAGAAAAAAATATTGGTGAGATAAAAAAGTCTATAAATGAAGATGTTGAAAAACTAGAAAATTTC…
FSDG_00666[924048-925772]	sTSB_overnight	-2.46844	0.0307605	hepA	Heterocyst differentiation ATP-binding protein HepA	COG:COG1132	UniProtKB:P22638	CytoplasmicMembrane	10	ATGTTAAATAATTTAAAAATGTTATTAGATAAAGATTATACTCCTGTAAAAAAAGCTACTTATTATCAATTATTAGATATTTTATTTAATATGATAATTTACACTATTTTATTTTTAACAATATATTCACTGATAGAAAAATCTTTTACTATGAATAAAATCTATTGGTATTCTGGACTTTTGCTTATAGCCCTTATTTTTAAAAGTCATTTTGGTGGCTGGGGTATGGTTAAAATGCAAAAAACTGGAAGTACAGCCTCAAAAGATTTAAGAATAGCAATGGGGGATCATGTTAAAAAATTAAATTTAGGTTATTTTAATAGCCATAATTTAGGATATTTAATCAATATATTAACTATGGATATAACAGATTTTGAACAAGCAATAACTCATAATATT…
FSDG_00667[923053-923988]	sTSB_overnight	-0.670224	0.174334	NA	NADH oxidase	NA	UniProtKB:P32382	Cytoplasmic	9.97	ATGTCAAATATATTTAGTCAAATTAAAGTAAAGGGAGTTAACTTTTCTAATAGAATTGTAATGGCCCCTATGGTGCATTTTGGTTATAAAAATAAAAATGGAAATATGGAAGAAAAATTACTTAATACATATCTAAACTATGCAGATAAAGGGATAGGTTTGATAATTAGCCAAGCACTATTAGTTGCAGATAAAAAAGAAATAGTTGGAGATGTTTCAAACTGGGCAGGAATATATTCTAATGAACATATTAAATATTTAAGAAAAATTTCTGATACCTATCATAAATATGGCACTAAATTTATAGCACAGTTAAATACTTTAAATTTTAAATTTCTTGAAAAAAATTCAAATGATATTAATAGATTGTCAAAAGAAGATTTAATTTATCTTAGAGAT…
FSDG_00668[922621-922935]	Aspirin_2.5mM_overnight	0.0981414	0.677306	hxlR_2	HTH-type transcriptional activator HxlR	COG:COG1733	UniProtKB:P42406	Cytoplasmic	8.96	ATGGAAAGTATATGCAGAAGTAAACAAGCACCATTTTTAAAGACATTTTCCATGATAAATGGAAAATGGAAATTGAGGATATTATATGAATTAGCATGTGAAAAAATTTTGCGTTATAGTGAATTGAAAAGAAATTTGACACCCATAACACATAAAATGCTAAGTACTCAATTAAAAGAGCTAGAAGAAGATGGTATTGTAATTAGAAAAGAGTATCCACAAGTTCCACCAAAAGTAGAATATTCTCTTTCAGAAAAAGGAATATCTTTTATACCAATCATAAATGCTATGTGTGATTGGGGAAAAATAAATTAA
FSDG_00669[920802-922364]	Aspirin_2.5mM_overnight	0.785977	0.0291347	NA	hypothetical protein	NA	Prodigal:002006	OuterMembrane	9.52	ATGAGAAAATTAAAATTTATAATGTTATTCTGTTTATTTAGCTCTATGCTATTTGCAGCTCAAAAAAGTACAAAAACTATAAAAAATGAGTATGATTTAAAATTTAATCCTAATAAATATGTTTCAAAAGAAACTGAATTTAATGGACAAAAAATAAAATATCGTGCTTATGAAAATATTGTCTATGTTAAAATTCCTGTAGATAAAGACTATCAAAATATGAATATCTATATTCCAGAAGAATATTTTAATAATTCTTCTATTGGAAGTTATAATAGTAATAATGCTCCTATATTCTTTCCTAACACTGTTGGAGGATATATGCCAGGAAAAGCTGATACAGTTGGACTTGGGAGAGATGGAAAAGCAAATTCTCTAACTTATGCTTTATCAAAAGGT…
FSDG_00670[919692-920786]	sTSB_overnight	-0.179102	0.491696	dnaN_2	Beta sliding clamp	COG:COG0592	UniProtKB:P0A988	Cytoplasmic	9.97	ATGAAATTTTCTATAAATAAACAAAAAACAATAGAAATAATTGGAGAATATTCAAATATTTTAAAGGATAATCCTGTTAAACCAAGTCTAGCAGGGCTATTTATACAGGCTAAAAATAATCAAGTTGTATTTAAAGGGGCTAACACTGAAATTGAGCTTATAAGATATGCAAATTGTGATATTGAAAGTGAAGGACAAGTTTTAATAAAACCTGCTTTACTTTTAGAATATATCAAATTAATAGAGGAAGAAAATATTAATTTTGAAAAGAAAGATGGATATTTAATTGTAAATAATGCTGAATTTTCAATATTAGATGATAATACTTACCCAGAACTTACAGAAATTATTCCAATAGTTGTAGCAACTGAAAATACTTTGAAATTTACTATATTACTT…
FSDG_00671[918649-919677]	Aspirin_2.5mM_overnight	0.707603	0.703376	potD	Spermidine/putrescine-binding periplasmic protein	COG:COG0687	UniProtKB:P0AFK9	Periplasmic	9.76	ATGAAAAAAATATTTTTATTATTTTTAGCAACTATAATGTTAGTTTCTTGTGGAGATAATAAAGATGAAAATACTCTATATGTATATAGTTGGGCAGATTATATTCCACAGTTTGTATATGAAGATTTTGAAAATGAAACTGGTATAAAAGTTATTGAAGATATTTATTCTTCTAATGAAGAAATGTACACAAAAATCAAAGCTGGTGGAGAAGGCTATGATATAGTTATGCCATCTAGTGATTATTATGAAATAATGATGAAAGAAGGTATGCTTGCAAAGTTAGATAAATCTCAATTAGAAAATATTGAAAATATTGATGATACTTATATGGCTCAATTAAGAAAATTTGACCCAGAAAATGATTACGGAGTTCCTTATATGAGGGGAATCACTTGT…
FSDG_00672[917693-918577]	Aspirin_2.5mM_overnight	1.12645	0.182543	mscS	Small-conductance mechanosensitive channel	COG:COG0668	UniProtKB:P0C0S1	CytoplasmicMembrane	10	ATGAAAAGTACTTTTTATGAAAAAATATTAGAAAATTTATTGACAAGTTTAGAACATTATTTACCAATACTTGCTGGGAAAATAATAGCTTTTTTATTGATTTGTTTTATATGGCCTAAAATAACAAGATTTTTACTAAAAACTCTTGAAAAAGCAATGACATTAAGACATAATGATCCTTTACTTATATCATTTTTAAAGTCTTTAATAAAAACTCTTATGTATATTGCTTTGGCTTTTATAATAATTGGAATTATTGGAATAAAAGCGACTTCACTTGTTACAATTTTAGGTACTGCTGGTGTCGCAGTTGGTTTGGCATTACAAGGAAGTTTAGCAAATCTTGCCAGTGGAATCTTGATTTTATTTTTTAAACAAGTTTCTAAGGGAGACTTTATA…
FSDG_00673[916263-917567]	Aspirin_2.5mM_overnight	0.584009	0.149933	NA	Butyryl-CoA:acetate CoA-transferase	COG:COG0427	UniProtKB:G2SYC0	Cytoplasmic	9.97	ATGAAAAATTGGAAAGAAAGTTATAAGGCAAAGATTTGTACTCCTGATGAAGCAATTCAAAAAATTAAAGATGCTAAAAGAATTTCTTTTGGACATATTTGTTCTGAATCAACTGTTTTAACAGAAGCACTGCTTAGAAACAAAAAATTATTTAAAAAATTAGAAATTGCTCATTTACTGTCAGTAGGAAAAAGTGAGTATGCAAAGGAAGAAAATTCAGAATATTTTAGACATAATGCTCTATTCATTGGTCCTAAAACAAGAGAAGCAGCAAATAGTTCTTATGGAGATTACACTCCAACATTCTTCTTTGAAACTGCAAAATTATTTGGAAAAGATGGAGAATTATCACTTGATGCTATGTTACTTCAAGTATCCCCTCCTGATGAACATGGATAT…
FSDG_00674[915391-916044]	sTSB_overnight	-0.619462	0.311303	ogg	putative N-glycosylase/DNA lyase	COG:COG1059	UniProtKB:Q9X2E1	Cytoplasmic	8.96	TTGAAAAAAAACAAATATTTTAATGAAATTGAAAAAATTTATAAAGAAATGAGTCCTCACCTTAAAGAAAGGTTAAAAGAATTTAAAAATATATGGGAAAATGGCTCAAATAAAGATATTCATTTAGAATTATCTTTTTGTATACTGACACCTCAATCTAAGGCATTGAATGCTTGGCAAGCTATAACAAATTTAAAAAAAGATGATTTAATTTACACAGGAAAAGCAGAAGAACTTGTAGAATTTTTAAATATAGTTAGATTTAAAAATAATAAGGCTAAGTATCTTGTTGAATTAAGAGAACAGATGACAAAAGATGGAGAACTTATAACCAAAGATTTTTTTGATTCCCTTCCTACTGTTACTGAAAAAAGAGATTGGATAGTAAAAAACATTAAG…
FSDG_00675[914414-915361]	sTSB_overnight	-0.540255	0.200672	NA	Membrane transport protein	NA	02_Pfam_A_v33_1:PF03547.19	CytoplasmicMembrane	10	ATGGAAAATTTTTTATTAGCATTCAATGTTGTTTTTCCAATTTTTCTTATAATGATGTTAGGTGTAATTCTAAAAAGAAAAAATATGGTAGATGATAAATCTTTGAATGTTATGAATTCTTTAATATTTAGGTTATTTATGCCTACGCTACTGTTTTTCAATATTTATAATACAGGAGATTTATCAACTCTTTCATTTAATAATTTGAAATTGTTAGCTTATGCTTTTATAAGTATTCTAATAGTTCTTTTCCTTGCTTGGTTAATCTATATGCCTAATGTTAAAGATAAAAAGAAATTATCTGTTTTGATTCAAGGTGTATATAGAGGGAATTTTGTCTTATTTGGTTTAGCTATTGCAGATAGCTTATATGGAAAAGAAAATTTAGGAACAGTTTCA…
FSDG_00676[913692-914285]	sTSB_overnight	-0.504669	0.558825	NA	hypothetical protein	NA	Prodigal:002006	CytoplasmicMembrane	10	ATGGAAGAAAAACTAATAGATTATTTATTGCCCAAAATAAATTTTAAAAATGCAGCATATAGATATTGGCTAATGATGTTTTTAATAACTATTATTCCACAAGTTAGAATCGCTGAAATAAAAAATATTTTGCCATCTGAAAATAAATATAATTTTTGGCTTATACTAAATTATACAAAAGAAATTATAATTTTTTCTATTATTATGGGTATCTTCTTTATTATAGATTGCCTTATAGAATATTACTTCTTTAATTCTAATAGAGAAAAAAACTGTTATATAGGTTATAAAATATGCTATAAATTCTTAGTTATTATAGGGCTAGTAGTACTTATAAGTTATTGTACAGAATGGTTAACTTGGAATTTTTTAAAAGATTATTATGCTAGTATTTTTATA…
FSDG_00677[912301-913629]	Aspirin_2.5mM_overnight	0.285347	0.331882	NA	Na+/H+ antiporter family protein	NA	02_Pfam_A_v33_1:PF03553.15	CytoplasmicMembrane	10	ATGAAAAGTGAATTAAAAGAAAAAAAGTATGGTGCTATCTCATTTTTACCCCTTATAGTATTTTTAGTTTTATATATAGGGAGCGGAATTTTCTTTACTTTAATGGGAGCAGAAGGTGCTTTTAAAAAATTTCCAAGACATGTAGCATTGTTAGCTGGTATTATTGTTGCTTTACTTATGAATAAAGGAATGAAACTTGAAAAAAAGATAGATATTTTCTCAGAAAATGCAGGAAATCCTGGAGTAATTTTAATAGGTTTAATATATCTTTTAGCTGGAGGATTTCAAGGAGCAGCTAAGGCAATGGGTGGAGTTGAATCTGTTGTAAACTTAGGATTGACTTTTATACCAAGTGTATTTTTAGTACCTGGAGTATTTTTAATATCTTGTTTTATTTCA…
FSDG_00678[911104-912297]	Aspirin_2.5mM_overnight	0.348276	0.439533	patB	Cystathionine beta-lyase PatB	COG:COG1168	UniProtKB:Q08432	Cytoplasmic	9.97	ATGGAAAAAGAAAAATTTTTAAAAGAATATTTAGTTGAAAGAAAAGGTACTAATTCATTAAAATGGGATGCCTTAGATGTTAGATTTGGTTCTCCTAATTTAATCTCTATGTGGGTTGCTGATATGGAATTTAAAACTCCAAAAGAAATTGTTGAGACTTTAAAAGAAAGAATAGAACATGGAGTGTTTGGATACTCTTATGTCAGTGATGATTATTACAATGCTGTTATTAAGTGGTATAAAGAAAAACATAATTATGAAATAAAAAAAGAATGGTTAAGATTTTCAACTGGAGTTGTAACAGCTATCTATTGGTTTATAAATATTTTTACAAAGGTTAATGACTCCATCCTTATTTTAACACCTGTTTACTATCCTTTCCATAATGCAGTAAAAGAT…
FSDG_00679[909189-911006]	Aspirin_2.5mM_overnight	0.850604	0.101039	typA	GTP-binding protein TypA/BipA	COG:COG1217	UniProtKB:P44910	CytoplasmicMembrane	7.88	ATGAAGATTAAAAACATAGCAATTATTGCCCATGTTGACCATGGTAAAACAACACTTGTAGATTGTCTATTAAGACAAGGGGGAGCTTTTAAAACTCATGAACTTGAAAAAGTTGAAGAAAGAGTTATGGACTCAGATGATATTGAAAGAGAAAGAGGAATTACAATTTTCTCTAAAAATGCTTCTGTTAGATATAAAGATTATAAGATTAACATAGTTGACACACCAGGGCATGCTGATTTTGGTGGAGAAGTACAAAGAATTATGAAGATGGTTGATTCTGTTCTTTTGCTTGTAGATGCTTTTGAAGGACCTATGCCTCAAACAAAATATGTTTTAAAAAAGGCTTTGGAGCAAGGACATAGACCAATAGTTGTAATAAATAAAGTTGATAAACCT…
FSDG_00680[908303-909166]	Aspirin_2.5mM_overnight	0.342002	0.981172	truB	tRNA pseudouridine synthase B	NA	01_HAMAP:MF_01080	Cytoplasmic	9.97	TTGGAAGGAATAATAGTTGTAAACAAACCAAAAGGGATAACTTCCTTTGATGTTATAAGAAAACTTAAAAAAATTTTAAAAACTAAAAAAATAGGACATACTGGAACTCTTGACCCACTGGCAACAGGAGTTATGCTTGTGTGTGTTGGAAAAGCAACTAAACTTGCATCTGATTTAGAAGCAAAGGATAAAATATATATAGCAGATTTTGATATAGGTTATGCAACAGATACCTATGATATTGAAGGAAAAAAAATAGCTGAAAATACTATTGAAATTTCAAAAGAAAATTTAGAACAATCTATAAAAAAGTTTATAGGTAATATAAAACAAATCCCTCCAATGTACTCTGCTATCAAAATTGATGGAAATAAACTATATCATTTAGCAAGAAAAGGG…
FSDG_00681[907337-907696]	Aspirin_2.5mM_overnight	0.22294	0.918252	NA	hypothetical protein	NA	02_Pfam_A_v33_1:PF07087.12	Unknown	2	ATGGAAATAAATAGACTAAATACAAGCCCAATAGATGATAAATATTGGGAAGTTTTAGAAGAATATTCCTATGAAACATCAAAGGGACTTGTAGTTGTTCCAAAAGGTTTTAGAACAGATTATGCTTCTGTACCTAAGATTTTTAGAAATATTATAAACACTTATGGCAAACATGGGAGAGCAGCTGTTGTACATGATTGGTTGTATTCAAGTCAATGTAAAATTGATATTACAAGAGCAGAAGCTGATAAAATATTCTTAGAAATTATGGTAGAATGGAATGTTAAAAAGTATAAAAGACTTTTGATGTATTGGTTAGTTAGGATATTTGGAGAAAGTCATTTTAGAAAAGGGGATTAA
FSDG_00682[906301-907278]	Aspirin_2.5mM_overnight	0.0406001	0.95442	NA	MORN repeat variant	NA	02_Pfam_A_v33_1:PF07661.14	Cytoplasmic	8.96	ATGAGAAGAAAAAATTTTATTTTAATTGTTTTTATGTTTTTATTTGTTAATATTTTAAGTATGGCAATAGAAAGTACCAACTTCATTATGCCAAATACTAATATGAGTAGTAGCAGTACCAATTTTCAAGAAGCATTAAAAGACTATAAGCCAAACCTTGAAAATATTGATAAAATATTTAATTACATAGAAAAAAATATAAAAGAAAAAGGAAAGGCAATTTTTTATTCTAAGTTAGAAAAAGGAAAAAATGAAGTAATTGTTACTGATGAAAATAATAATATTATTTACACAGAAATTCTCCCTGAAAAGTTAATTAAAATAATTCCTTATTTTGAAACAAAAGAAATATACCAATTAAAAAATGGAAAAACATTGTCATATATAGATTATAGTACA…
FSDG_00683[905914-906285]	Aspirin_2.5mM_overnight	0.0191027	0.834011	NA	hypothetical protein	NA	03_eggnog_v5_bacteria:31G20.faa.final_tree.fa	Cytoplasmic	8.96	ATGAATAAAGAAATTCTTGATTTAGTTGAAAAAATTTTTACTTTTTTAAAAGTAGAGGACTATAATAAATTAAAAAATATTTTAAATATCATTGAAAAAGATTATCCAAATTATTATAAAATTTTTGAAAAATTTAAAGATAAAAGTTTATCTGAAAAAGTATCTGATGTTTTATCTGATGTTCTTGATTCTCTTACTTTGGGAGGAAGTCCTTTGGCTTTACTAGGAAAGAAAGCTGAAAAAGAAGAAAAAGAAAAAGAGCTTATATCACAAAAAGGTTTACTAAAAAATGAAATAAGGGAAATACTTAAAAATTATTCTGAACCAAGTGGAGAAAAAAGCTTTTTAGAATTTTTATTAGAAAAAATATAA
FSDG_00684[905460-905789]	sTSB_overnight	-0.483465	0.388543	NA	hypothetical protein	NA	03_eggnog_v5_bacteria:COG4997.faa.final_tree.fa	Cytoplasmic	8.96	ATGAATAAAAAAATTGTTTATAATAAACTAGTCAGAGATAATATACTTGAAATTATTTCAAATAATAATCAAAAAAGTAGCTATCATATTGCAACAGATGAAGAATATAAAAATAAATTACTAGAAAAATTAAAAGAAGAAGTATGTGAATTTATAACTGATAAAAATGAGGAAGAGTTAGCAGATATTTTTGAAATTATTGAACATATTATTACTGCTTTCAATTTTAATAAAGAAAAAATTTTAGAGATAAAAAAGAAAAAAGTAGAAAAGAATGGGAAATTTAATAAAAAAATAATTCTTGAAAAAGTTTTTAATATGGAGAGATAA
FSDG_00685[904565-905440]	sTSB_overnight	-0.955098	0.102878	NA	CPBP intramembrane metalloprotease	NA	02_Pfam_A_v33_1:PF02517.17	CytoplasmicMembrane	10	ATGACAAACAAATTTCAAAGTTATGTAGATAGTATTCAAGAAAAAAATAAATTCAAACTATTATTAATACCAATTTTAGTAGTTGTTTTGATAATGTTTATAAACCAACTACTAATACTTCCTTTAATTTTTATTTTTAATGATAGTTTTAAAGAGATTTTATCTTTTAGTGGAACTTCAAATTTAGTCAGTGAGATTCTCTCACTCTTTTTATCAATATTTTTAATGACAAAAATCTCAAAATTAAAAACTGAACAGCTAGGATTTACAAAAGATGATATAATTATTTCATATTTAAAAGGTGCTTTATTTGGAATTTTACAAATATTTTCTGTCTTCTTTATAATATTTGGATTGAAAGCAATAGATGTTTATTATGTAGGAAATATTAGTATTTTG…
FSDG_00686[903907-904542]	sTSB_overnight	-0.468179	0.370913	cmoA	Carboxy-S-adenosyl-L-methionine synthase	NA	01_HAMAP:MF_01589	Cytoplasmic	8.96	ATGAAAAAATTTATAATTAATAATTACTTAGAAGATATAAGAAAGAAAATTCCTGCTTATGATTTAATGCTTGAGATAATATTTAATTCTATTTTAAAAGTAAAAACAGATATTTCACAAATAAAAAATATTTTAGCAATTGGTGGACAAAGTTTTGAAGCTAAAAATTTATCAAAAATTTATAATAACTCAAAAATAACAATAGTAGAGCCAAGTGAAATTATGCTAAATATAGTAAAAAATGAATGCGAAGATTTAAAAAATTTAGAATATATCTGTGATAAATTTGAAAGTTATAAAAATGACAAAAATTTTCAATTATGTTTATGTCTTTTAGTGTTACAATTTGTTGAAAACCCTAGAAGTTTTTTAGAAAAAATCTATAATAATCTTGATAAA…
FSDG_00687[903424-903894]	sTSB_overnight	-1.31392	0.110907	NA	KilA-N domain protein	NA	02_Pfam_A_v33_1:PF04383.14	Unknown	2	TTGTTATTTGTATATAGCAGTGAAATAAAATATTGGGAGGGGTATTTAAAAGAAGCTGGAAGTAATGCTTTTACATTATCACCTCAAAGATGGATAGAAAAAACAAATGCTATTGGTATTATTTCTAAATCAGGTAGATATGGTGGAACTTTTGCACATAGTGATATAGCAATGGAATTTACTTCTTGGATTTTAGCTGAATTTAAACTATACATTATTCAAGATTACAAAAGACTAAAATCAGATGAAAACTCTAAATTATCTTTTAATTGGAACTTAAATAGAGAAATTTCAAAAATTAATTATAAAATTCACACAAATGCAATTAAAACATATTTACTAGGAGATTTGACAAAAGAACAGCTATCATATAAATATGCGAGTGAAGCAGATATGTTA…
FSDG_00688[903014-903451]	sTSB_overnight	-0.804075	0.266693	NA	hypothetical protein	NA	Prodigal:002006	Cytoplasmic	8.96	ATGGCATACAAATTAAAAGCAGTTACAATTCGTACAAACAATAGTAAAGAAGGTATTAGAAAAATAGCAGAATTATGGAGAGATATTTTAACAGGAAAATTACCTCTTTTATCTGATGGAATAGTACCTGTTTCACAATATAGCAATTATGAAAGTGATGAAAAAGGAGATTATGATATTAGCATAGTAGGAGTAAAACATAATTTCTTTGAAGATATGGAAAAAGAAGTTAAAAAAGGTTTATATAAAAAATATGAAGCTGTTGATGAAAATGGCAATGTAGAAATGTGTACAAAAAAAGTTTGGGAAAATGTTTGGAATGATAGCCACTCTGGAATATTAAAAAGAGCTTTTACAATAGATTATGAAAGTTCTGTCCCAGCAGAATTTTCAAAAGAT…
FSDG_00689[901541-902998]	sTSB_overnight	-0.775524	0.196855	cysG	Siroheme synthase	NA	01_HAMAP:MF_01646	Cytoplasmic	9.97	ATGAAAAAAGGGAAAGCATATATAATTGGAGCAGGACCAGGTGATTTTGAGCTATTGACATTAAAAGCTAAAAGAATTATTGAGAATGCAGATTGTATTGTATATGATAGATTAATCAGTGATGATATATTAAGACTTGCAAAAAAAAGTGCAGAGCTTATATATCTTGGGAAAGAAAATACAGAAGGTGGTTTAATTCAAGATGAAATAAATCAAACTCTTGTAAAAAAATGTCTTGAAGGAAAAAATGTTGCTAGAGTAAAAGGTGGAGATCCCTTTGTTTTTGGTAGGGGTGGAGAAGAAATTGAGGCTTTATTTAAAAATGAAATAGAATTTGAAGTTATTCCAGGGATAACTTCTTCTATATCTGTACCAGCTTATGCTGGAATACCTGTAACA…
FSDG_00690[900622-901530]	sTSB_overnight	-0.27366	0.494313	hemC	Porphobilinogen deaminase	NA	UniProtKB:P64341	Cytoplasmic	9.97	ATGAAAAAAAATATTATAATTGGAAGTAGAGGAAGTATTTTAGCTTTAGCACAAGCAAATCTCATAAAAGATAAGTTACAAATTAATTATCCTAATTTAACTTTTACAATTAAAGAAATAGTTACAAGTGGAGATAAAGATTTGAAATCAAATTGGGAAAATAGTGATGTTTCTTTAAAAAGTTTCTTTACTAAGGAAATTGAACAAGAATTATTAGATGGAGATATAGATATTGCAGTCCATTCTATGAAAGATATGCCAGCTATTTCTCCTAAGGGCTTAATTTGTGGAGCTATACCTGATAGAGAAGACCCAAGAGATGTACTAGTTTCAAAAAATGGTTTTTTAGTAACTTTACCACAAGGAGCTAAGATTGGGACAAGTTCACTTAGAAGAGTA…
FSDG_00691[899418-900407]	sTSB_overnight	-0.439368	0.340554	hemA	Glutamyl-tRNA reductase	COG:COG0373	UniProtKB:P16618	Cytoplasmic	9.97	ATGTTAGATTTAGAAAATATTATTGTAATTGGAGTTTCACATGAAAATTTATCTCTACTTGAAAGAGAAAATTTTATGAGAACAAGACCTAAGTACATTATTGAAAAATTATATGCAGACAAAAAGATAGATGCTTATATTAATTTATCAACTTGCCTCAGAACAGAATTTTACATTGAGTTAAATTCAAATATAGATGCAGAGGAGATAAAAAATTTATTTTCAGTTGATATGATTATAAAAAAGGGAATAGAGGCTATTGAATATCTATTTAAAGTTAGCTGTGGATTTTATTCAGTTATAAAAGGAGAAGATCAAATCTTAGCACAAGTTAAAAGTGCTTATTCTGAGGCACTTGAAAATGAGCATAGCTCAAAATTTCTAAATATTATTTTTAAT…
FSDG_00692[898420-899286]	Aspirin_2.5mM_overnight	0.0113998	0.77223	rluD_2	Ribosomal large subunit pseudouridine synthase D	COG:COG0564	UniProtKB:P65836	Cytoplasmic	9.97	ATGAAAAAGTATACAGTAGAACATGAATATGATGGTTATGAAATTGGAACTTATCTAAAAGAAATAAAAGGCTATTCAAGTAGAGGACTTAGAAATTTAGAAATCTATTTGAATGGAAAAAGAATAAAAAATAATGCTAAGAAAATAAAAAAATTAAATAGAATAGTGATAATTGAAAAAGAAAAAAGCACAGGAATAAAAGCTATGGATATTCCCATTGATATAGCTTATGAAGATGAAAATTTACTTATAGTTAATAAGGAGCCATATATAATTGTTCATCCTACACAAAAAAAAGTGGATAAAACTTTAGCAAATGCTGTTGTAAATTATTTTGAAAAAACATTAGGAAAAAAACTTGTTCCTAGATTTTATAATCGTCTTGATATGAATACTTCT…
FSDG_00693[897232-898239]	sTSB_overnight	-1.26579	0.00195697	gap	Glyceraldehyde-3-phosphate dehydrogenase	NA	UniProtKB:Q59309	Cytoplasmic	9.97	ATGGCAGTAAAAGTTGCAATTAATGGATTTGGAAGAATAGGAAGATTAGCATTAAGAGTTATGAGTAAAAATAAAGATTTTGATGTTGTTGCTATAAACGATTTAACAGATGCAAAAACATTAGCACATCTTTTTAAATATGATTCAGCACAAGGAAGATTTGATGGAACTATTGAAGTTACAGATGATGGTTTTGTAGTAAATGGAGATAGTATAAAAGTATTTGCTAAGGCTAATCCAGAAGAATTACCTTGGGGAGATTTAAAAGTAGATGTAGTTCTTGAATGTACAGGTTTCTTTACAAGCAAAGAAAAAGCAGAAGCTCATATTAAAGCAGGAGCTAAAAAAGTTGTAATTTCTGCACCAGCTACTGGGGACTTAAAAACAGTTGTTTATAAT…
FSDG_00694[895949-897145]	sTSB_overnight	-1.43268	0.00914064	pgk	Phosphoglycerate kinase	NA	UniProtKB:Q6GIL7	Cytoplasmic	9.97	ATGAAAAAACTTATAACTGACTTAGATTTGAATAATAAAAAAGTTCTTATGAGAGTAGATTTTAATGTTCCTATGAAAGATGGTAAAATTACTGATGAAAATAGAATAATCCAAGCATTGCCAACAATAAAATATGCCTTAGAACATAATGCTAAACTTATTTTATTTTCACACTTAGGAAAAGTAAAAACAGAAGAAGATAAAGCTACAAAAAGTTTAAAAGCTGTTGCTGAAAAATTATCTGAGCTTTTAGGAAAAAATGTAATTTTTATCCCTGAAACAAGAGGAGAAAAATTAGAAAATGCTATCAATAATTTAAAATCTGGTGAAGTATTGATGTTTGAAAATACAAGATTTGAAGATTTAGATGGGAAAAAAGAGTCTAAAAATGATTCTGAA…
FSDG_00695[895543-895908]	sTSB_overnight	-0.471459	0.344991	NA	hypothetical protein	NA	03_eggnog_v5_bacteria:COG3976.faa.final_tree.fa	Unknown	2.5	ATGAATTTGAAAAGTTTATTAGCAATTTCTTTTGCAGTATTAAGTTTAGGAAGTTTTGCAGCCGAAAAAATCTATGAAGCTAAGGCAGAAGCAAGAGGTTACAATGAAGATGGTGTACCTATTGTTTTAACTGTAAAAGCTATTAAAAAAGATGGTAAAGTAGTTGTTACTGATATTGTTGCTAAACATCAAGAAACAGATAAGGTTGGTGGAGCTGCAATAGAGCAATTAATAGAAGAAGTAAAAACAAAACAAAATTATAATAAGTTAGATAGTGTGGCAGGAGCTACTTCAACTTCTGCTGGTTTTAGAAGAGCGATTAGAAATGCTGTTAAAGATATAGAAAAACAAAATTAG
FSDG_00696[895148-895528]	sTSB_overnight	-1.17844	0.0997914	NA	FMN-binding domain protein	NA	02_Pfam_A_v33_1:PF04205.15	Unknown	2	ATGAATTTTAAAGATTTTGGACTTAGAGAATGGTTAGTTATTATTTTTATAATTTTAGGTCTAGCAGCATTTGTATTTGAAGACTATTTTAAACCAAAAATCTATGAAGCAGAAGGAGTTGGAATAGGTTATAATGATGATATAACTTTAAAAGTTAAAGCCTATAAGAAAAAGGATAAAACAATCAGAGTTACTGAAATTGAAGTTAAGCATGGAGATACAGATGAAATTGGAGGAGTTGCTTTACAAAAATTAGTTGATGATGTAAAAGCAAAACAAAGATTTGATGATATTGATATGGTTGCAGGAGCAACATTTTCTTCAGAAGGTTTTAAAGAAGCTTTAGATACAGCTATTGAAGATATAAGAAATCAACAGTAA
FSDG_00697[894461-894982]	Aspirin_2.5mM_overnight	1.37486	0.0103664	NA	hypothetical protein	NA	03_eggnog_v5_bacteria:COG3981.faa.final_tree.fa	Cytoplasmic	8.96	ATGGAAAAAATTATTTTAGTAAAACCTGATTTATCTTATGCTGATGAAATTCAAAGATACAAAAAAGAATTTTTAGAAGATGAACCTATTATAAATGGTTCAGCTGGATTAGATAGATTTTCTACTGTTGAGGATTGGCTAGAAGAATTAAAAAAGAGGAGCAACAAAGATACAGTTCCAGAAGGACTTGTCCCTTCATCTACTTATTTAGGGATAAGAAAAAAAGATAATTATATTGTTGGAATGATAGATATTAGACATTCTTTAAATGATTTTTTACTACAAGTTGGTGGGCATATTGGTTGCGGTGTTAGAAAATCTGAAAGGAAAAAAGGCTATGCTAGGCAAATAATTAAACTTGCCTTAGAGAAATGTAAAGAATTAAAAATAGAAAAAGTT…
FSDG_00698[893419-894204]	Aspirin_2.5mM_overnight	1.5027	0.00802927	NA	Membrane lipoprotein TpN32	COG:COG1464	UniProtKB:O07950	CytoplasmicMembrane	9.99	ATGAAATTTACAAAATTATTTGGAACAGTAGGAGCATTTTTATTACTATCAGCAGGAGCATTAGCTGGAACTTTAAAAGTTGGAGCAACACCAGTTCCTCATGCTGAAATATTAGAATTAATTAAACCAGATTTAAAGAAACAAGGAGTAGATTTAAAAATAGTTGAATTTACAGATTATGTAACACCTAACTTGGCATTATCTGATAAAGAAATTGATGCTAATTTCTTCCAACATAAACCTTATCTTGATAAGTTTGTAGAAGAAAGGAAATTAAATCTTGTTTCATTAGGAAATGTCCATGTTGAACCACTTGGATTATATTCAAAGAAAATTAAATCAATAAATGATTTGAAAAAAGGAGATACAATAGCAATTCCTAATGATCCATCAAATGGA…
FSDG_00699[892703-893404]	Aspirin_2.5mM_overnight	1.18579	0.0404026	metP	Methionine import system permease protein MetP	COG:COG2011	UniProtKB:O32168	CytoplasmicMembrane	10	ATGGAGATTAGTTCTTTAATTGAGCCTCTTTTTGAAAATTTTGAAAATCCTATTGTAAGTATGCTTGCAGTTTCAACAGTTGAAACTATATATATGGTATTTCTTTCAACAATATTTTCACTGTTACTTGGATTTCCAATAGGGGTGTTACTTGTTATAACAAAAGAAGGTGGCATATATGAAATGAAAAAATTTAATGCTATTTTAGGTGTTATAATAAATGCTTTAAGATCATTTCCTTTCATTATCTTGATGATACTTTTATTTCCACTATCAAGATTTGTAGTTGGTTCAACAATAGGTGCAACAGCAGCTGTTGTTCCATTATCAATAGGAGCTGCACCTTTTGTTGCAAGAATAGTTGAAGGAGCATTACTTGAAGTTGATCACGGACTTATA…
FSDG_00700[891706-892713]	Aspirin_2.5mM_overnight	0.429445	0.361957	metN	Methionine import ATP-binding protein MetN	COG:COG1135	UniProtKB:Q87RS1	CytoplasmicMembrane	7.88	ATGATTACACTTGAAAATGTAAATAAAATTTATTCCAATGGTTTGCATGCTGTGAAAGATGTTAATTTAAAAGTAAATGAAGGAGATATTTTTGGAATTATAGGTTTAAGTGGTGCTGGAAAATCTTCTCTCATAAGACTTATTAACAGACTTGAAGAACCTACAAGTGGAAAAATTTTTATTAATGGACAAGATATTTTAAGTCTTAATAAAACTGAACTTTTAGAAAGAAGAAAGAAAATTGGAATGATATTTCAACATTTTAATTTACTTTCATCAAGAACAGTTGAAGAAAATGTTGCTTTTGCATTAGAAATTGCAAATTGGAATAAAAAAGATATTAAAAAAAGAGTTACAGAGCTTTTAGAAATAGTTGGTTTATCTGATAAAGCTAAATAT…
FSDG_00701[890923-891330]	Aspirin_2.5mM_overnight	0.955362	0.280679	NA	selenium_YedF: selenium metabolism protein YedF	NA	07_TIGRFAM_v15:TIGR03527	Cytoplasmic	8.96	ATGTTGCATAAAGAAAATTGTTTTATTGCAGAAATAGAAGGTATATTTGACAGAAAAATTTTAGAAGAGGCTAATAATATTATCTTTGTTTGTTCTTCACTTTCAATTGGAAATGATAGACAATTAGGAAAAGTATTGTTAGAAACATATATTTATACACTATCAGAATTAGAATTTTTACCTAAAAGTATAATTCTATTTAATGAAGCAGTTCTTTTAACTTTACCTATTTCAGATTGTTGCCTTTATTTAAAAAGATTGCAAGATAGAGGAGTAGAAATTTTAGTTTGTGATACATCTGCCAATTATTATGATATATTAAAAAGAATGCAAGTCGGAAAATTAATTGGAATGAAGAGTATAATTGAAAAACAATTAGGAGCTACAAAATTAATTAAC…
[truncated: 1,737 more rows]
